# Supplementary material for: Amplicon-Based Profiling of Fungal Communities Associated with Scots Pine Bark Beetles: Selective Antagonism and Monoterpene Tolerance
Source: Int J Mol Sci. 2026 May 18;27(10):4526. doi: 10.3390/ijms27104526 (PMC13208007; doi:10.3390/ijms27104526)
Supplement: Supplementary file 1 [file ijms-27-04526-s001.zip]

Archive with 18 entries (18 files):
- File S8.xlsx
- File S9.xlsx
- File S10.xlsx
- Supplementary Tables.pdf
- Figure S1.tif
- Figure S2.png
- Figure S3.tif
- Figure S4.tif
- Figure S5.tif
- Figure S6.tif
- Figure S7.tif
- File S1.xlsx
- File S2.xls
- File S3.xlsx
- File S4.xlsx
- File S5.xlsx
- File S6.xlsx
- File S7.xlsx
