# Supplementary material for: Amplicon-Based Profiling of Fungal Communities Associated with Scots Pine Bark Beetles: Selective Antagonism and Monoterpene Tolerance
Source: Int J Mol Sci. 2026 May 18;27(10):4526. doi: 10.3390/ijms27104526 (PMC13208007; doi:10.3390/ijms27104526)
Supplement: Supplementary file 1 [file ijms-27-04526-s001.zip › File S8.xlsx]

## Sheet: IAC_Crtl.W_Unique ASVs
ID	IACCW1	IACCW2	IACCW3	IACCW4	Taxonomy
ASV70	0.00391015	0	0.00485201	0.00379599	k__Fungi; p__; c__; o__; f__; g__; s__
ASV111	0.00234038	0.013129	0.00510888	0.00205497	k__Fungi; p__Ascomycota; c__; o__; f__; g__; s__
ASV133	0.00528013	0	0.00550846	0.00610783	k__Fungi; p__; c__; o__; f__; g__; s__
ASV189	0.00205497	0	0.00279704	0.00254017	k__Fungi; p__; c__; o__; f__; g__; s__
ASV206	0.000199789	0.000627908	0.00142706	0.00151269	k__Fungi; p__Ascomycota; c__Leotiomycetes; o__Helotiales; f__Myxotrichaceae; g__Oidiodendron; s__Oidiodendron_griseum
ASV258	0.000713531	0.00105603	0	0.00045666	k__Fungi; p__Ascomycota
ASV265	0.00128436	0	0.000485201	0.000371036	k__Fungi; p__Ascomycota; c__Eurotiomycetes; o__Eurotiales; f__Trichocomaceae; g__Talaromyces; s__Talaromyces_infraolivaceus
ASV271	0.000171248	0.00122727	0.000799155	0.00102749	k__Fungi; p__Basidiomycota; c__Malasseziomycetes; o__Malasseziales; f__Malasseziaceae; g__Malassezia; s__Malassezia_globosa
ASV297	0.000742073	0	0.000970403	0.000799155	k__Fungi; p__; c__; o__; f__; g__; s__
ASV333	0	0.000114165	0.000570825	0.000114165	k__Fungi; p__Ascomycota; c__Eurotiomycetes; o__Eurotiales; f__Aspergillaceae; g__Penicillium; s__Penicillium_sumatraense
ASV359	0	0.000199789	0.000199789	0.000371036	k__Fungi; p__Ascomycota; c__Leotiomycetes; o__Helotiales; f__Myxotrichaceae; g__Oidiodendron; s__Oidiodendron_griseum
ASV364	0.000770614	0	0.000542284	0.000513743	k__Fungi; p__; c__; o__; f__; g__; s__
ASV555	0.000199789	0	0.000142706	0.000342495	k__Fungi; p__Ascomycota; c__Leotiomycetes; o__Helotiales; f__Myxotrichaceae; g__Oidiodendron; s__Oidiodendron_griseum
ASV580	0.000114165	0	0.00022833	0.000256871	k__Fungi; p__; c__; o__; f__; g__; s__
ASV601	0.000142706	0.000114165	0.000256871	0	k__Fungi; p__Ascomycota; c__Leotiomycetes; o__Helotiales; f__Myxotrichaceae; g__Oidiodendron; s__Oidiodendron_griseum

## Sheet: IAC_Fed.W_Unique ASVs
ID	IACFW1	IACFW2	IACFW3	IACFW4	Taxonomy
ASV64	0	0.0507464	0.00151269	0.0530582	k__Fungi; p__Ascomycota; c__Sordariomycetes; o__Microascales; f__Graphiaceae; g__Graphium; s__Graphium_laricis
ASV582	0.000142706	0.000285413	0	0.000171248	k__Fungi; p__Ascomycota; c__Saccharomycetes; o__Saccharomycetales; f__Lipomycetaceae; g__Lipomyces

## Sheet: IAC_WL.adult_Unique ASVs
ID	IACWA1	IACWA2	IACWA3	IACWA4	IACWA6	Taxonomy
ASV37	0.00319662	0.00199789	0	0.00122727	0.000713531	k__Fungi; p__Ascomycota; c__Sordariomycetes; o__Ophiostomatales; f__Ophiostomataceae; g__Graphilbum; s__
ASV62	0.00285413	0.00194081	0.00128436	0.00188372	0.000399578	k__Fungi; p__Ascomycota; c__Sordariomycetes; o__Ophiostomatales; f__Ophiostomataceae; g__Graphilbum; s__
ASV100	0.00022833	0	0.000656449	0	0.00119873	k__Fungi; p__Ascomycota; c__Saccharomycetes; o__Saccharomycetales; f__Pichiaceae; g__Nakazawaea; s__
ASV136	0.000285413	0.000256871	5.70825e-05	0.000256871	0	k__Fungi; p__; c__; o__; f__; g__; s__
ASV155	0.00191226	0.00211205	0.0037389	0.00191226	0.00462368	k__Fungi; p__Ascomycota; c__Saccharomycetes; o__Saccharomycetales; f__Pichiaceae; g__Ogataea
ASV156	0.000485201	0.00022833	0	0.000171248	0	k__Fungi; p__Ascomycota; c__Sordariomycetes; o__Ophiostomatales; f__Ophiostomataceae; g__Graphilbum; s__
ASV163	0.00102749	2.85413e-05	0.000313954	0.00102749	8.56238e-05	k__Fungi
ASV165	0.00345349	0.00068499	0	0.000570825	0.00465222	k__Fungi; p__Ascomycota; c__Saccharomycetes; o__Saccharomycetales; f__Pichiaceae; g__Nakazawaea; s__Nakazawaea_holstii
ASV288	0.000171248	0	0.00236892	0.000970403	0	k__Fungi
ASV303	0.000171248	0.000428119	0.000998944	0.000884779	0.000570825	k__Fungi; p__Ascomycota; c__Saccharomycetes; o__Saccharomycetales; f__Pichiaceae; g__Ogataea
ASV344	8.56238e-05	0.00022833	0.000342495	0.00185518	0	k__Fungi; p__Ascomycota; c__Saccharomycetes; o__Saccharomycetales; f__Pichiaceae; g__Ogataea
ASV420	0	0.000799155	0.000856238	0	0.000256871	k__Fungi; p__; c__; o__; f__; g__; s__
ASV491	0.000199789	0.000513743	0	0.000513743	0	k__Fungi; p__Ascomycota; c__Sordariomycetes; o__Ophiostomatales; f__Ophiostomataceae; g__Ophiostoma; s__
ASV675	0	0	0.000256871	0.000171248	0.000142706	k__Fungi; p__Ascomycota; c__Saccharomycetes; o__Saccharomycetales; f__Pichiaceae; g__Ogataea
ASV786	0	0	0.000171248	0.000114165	0.000114165	k__Fungi; p__Ascomycota; c__Saccharomycetes; o__Saccharomycetales; f__Pichiaceae; g__Ogataea

## Sheet: IAC_WL.adult_Crtl.W_Common
ID	IACWA1	IACWA2	IACWA3	IACWA4	IACWA6	IACCW1	IACCW2	IACCW3	IACCW4	Taxonomy
ASV19	0.000770614	0.00248309	0.000998944	0.000856238	0.00562263	0.000485201	0.000371036	0	0.000542284	k__Fungi; p__Ascomycota; c__Saccharomycetes; o__Saccharomycetales; f__Pichiaceae; g__Ogataea; s__Ogataea_ramenticola
ASV22	0	0.00022833	0	0.000142706	0.000114165	0.000256871	0.000428119	0.00208351	0.00171248	k__Fungi; p__Ascomycota; c__Eurotiomycetes; o__Eurotiales; f__Aspergillaceae; g__Penicillium; s__Penicillium_bialowiezense
ASV23	0.000513743	0	0.000713531	0.000428119	0.000884779	0.0516882	0.00068499	0.0717242	0.0672432	k__Fungi; p__; c__; o__; f__; g__; s__
ASV27	0.000199789	0.0053943	0.000199789	0.000142706	0.00045666	0.000199789	0.00022833	0.000313954	0.000313954	k__Fungi; p__Ascomycota; c__Leotiomycetes; o__Helotiales; f__Helotiales_fam_Incertae_sedis; g__Crumenulopsis; s__Crumenulopsis_pinicola
ASV48	0.000114165	0	0.00022833	0.000114165	0.000285413	0.000998944	0.00125582	0.012444	0.0111596	k__Fungi; p__Ascomycota; c__Dothideomycetes; o__Botryosphaeriales; f__Botryosphaeriaceae; g__Diplodia
ASV58	0.000171248	0.00673574	0.000285413	0.000285413	0.000599366	0.000313954	0.000285413	0.000285413	0.000285413	k__Fungi; p__Ascomycota; c__Leotiomycetes; o__Helotiales; f__; g__; s__
ASV68	0.00045666	0.000171248	0.000770614	0.100408	0.000656449	0.000142706	0.00022833	0.000256871	0.000171248	k__Fungi
ASV83	0.000599366	0.000856238	0.00091332	0.00273996	0.000770614	0.000171248	0.000285413	0.000256871	0.000513743	k__Fungi; p__Ascomycota; c__Saccharomycetes; o__Saccharomycetales; f__Pichiaceae; g__Ogataea; s__Ogataea_saltuana
ASV86	0.000199789	0.000142706	0.000285413	0.000142706	0.00045666	0.000342495	0.0111596	0.0119302	0.0150983	k__Fungi; p__Ascomycota; c__Leotiomycetes; o__Rhytismatales; f__Rhytismataceae; g__; s__
ASV89	0.000285413	0.00108457	0	0	0.000627908	0.000656449	0.00139852	0.00371036	0.00322516	k__Fungi; p__Ascomycota; c__Saccharomycetes; o__Saccharomycetales; f__Debaryomycetaceae; g__Yamadazyma; s__Yamadazyma_scolyti
ASV159	0	0.00134144	0.000970403	0.000256871	0.000142706	0.000827696	0.000770614	0.000713531	0.000970403	k__Fungi; p__Ascomycota
ASV192	0.000114165	0.00045666	0.000256871	0.000428119	0.000171248	0.000513743	0.000428119	0.00185518	0.00271142	k__Fungi; p__Ascomycota; c__Sordariomycetes; o__Hypocreales
ASV210	0.00022833	0.000285413	0.000513743	0.00022833	0.00108457	0.000285413	0.000256871	0.000342495	0.000171248	k__Fungi; p__; c__; o__; f__; g__; s__
ASV251	0.000199789	8.56238e-05	0.000171248	0.000171248	0.000742073	8.56238e-05	0.00022833	0.000171248	0.000199789	k__Fungi; p__; c__; o__; f__; g__; s__
ASV263	0.000285413	8.56238e-05	0.000342495	0.000142706	0.000342495	0.000171248	0.000285413	0.000142706	0	k__Fungi; p__; c__; o__; f__; g__; s__

## Sheet: IAC_WLadult_Crtl.W_Fed.W_Common
ID	IACWA1	IACWA2	IACWA3	IACWA4	IACWA6	IACCW1	IACCW2	IACCW3	IACCW4	IACFW1	IACFW2	IACFW3	IACFW4	Taxonomy
ASV0	0.0154408	0.0325941	0.0603362	0.0143848	0.0789451	0.0149271	0.0156406	0.0497474	0.0381311	0.3381	0.325256	0.0121871	0.308988	k__Fungi; p__Ascomycota; c__Saccharomycetes; o__Saccharomycetales; f__Pichiaceae; g__Nakazawaea; s__
ASV1	0.25162	0.160716	0.084425	0.102121	0.0252305	0.00125582	0.00194081	0.00739219	0.00736364	0.00716386	0.00479493	0.00562263	0.00702115	k__Fungi; p__Ascomycota; c__Sordariomycetes; o__Ophiostomatales; f__Ophiostomataceae; g__Graphilbum; s__
ASV2	0.003111	0.00202643	0.00419556	0.0037389	0.00799155	0.00211205	0.00268288	0.0256871	0.00296829	0.000342495	0.000399578	0.000371036	0.000399578	k__Fungi; p__Ascomycota; c__Sordariomycetes; o__Ophiostomatales; f__Ophiostomataceae; g__Leptographium; s__
ASV3	0.0148415	0.0982961	0.013814	0.0202358	0.00122727	0	0.000570825	0.00368182	0.00239747	0.116163	0.0780318	0.00231184	0.128179	k__Fungi; p__Ascomycota; c__Sordariomycetes; o__Ophiostomatales; f__Ophiostomataceae; g__Ophiostoma; s__Ophiostoma_ips
ASV4	0.00356766	0.00162685	0.00448098	0.00496618	0.00904758	0.724177	0.660987	0.173759	0.19605	5.70825e-05	0.000114165	0.000256871	0.000171248	k__Fungi; p__Ascomycota; c__Leotiomycetes; o__Rhytismatales; f__Rhytismataceae; g__Therrya; s__Therrya_fuckelii
ASV5	0.000884779	0.00479493	0.00122727	0.00102749	0.00679282	0.000285413	0.000285413	0.00168393	0.000827696	0.00590804	0.00593658	0.000399578	0.0053943	k__Fungi; p__Ascomycota; c__Saccharomycetes; o__Saccharomycetales; f__Pichiaceae; g__Ogataea; s__Ogataea_ramenticola
ASV6	0.0683278	0.0311671	0.114079	0.0286554	0.0319947	0.00254017	0.00242601	0.00599366	0.00645032	0.0149271	0.0167252	0.00185518	0.0157833	k__Fungi; p__Ascomycota; c__Saccharomycetes; o__Saccharomycetales; f__Saccharomycetales_fam_Incertae_sedis; g__Kuraishia; s__Kuraishia_molischiana
ASV10	0.13343	0.176556	0.377772	0.264406	0.252333	0.00291121	0.00285413	0.00570825	0.00448098	0.0122157	0.0145846	0.000485201	0.0144704	k__Fungi; p__Ascomycota; c__Saccharomycetes; o__Saccharomycetales; f__Pichiaceae; g__Ogataea
ASV12	0.017667	0.0349916	0.0488055	0.0484631	0.0423552	0.00322516	0.00342495	0.00953278	0.0116734	0.003111	0.00391015	0.000313954	0.00379599	k__Fungi; p__Ascomycota; c__Sordariomycetes; o__Hypocreales; f__Cordycipitaceae
ASV13	0.00242601	0.00302537	0.00353912	0.00214059	0.00704969	0.000570825	0.000827696	0.00136998	0.00134144	0.000770614	0.000856238	0.000570825	0.00091332	k__Fungi; p__Ascomycota; c__Saccharomycetes; o__Saccharomycetales; f__Saccharomycetales_fam_Incertae_sedis; g__Kuraishia; s__Kuraishia_capsulata
ASV15	0.0102463	0.0239747	0.0129292	0.0284271	0.0099609	0.00525159	0.0113309	0.0379028	0.047721	0.000142706	0.00022833	0.000570825	0.00022833	k__Fungi; p__Ascomycota; c__Sordariomycetes; o__Hypocreales; f__Bionectriaceae; g__Clonostachys
ASV17	0.139224	0.061906	0.0285698	0.043611	0.215001	0.0215772	0.0512601	0.141222	0.110369	0.00821988	0.008648	0.00134144	0.008648	k__Fungi; p__Ascomycota; c__Saccharomycetes; o__Saccharomycetales; f__Pichiaceae; g__Nakazawaea; s__Nakazawaea_holstii
ASV18	0.0250878	0.00773468	0.0611068	0.0152696	0.0171818	0.00105603	0.000799155	0.00234038	0.00225476	0.00528013	0.00679282	0.000342495	0.00582242	k__Fungi; p__Ascomycota; c__Saccharomycetes; o__Saccharomycetales; f__Saccharomycetales_fam_Incertae_sedis; g__Kuraishia; s__Kuraishia_molischiana
ASV20	0.00296829	0.00265434	0.00393869	0.00322516	0.00545138	0.00159831	0.00156977	0.00268288	0.00142706	0.00136998	0.00159831	0.000998944	0.00162685	k__Fungi; p__Ascomycota; c__Sordariomycetes; o__Ophiostomatales; f__Ophiostomataceae; g__Graphilbum; s__
ASV29	0.000941861	0.00222622	0.00156977	0.00125582	0.0107315	0.000627908	0.000742073	0.00182664	0.00299683	0.0219482	0.0242601	0.000941861	0.0229472	k__Fungi; p__Ascomycota; c__Saccharomycetes; o__Saccharomycetales; f__Saccharomycetales_fam_Incertae_sedis; g__Kuraishia; s__Kuraishia_molischiana
ASV30	0.000941861	0.000970403	0.00108457	0.00122727	0.00296829	0.000856238	0.00111311	0.00239747	0.0017981	0.0257442	0.0317093	0.00102749	0.0247453	k__Fungi
ASV31	0.00045666	0.00256871	0.00151269	0.00176956	0.00105603	0.000770614	0.00105603	0.00419556	0.00299683	0.0264577	0.026629	0.159688	0.0260011	k__Fungi; p__Ascomycota; c__Sordariomycetes; o__Hypocreales; f__Hypocreaceae; g__Trichoderma; s__Trichoderma_viride
ASV32	0.00159831	0.00222622	0.00356766	0.00693553	0.00108457	0.00976111	0.00984673	0.0322231	0.0375032	0.00151269	0.00111311	0.00285413	0.00151269	k__Fungi; p__Ascomycota; c__Eurotiomycetes; o__Eurotiales; f__Trichocomaceae; g__Talaromyces; s__Talaromyces_wortmannii
ASV33	0.134001	0.079202	0.0158119	0.0013129	0.00747781	0.00525159	0.00482347	0.019037	0.0199503	0.000884779	0.00102749	0.000171248	0.000941861	k__Fungi; p__Ascomycota; c__Saccharomycetes; o__Saccharomycetales; f__Trichomonascaceae
ASV34	0.00108457	0.00125582	0.00154123	0.00128436	0.00139852	0.0331079	0.0180095	0.0371036	0.0606502	0.0017981	0.00111311	0.00231184	0.00182664	k__Fungi; p__Ascomycota; c__Leotiomycetes; o__Helotiales; f__Myxotrichaceae; g__Oidiodendron; s__Oidiodendron_griseum
ASV35	0.0509461	0.0177812	0.0472929	0.0246882	0.0732083	0.00162685	0.00319662	0.00739219	0.00590804	0.0152696	0.019037	0.00117019	0.0154408	k__Fungi; p__Ascomycota; c__Saccharomycetes; o__Saccharomycetales; f__Saccharomycopsidaceae; g__Saccharomycopsis; s__Saccharomycopsis_lassenensis
ASV36	0.000856238	0.00234038	0.000856238	0.00122727	0.00136998	0.000313954	0.000371036	0.000970403	0.000827696	0.00839113	0.00722094	0	0.0102463	k__Fungi; p__Ascomycota; c__Sordariomycetes; o__Ophiostomatales; f__Ophiostomataceae; g__Ophiostoma; s__Ophiostoma_ips
ASV38	0.00128436	0.00268288	0.00159831	0.00122727	0.00299683	0.0014556	0.00282558	0.00496618	0.00425265	0.00890487	0.0102749	0.000570825	0.00853384	k__Fungi; p__Ascomycota; c__Saccharomycetes; o__Saccharomycetales; f__Saccharomycetales_fam_Incertae_sedis; g__Myxozyma; s__Myxozyma_melibiosi
ASV39	0.00022833	0.000485201	0	8.56238e-05	0.000285413	5.70825e-05	0.000399578	0.00068499	0.000599366	0.000171248	0.00022833	5.70825e-05	0.000199789	k__Fungi; p__Basidiomycota; c__Tremellomycetes; o__Tremellales; f__Tremellaceae; g__Cryptococcus; s__
ASV42	0.0331364	0.0764906	0.0197505	0.0671005	0.0119017	0.00211205	0.00465222	0.008648	0.0109028	0.000371036	0.000285413	2.85413e-05	0.000428119	k__Fungi; p__Ascomycota; c__Sordariomycetes; o__Ophiostomatales; f__Ophiostomataceae; g__Ophiostoma; s__
ASV52	0.000342495	0.00091332	0.000998944	0.00231184	0	0.00128436	0.00308246	0.00510888	0.00810572	0.000428119	0.00022833	0.00122727	0.00022833	k__Fungi; p__Ascomycota; c__Eurotiomycetes; o__Eurotiales; f__Trichocomaceae; g__Talaromyces; s__Talaromyces_wortmannii
ASV53	0.000371036	0.000428119	0.000627908	0.00216914	0.000770614	0.000428119	0.000428119	0.00416702	0.00125582	0.0416417	0.051203	0.00091332	0.040814	k__Fungi; p__Ascomycota; c__Saccharomycetes; o__Saccharomycetales; f__Saccharomycopsidaceae; g__Saccharomycopsis; s__Saccharomycopsis_lassenensis
ASV56	0.00125582	0.00242601	0.00610783	0.00476639	0.000627908	0.000256871	0.000713531	0.00379599	0.00439535	0.00022833	0.000142706	0	0.000114165	k__Fungi; p__Ascomycota; c__Eurotiomycetes; o__Eurotiales; f__Aspergillaceae; g__Aspergillus; s__Aspergillus_fresenii
ASV60	0.00022833	0.000313954	0.000627908	0	0.000199789	8.56238e-05	0.000171248	0.00202643	0.0192653	0.000713531	0	0.0013129	0.000799155	k__Fungi; p__Ascomycota; c__Eurotiomycetes; o__Eurotiales; f__Aspergillaceae; g__Penicillium; s__Penicillium_dierckxii
ASV61	0.00105603	0.00328224	0.000542284	0.00102749	0.00493764	0.00128436	0.00156977	0.00436681	0.00410994	0.0234895	0.0291692	0.00119873	0.027314	k__Fungi
ASV63	0.00288267	0.00114165	0.000570825	0.000970403	0.000998944	0.0013129	0.00225476	0.00821988	0.00682136	0.0305962	0.0343637	0.00162685	0.028684	k__Fungi; p__Ascomycota; c__Saccharomycetes; o__Saccharomycetales; f__Saccharomycetales_fam_Incertae_sedis; g__Myxozyma; s__Myxozyma_melibiosi
ASV76	0.00022833	0.000142706	0.00045666	0.000542284	0.000256871	0.00291121	0.00345349	0.00856238	0.00759197	0.000542284	0.00045666	0.00416702	0.000485201	k__Fungi; p__Ascomycota; c__Eurotiomycetes; o__Eurotiales; f__Trichocomaceae; g__Talaromyces; s__Talaromyces_wortmannii
ASV77	0.000342495	0.0171818	0.000313954	0	0.00222622	0.00105603	0.00171248	0.00199789	0.00245455	0.000513743	0.000285413	0	0.000513743	k__Fungi; p__Ascomycota; c__Saccharomycetes; o__Saccharomycetales; f__Debaryomycetaceae; g__Yamadazyma; s__Yamadazyma_scolyti
ASV91	0.000713531	0.000941861	0.000627908	0.000513743	0.00319662	0.000884779	0.00273996	0.00556554	0.00410994	0.000114165	0.000114165	2.85413e-05	0.000114165	k__Fungi; p__Ascomycota; c__Saccharomycetes; o__Saccharomycetales; f__Debaryomycetaceae; g__Yamadazyma; s__Yamadazyma_mexicana
ASV93	0.000742073	0.00125582	0.000742073	0.000799155	0.000399578	0.000114165	0.000627908	0.0027685	0.00459514	0.00194081	0.00199789	8.56238e-05	0.00236892	k__Fungi; p__Ascomycota; c__Sordariomycetes; o__Ophiostomatales; f__Ophiostomataceae; g__Sporothrix; s__Sporothrix_rossii
ASV97	0.00547992	0.000428119	0	0.000114165	0.000114165	0.000142706	0.000171248	0.00128436	0.00122727	0.00602221	0.00773468	0.000142706	0.00793447	k__Fungi; p__; c__; o__; f__; g__; s__
ASV107	0.000770614	0.000884779	0.000656449	0.000570825	0.00125582	0.00117019	0.00256871	0.00499472	0.00422411	0.000799155	0.000856238	0.000285413	0.000856238	k__Fungi; p__Ascomycota; c__Saccharomycetes; o__Saccharomycetales; f__Debaryomycetaceae; g__Yamadazyma; s__Yamadazyma_scolyti
ASV132	0.00345349	0.000199789	0.000627908	0.000371036	0.000285413	0.00068499	0.000770614	0.00117019	0.00191226	0.000542284	0.000742073	0.000114165	0.000570825	k__Fungi
ASV146	0.000171248	0.000285413	0.000142706	0.000171248	8.56238e-05	0	0.000199789	0.00136998	0.00162685	0.000371036	0.000313954	0	0.000599366	k__Fungi; p__Ascomycota; c__Sordariomycetes; o__Ophiostomatales; f__Ophiostomataceae; g__Ophiostoma
ASV147	0.000114165	0.00162685	0.000142706	8.56238e-05	0.000371036	0.000114165	0.00022833	0.000884779	0.000884779	0.00313954	0.00402432	5.70825e-05	0.00251163	k__Fungi
ASV194	0.000542284	0.00331079	0.000171248	0.000399578	0.000770614	0.000199789	8.56238e-05	0.000428119	0.000599366	0.00022833	0.000570825	0	0.000656449	k__Fungi; p__Basidiomycota; c__Atractiellomycetes; o__Atractiellales; f__Hoehnelomycetaceae; g__Atractiella; s__Atractiella_solani
ASV239	0.00022833	0.000114165	0	0	0.000114165	0.000114165	0.000142706	0.00154123	0.00159831	0.000513743	0.000285413	5.70825e-05	0.000285413	k__Fungi; p__Ascomycota; c__Sordariomycetes; o__Hypocreales; f__Nectriaceae; g__Fusarium; s__Fusarium_solani

## Sheet: ISX_Ctrl.W_Unique ASVs
ID	ISXCW1	ISXCW2	ISXCW3	ISXCW4	Taxonomy
ASV103	8.56238e-05	0	0.000142706	0.000342495	k__Fungi; p__Ascomycota; c__Lecanoromycetes; o__Lecanoromycetes_ord_Incertae_sedis; f__Lecanoromycetes_fam_Incertae_sedis; g__Sarea; s__Sarea_resinae
ASV130	0.00459514	0.0049091	0.00205497	0	k__Fungi; p__Ascomycota; c__Sordariomycetes; o__Ophiostomatales; f__Ophiostomataceae; g__Leptographium; s__
ASV216	0.00254017	0.00234038	0.0035962	0	k__Fungi; p__Mucoromycota; c__Umbelopsidomycetes; o__Umbelopsidales; f__Umbelopsidaceae; g__Umbelopsis; s__Umbelopsis_ramanniana
ASV244	0.0022833	0.00268288	0.00182664	0	k__Fungi; p__Ascomycota; c__Leotiomycetes; o__Helotiales
ASV298	5.70825e-05	0.000114165	0.00022833	0.00168393	k__Fungi; p__Ascomycota; c__Eurotiomycetes; o__Eurotiales; f__Aspergillaceae; g__Penicillium; s__Penicillium_brevicompactum
ASV322	0.000884779	0.000941861	0.00139852	0	k__Fungi; p__Mucoromycota; c__Umbelopsidomycetes; o__Umbelopsidales; f__Umbelopsidaceae; g__Umbelopsis; s__Umbelopsis_isabellina
ASV348	0.000770614	0.00091332	0.00117019	0	k__Fungi; p__Mucoromycota; c__Umbelopsidomycetes; o__Umbelopsidales; f__Umbelopsidaceae; g__Umbelopsis; s__Umbelopsis_ramanniana
ASV349	0.000884779	0.000998944	0.000599366	0.000399578	k__Fungi; p__Ascomycota
ASV352	0	5.70825e-05	8.56238e-05	0.000199789	k__Fungi; p__Ascomycota; c__Dothideomycetes; o__Dothideomycetes_ord_Incertae_sedis; f__Dothideomycetes_fam_Incertae_sedis; g__Septonema; s__Septonema_fasciculare
ASV355	0.000342495	0.000428119	0.000570825	0.000313954	k__Fungi; p__Ascomycota; c__Eurotiomycetes; o__Chaetothyriales; f__Herpotrichiellaceae; g__Exophiala; s__
ASV366	0	5.70825e-05	8.56238e-05	0.000485201	k__Fungi; p__Ascomycota
ASV383	0.000171248	0.000256871	0.000342495	0.000142706	k__Fungi; p__Ascomycota; c__Dothideomycetes; o__Tubeufiales; f__Tubeufiaceae; g__Helicoon; s__
ASV387	0.000513743	0.000599366	0.00114165	0	k__Fungi; p__Basidiomycota; c__Cystobasidiomycetes; o__Erythrobasidiales
ASV399	0.000542284	0.000485201	0.00114165	0	k__Fungi; p__Ascomycota; c__Leotiomycetes
ASV410	0.000485201	0.000627908	0.00091332	2.85413e-05	k__Fungi; p__Basidiomycota
ASV431	0.000627908	0.000513743	0.000542284	2.85413e-05	k__Fungi; p__Basidiomycota; c__Microbotryomycetes; o__Microbotryomycetes_ord_Incertae_sedis; f__Microbotryomycetes_fam_Incertae_sedis; g__Colacogloea; s__
ASV435	0	8.56238e-05	0.000285413	0.000142706	k__Fungi; p__; c__; o__; f__; g__; s__
ASV456	0.00022833	0.000627908	0.000570825	0	k__Fungi; p__Basidiomycota; c__Agaricomycetes; o__; f__; g__; s__
ASV548	5.70825e-05	2.85413e-05	2.85413e-05	0	k__Fungi; p__Ascomycota; c__Eurotiomycetes; o__Phaeomoniellales; f__; g__; s__
ASV591	0	0.000599366	5.70825e-05	0.000256871	k__Fungi; p__Basidiomycota; c__Agaricomycetes; o__Agaricales; f__Physalacriaceae; g__Armillaria; s__Armillaria_ostoyae
ASV617	0.00022833	0.000171248	0.000399578	0.000114165	k__Fungi; p__Ascomycota; c__Eurotiomycetes; o__Chaetothyriales; f__Herpotrichiellaceae; g__Exophiala; s__Exophiala_sideris
ASV711	8.56238e-05	0.000199789	0.000313954	0	k__Fungi; p__Basidiomycota; c__Microbotryomycetes
ASV1070	8.56238e-05	2.85413e-05	0.000171248	0	k__Fungi; p__Basidiomycota; c__Tremellomycetes; o__Tremellales; f__Phaeotremellaceae; g__Phaeotremella; s__Phaeotremella_skinneri
ASV1386	2.85413e-05	8.56238e-05	5.70825e-05	0	k__Fungi; p__Ascomycota; c__Sordariomycetes; o__Ophiostomatales; f__Ophiostomataceae; g__Leptographium; s__Leptographium_lundbergii

## Sheet: ISX.Ctrl.W_Fed.W_Common
ID	ISXCW1	ISXCW2	ISXCW3	ISXCW4	ISXFW1	ISXFW2	ISXFW3	ISXFW4	Taxonomy
ASV23	0.00142706	0.0161544	0.000371036	0.0280275	0.00111311	0.00125582	0.00165539	0.00114165	k__Fungi; p__; c__; o__; f__; g__; s__

## Sheet: ISX.Fed.W_Unique ASVs
ID	ISXFW1	ISXFW2	ISXFW3	ISXFW4	Taxonomy
ASV9	0	0.00022833	0.000199789	0.000171248	k__Fungi; p__Ascomycota; c__Sordariomycetes; o__Hypocreales; f__Bionectriaceae; g__Clonostachys; s__
ASV11	8.56238e-05	0.000142706	0.0208922	0	k__Fungi; p__Ascomycota; c__Dothideomycetes; o__Dothideales; f__Dothioraceae; g__Hormonema; s__Hormonema_macrosporum
ASV14	0.0181522	0.0170391	0.0127865	0.0189229	k__Fungi; p__Ascomycota; c__Saccharomycetes; o__Saccharomycetales; f__Phaffomycetaceae; g__Cyberlindnera; s__Cyberlindnera_amylophila
ASV68	0.000485201	0.000542284	0.000856238	0.000485201	k__Fungi
ASV81	0.000713531	0.000428119	0	0.000941861	k__Fungi; p__Ascomycota; c__Sordariomycetes; o__Microascales; f__Microascaceae; g__Rhexographium; s__Rhexographium_fimbriasporum
ASV94	0.000627908	0.000713531	0	0.000399578	k__Fungi; p__Ascomycota; c__Saccharomycetes; o__Saccharomycetales; f__Saccharomycetales_fam_Incertae_sedis; g__Myxozyma; s__Myxozyma_melibiosi
ASV118	2.85413e-05	2.85413e-05	0	2.85413e-05	k__Fungi; p__Ascomycota; c__Eurotiomycetes; o__Eurotiales; f__Aspergillaceae; g__Aspergillus
ASV120	0.000256871	0.000199789	0	0.000399578	k__Fungi; p__Ascomycota; c__Orbiliomycetes; o__Orbiliales; f__Orbiliaceae; g__Arthrobotrys; s__Arthrobotrys_cladodes
ASV144	0.00125582	0.00154123	0.00114165	0.00142706	k__Fungi; p__Ascomycota; c__Leotiomycetes; o__Helotiales; f__Helotiales_fam_Incertae_sedis; g__Crumenulopsis; s__Crumenulopsis_pinicola
ASV153	0.000114165	0.000171248	0	0.000199789	k__Fungi; p__Ascomycota; c__Sordariomycetes; o__Ophiostomatales; f__Ophiostomataceae; g__Ophiostoma; s__Ophiostoma_saponiodorum
ASV212	0.00174102	0.00159831	0.00142706	0.00216914	k__Fungi
ASV276	0.00091332	0.00119873	0.000827696	0.00122727	k__Fungi; p__Ascomycota; c__Saccharomycetes; o__Saccharomycetales; f__Saccharomycetales_fam_Incertae_sedis; g__Myxozyma; s__Myxozyma_melibiosi
ASV302	0	0.000713531	0.000599366	0.000941861	k__Fungi
ASV417	0.000114165	0.000199789	0.00045666	0.00022833	k__Fungi; p__; c__; o__; f__; g__; s__
ASV427	0.00091332	0.000256871	0.000399578	0.000114165	k__Fungi; p__Ascomycota; c__Sordariomycetes; o__Ophiostomatales; f__Ophiostomataceae
ASV463	0.000884779	0	0.00045666	0.000199789	k__Fungi; p__Ascomycota; c__Sordariomycetes; o__Ophiostomatales; f__Ophiostomataceae; g__Leptographium; s__
ASV500	0	8.56238e-05	0.000371036	0.000399578	k__Fungi; p__; c__; o__; f__; g__; s__
ASV512	0.000199789	0.000114165	0.000256871	0.000114165	k__Fungi; p__; c__; o__; f__; g__; s__
ASV518	8.56238e-05	0.000171248	0.000171248	0.000114165	k__Fungi; p__Ascomycota; c__Eurotiomycetes; o__Phaeomoniellales; f__Phaeomoniellaceae; g__Aequabiliella; s__Aequabiliella_effusa
ASV549	0.000114165	0.000313954	0.000114165	0.000371036	k__Fungi; p__; c__; o__; f__; g__; s__
ASV560	0.000171248	0.000199789	0.000313954	0.000199789	k__Fungi; p__Ascomycota; c__Saccharomycetes; o__Saccharomycetales; f__Saccharomycopsidaceae; g__Saccharomycopsis; s__Saccharomycopsis_selenospora
ASV561	0.000199789	0.000114165	0.000171248	8.56238e-05	k__Fungi; p__; c__; o__; f__; g__; s__
ASV605	8.56238e-05	8.56238e-05	0.000142706	5.70825e-05	k__Fungi; p__; c__; o__; f__; g__; s__
ASV703	0	0.000285413	0.000171248	8.56238e-05	k__Fungi; p__Ascomycota; c__Eurotiomycetes; o__Phaeomoniellales
ASV908	0	0.000114165	5.70825e-05	2.85413e-05	k__Fungi; p__Basidiomycota; c__; o__; f__; g__; s__
ASV917	0.000171248	2.85413e-05	2.85413e-05	0	k__Fungi; p__; c__; o__; f__; g__; s__
ASV1021	0	8.56238e-05	8.56238e-05	5.70825e-05	k__Fungi; p__Ascomycota; c__Sordariomycetes; o__Ophiostomatales; f__Ophiostomataceae; g__Graphilbum; s__

## Sheet: ISX.WL.Adult_Unique ASVs
ID	IACWA1	IACWA2	IACWA3	IACWA4	IACWA6	Taxonomy
ASV100	0.00022833	0	0.000656449	0	0.00119873	k__Fungi; p__Ascomycota; c__Saccharomycetes; o__Saccharomycetales; f__Pichiaceae; g__Nakazawaea; s__
ASV187	0.000114165	0.000342495	0.000599366	0.00068499	0.000542284	k__Fungi; p__Ascomycota; c__Sordariomycetes; o__Hypocreales; f__Cordycipitaceae; g__Cordyceps; s__Cordyceps_bassiana

## Sheet: ISX.WL.Adult_ISX.Ctrl.W_Common
ID	ISXWA1	ISXWA2	ISXWA3	ISXWA4	ISXWA5	ISXCW1	ISXCW2	ISXCW3	ISXCW4	Taxonomy
ASV7	0.0206639	0.125068	0.0772612	0.052259	0.124326	0.000599366	0.00108457	0.00119873	0.0117305	k__Fungi; p__Ascomycota; c__Saccharomycetes; o__Saccharomycetales; f__Phaffomycetaceae; g__Cyberlindnera; s__Cyberlindnera_amylophila
ASV21	0.000399578	0.00045666	0	0.000656449	0.000799155	0.0419842	0.0459514	0.0530867	0.00393869	k__Fungi; p__Ascomycota; c__Leotiomycetes; o__Helotiales; f__Helotiales_fam_Incertae_sedis; g__Crumenulopsis; s__Crumenulopsis_pinicola
ASV26	0.00439535	0.170363	0.0208922	0.442076	0.0955276	0.000970403	0.00122727	0.00139852	0	k__Fungi; p__; c__; o__; f__; g__; s__
ASV28	0.282558	0.00196935	0	0.00176956	0.00202643	0.00162685	0.00182664	0.00156977	0	k__Fungi; p__Mucoromycota; c__Mucoromycetes; o__Mucorales; f__Mucoraceae; g__Mucor; s__Mucor_racemosus
ASV46	0.141936	0.00128436	0	0.000856238	0.00156977	0.000742073	0.000970403	0.000856238	0	k__Fungi; p__Mucoromycota; c__Mucoromycetes; o__Mucorales; f__Mucoraceae; g__Mucor; s__Mucor_racemosus
ASV49	0.132117	0.00091332	0	0.000884779	0.000941861	0.000656449	0.000884779	0.000799155	0	k__Fungi; p__Mucoromycota; c__Mucoromycetes; o__Mucorales; f__Mucoraceae; g__Mucor; s__Mucor_racemosus
ASV59	0.000599366	0.000856238	0	0.00108457	0.00105603	0.0588521	0.0604789	0.0645603	0.00119873	k__Fungi; p__Ascomycota; c__Leotiomycetes; o__Helotiales; f__Helotiales_fam_Incertae_sedis; g__Crumenulopsis; s__Crumenulopsis_pinicola
ASV106	0.000199789	0.000171248	0	0.000342495	0.000256871	0.0101036	0.0104746	0.0110455	0.00191226	k__Fungi; p__Ascomycota; c__Leotiomycetes

[truncated: 2 more sheets: ISX.WL.Adult_Ctrl.W_Fed.W_Commo, ISX.WL.Adult_ISX.Fed.W_Common]
