# Supplementary material for: Amplicon-Based Profiling of Fungal Communities Associated with Scots Pine Bark Beetles: Selective Antagonism and Monoterpene Tolerance
Source: Int J Mol Sci. 2026 May 18;27(10):4526. doi: 10.3390/ijms27104526 (PMC13208007; doi:10.3390/ijms27104526)
Supplement: Supplementary file 1 [file ijms-27-04526-s001.zip › File S9.xlsx]

## Sheet: Sheet1
Sample_Name	chao1	dominance	goods_coverage	observed_otus	pielou_e	shannon	simpson
FW3	151.312	0.235	0.999	131	0.391	2.75	0.765
FW4	84.125	0.271	1	80	0.374	2.368	0.729
FW5	68	0.5	1	68	0.349	2.125	0.5
FW6	106.8	0.122	1	104	0.565	3.784	0.878
ISXL6	174.444	0.266	1	170	0.397	2.938	0.734
ISXL9	250.455	0.193	0.999	232	0.484	3.804	0.807
ISXL10	398.478	0.118	0.998	360	0.526	4.467	0.882
ISXL12	305.345	0.08	0.999	286	0.573	4.679	0.92
ISXL13	415.5	0.09	0.999	394	0.592	5.101	0.91
ISXP6	181.435	0.135	1	181	0.545	4.086	0.865
ISXP7	197.5	0.125	1	190	0.546	4.132	0.875
ISXP8	204.097	0.159	0.999	191	0.461	3.495	0.841
ISXP9	150.333	0.094	1	150	0.595	4.304	0.906
ISXP11	89.25	0.375	1	88	0.385	2.489	0.625
ISXA2	161.067	0.249	1	152	0.444	3.218	0.751
ISXA3	156.5	0.105	1	156	0.581	4.236	0.895
ISXA8	179.24	0.398	0.999	163	0.354	2.604	0.602
ISXA11	128.714	0.132	1	127	0.509	3.56	0.868
ISXA12	154.231	0.114	1	145	0.514	3.693	0.886
IACL2	126	0.286	1	113	0.405	2.759	0.714
IACL4	111.6	0.22	1	106	0.452	3.041	0.78
IACL5	186.25	0.184	1	178	0.48	3.587	0.816
IACL6	171.769	0.218	0.999	154	0.449	3.26	0.782
IACL8	183.056	0.163	0.999	165	0.445	3.279	0.837
IACP1	239.045	0.406	0.999	212	0.377	2.913	0.594
IACP2	126.882	0.263	1	126	0.469	3.271	0.737
IACP3	95.812	0.635	1	93	0.239	1.565	0.365
IACP4	140	0.337	1	123	0.393	2.73	0.663
IACP5	97.462	0.346	1	94	0.35	2.294	0.654
IACA1	113	0.525	1	106	0.296	1.992	0.475
IACA2	116.333	0.397	1	103	0.384	2.566	0.603
IACA3	128	0.382	0.999	107	0.331	2.234	0.618
IACA4	126.5	0.233	1	120	0.424	2.926	0.767
IACA5	111.571	0.433	1	106	0.313	2.109	0.567
CW1	91.75	0.603	1	91	0.257	1.671	0.397
CW2	76	0.397	1	76	0.398	2.484	0.603
CW3	147.556	0.392	1	147	0.345	2.486	0.608
CW4	184.75	0.304	1	184	0.39	2.932	0.696
ISXWA1	142.286	0.165	0.999	135	0.456	3.23	0.835
ISXWA2	122.833	0.153	1	122	0.521	3.608	0.847
ISXWA3	98.333	0.162	1	95	0.547	3.595	0.838
ISXWA4	107.333	0.259	1	107	0.431	2.907	0.741
ISXWA5	145.8	0.125	1	143	0.556	3.981	0.875
ISXCW1	109.714	0.196	1	105	0.45	3.018	0.804
ISXCW2	124.583	0.179	1	120	0.466	3.217	0.821
ISXCW3	146.731	0.178	1	145	0.447	3.208	0.822
ISXCW4	259.565	0.119	1	258	0.547	4.384	0.881
ISXFW1	156	0.136	1	150	0.507	3.667	0.864
ISXFW2	179.364	0.142	1	167	0.498	3.678	0.858
ISXFW3	271.875	0.117	1	271	0.517	4.182	0.883
ISXFW4	157.619	0.137	1	155	0.504	3.664	0.863
IACWA1	190.333	0.129	0.999	171	0.506	3.754	0.871
IACWA2	188	0.09	1	180	0.577	4.32	0.91
IACWA3	148.077	0.177	1	143	0.507	3.627	0.823
IACWA4	178.056	0.118	1	173	0.538	4.002	0.882
IACWA6	199	0.131	1	194	0.525	3.987	0.869
IACCW1	273.808	0.53	0.999	261	0.28	2.248	0.47
IACCW2	222.37	0.449	0.999	204	0.33	2.53	0.551
IACCW3	409.143	0.067	0.999	402	0.613	5.301	0.933
IACCW4	391.182	0.07	0.999	383	0.603	5.176	0.93
IACFW1	96.875	0.155	1	95	0.572	3.76	0.845
IACFW2	130.1	0.146	1	121	0.557	3.855	0.854
IACFW3	150.333	0.587	0.999	135	0.218	1.54	0.413
IACFW4	121.462	0.141	1	118	0.562	3.87	0.859
