# Supplementary material for: Amplicon-Based Profiling of Fungal Communities Associated with Scots Pine Bark Beetles: Selective Antagonism and Monoterpene Tolerance
Source: Int J Mol Sci. 2026 May 18;27(10):4526. doi: 10.3390/ijms27104526 (PMC13208007; doi:10.3390/ijms27104526)
Supplement: Supplementary file 1 [file ijms-27-04526-s001.zip › File S10.xlsx]

## Sheet: Sheet1
LSU
	Df	Sum Sq	Mean Sq	F value	Pr(>F)		Posthoc	diff	lwr	upr	p adj	Comparison
ANOVA	2	3.98639	1.99319	98.6105	7.57869e-07			1.24834	0.967655	1.52902	1.54691e-06	ISX_Larvae-ISX_Adult
	9	0.181915	0.0202128					0.0530855	-0.227597	0.333767	0.859795	ISX_Pupae-ISX_Adult
								-1.19525	-1.47593	-0.91457	2.2362e-06	ISX_Pupae-ISX_Larvae
t-test	Variety1	Variety2	t_statistic	p_value	significant		Variety1	Variety2	t_statistic	p_value	significant
	ISX_Adult	ISX_Wild Adult	-3.0049	0.057273	FALSE		ISX_Adult	IAC_Adult	-9.87602	0.00220084	TRUE
Nakazawaea
ANOVA	Df	Sum Sq	Mean Sq	F value	Pr(>F)		Posthoc	diff	lwr	upr	p adj	Comparison
	2	3577.81	1788.91	25.6501	0.000191715			-36.1627	-52.65	-19.6753	0.000457022	ISX_Larvae-ISX_Adult
	9	627.683	69.7426					-37.078	-53.5654	-20.5907	0.000379978	ISX_Pupae-ISX_Adult
								-0.915369	-17.4027	15.572	0.98686	ISX_Pupae-ISX_Larvae
t-test	Variety1	Variety2	t_statistic	p_value	significant		Variety1	Variety2	t_statistic	p_value	significant
	ISX_Adult	ISX_Wild Adult	2.57089	0.0516566	FALSE		ISX_Adult	IAC_Adult	4.49377	0.0202935	TRUE
Kuraishia
ANOVA	Df	Sum Sq	Mean Sq	F value	Pr(>F)		Posthoc	diff	lwr	upr	p adj	Comparison
	2	8.79437	4.39719	18.6938	0.000624136			1.95143	0.993928	2.90893	0.000778425	ISX_Larvae-ISX_Adult
	9	2.11699	0.235221					0.31101	-0.646492	1.26851	0.649709	ISX_Pupae-ISX_Adult
								-1.64042	-2.59792	-0.682918	0.00256789	ISX_Pupae-ISX_Larvae
t-test	Variety1	Variety2	t_statistic	p_value	significant		Variety1	Variety2	t_statistic	p_value	significant
	ISX_Adult	ISX_Wild Adult	2.94824	0.0298978	TRUE		ISX_Adult	IAC_Adult	5.62605	0.0109787	TRUE
Ophiostoma
ANOVA	Df	Sum Sq	Mean Sq	F value	Pr(>F)		Posthoc	diff	lwr	upr	p adj	Comparison
	2	4226.8	2113.4	6.46725	0.0181558			1.2657	-34.4231	36.9545	0.994612	ISX_Larvae-ISX_Adult
	9	2941.06	326.785					40.4304	4.74162	76.1192	0.0280536	ISX_Pupae-ISX_Adult
								39.1647	3.47592	74.8535	0.0327219	ISX_Pupae-ISX_Larvae
t-test	Variety1	Variety2	t_statistic	p_value	significant		Variety1	Variety2	t_statistic	p_value	significant
	ISX_Adult	ISX_Wild Adult	-13.2667	0.000789135	TRUE		ISX_Adult	IAC_Adult	2.36367	0.0782738	FALSE
Ogatea
ANOVA	Df	Sum Sq	Mean Sq	F value	Pr(>F)		Posthoc	diff	lwr	upr	p adj	Comparison
	2	60317	30158.5	32.5307	7.60199e-05			-9.94305	-70.0548	50.1687	0.89046	ISX_Larvae-ISX_Adult
	9	8343.7	927.077					145.177	85.0657	205.289	0.000222437	ISX_Pupae-ISX_Adult
								155.12	95.0088	215.232	0.000133817	ISX_Pupae-ISX_Larvae
t-test	Variety1	Variety2	t_statistic	p_value	significant		Variety1	Variety2	t_statistic	p_value	significant
	ISX_Adult	ISX_Wild Adult	2.13566	0.115722	FALSE		ISX_Adult	IAC_Adult	27.7733	0.000101613	TRUE
