# Supplementary material for: Amplicon-Based Profiling of Fungal Communities Associated with Scots Pine Bark Beetles: Selective Antagonism and Monoterpene Tolerance
Source: Int J Mol Sci. 2026 May 18;27(10):4526. doi: 10.3390/ijms27104526 (PMC13208007; doi:10.3390/ijms27104526)
Supplement: Supplementary file 1 [file ijms-27-04526-s001.zip › File S1.xlsx]

## Sheet: Sheet1
Sample Name	Raw PE(#)	Combined(#)	Qualified(#)	Nochime(#)	Base(nt)	AvgLen(nt)	Q20	Q30	GC%	Effective%
CW1	222756	64567	64417	62528	21535084	344	98.98	95.29	60.32	28.07
CW2	178814	56570	56287	53046	18282951	345	98.9	95.2	56.58	29.67
CW3	109103	82865	82137	75836	27466726	362	98.99	95.93	60.42	69.51
CW4	108973	84733	83967	78045	28085366	360	98.98	95.96	59.87	71.62
FW3	160397	155352	154745	132845	45466710	342	99.12	96.45	56.14	82.82
FW4	161592	157286	156751	136543	46022353	337	99.13	96.53	57.54	84.5
FW5	161845	61539	61457	57810	19754599	342	98.95	95.31	58.77	35.72
FW6	143649	95029	94760	81725	26814920	328	99.2	96.5	48.87	56.89
IACA1	175673	143006	140352	133973	43015821	321	99.22	96.8	53.46	76.26
IACA2	164123	157904	157174	147296	48400787	329	99.25	96.92	55.35	89.75
IACA3	177338	171686	171272	157992	51383993	325	99.21	96.73	49.7	89.09
IACA4	160971	151711	151173	135828	43702689	322	99.24	96.85	51.71	84.38
IACA5	172771	166023	165500	147013	49397235	336	99.06	96.16	44.2	85.09
IACCW1	156033	138369	136377	130162	40125109	308	99.02	96.36	54.92	83.42
IACCW2	173983	149780	145621	127231	38261746	301	99.02	96.33	54.05	73.13
IACCW3	158966	133084	130757	119609	39311808	329	98.77	95.45	51.65	75.24
IACCW4	126098	111142	109059	100979	32854794	325	98.77	95.48	52.66	80.08
IACFW1	90005	87707	87407	77156	26029233	337	98.78	95.39	45.31	85.72
IACFW2	157747	153685	153107	131444	44117260	336	98.77	95.39	44.09	83.33
IACFW3	160107	157008	156623	139083	43460526	312	99.06	96.37	50.44	86.87
IACFW4	157265	153231	152643	134288	45277405	337	98.78	95.39	45.73	85.39
IACL2	172552	154527	153516	139534	46989138	337	99.06	96.15	43.57	80.86
IACL4	74845	65848	65005	58453	19519932	334	99.13	96.37	46.13	78.1
IACL5	78567	67762	66757	59174	19527853	330	99.18	96.6	48.01	75.32
IACL6	173965	166010	165474	144791	48300230	334	99.13	96.36	46.36	83.23
IACL8	170649	164485	164038	144946	47747962	329	99.16	96.46	45.89	84.94
IACP1	161994	153011	151928	137219	43823270	319	99.28	97.01	53.74	84.71
IACP2	109899	104561	104033	91093	29468772	324	99.23	96.84	51.52	82.89
IACP3	170759	162737	162300	157501	50027743	318	99.33	97.15	52.84	92.24
IACP4	163509	153971	153316	143517	46449120	324	99.2	96.67	49.19	87.77
IACP5	166719	159224	158839	140216	44572774	318	99.34	97.2	54.51	84.1
IACWA1	157102	149147	148401	142715	46512516	326	98.83	95.56	45.53	90.84
IACWA2	111386	72918	69484	66869	22200803	332	98.89	95.77	49.06	60.03
IACWA3	106331	91015	89579	85672	28462580	332	98.73	95.24	44.03	80.57
IACWA4	113548	100374	99020	92673	31045641	335	98.7	95.2	45.99	81.62
IACWA6	118852	110947	110155	102912	34299097	333	98.8	95.44	41.84	86.59
ISXA11	77088	62540	62379	56863	19208518	338	99.04	96.07	42.54	73.76
ISXA12	98019	84800	84601	75080	25176392	335	99.17	96.56	43.67	76.6
ISXA2	78428	72460	72214	66888	22599469	338	99.13	96.39	42.44	85.29
ISXA3	59981	51803	51595	46419	15534790	335	99.13	96.39	45.06	77.39
ISXA8	124063	116052	115704	107170	36730720	343	99.08	96.19	41.13	86.38
ISXCW1	175648	95966	95778	87114	27493054	316	98.81	95.21	56.45	49.6
ISXCW2	152647	84019	83872	76242	24096225	316	98.91	95.59	56.1	49.95
ISXCW3	179494	117115	116854	100894	31157491	309	98.96	95.88	54.57	56.21
ISXCW4	95380	70422	68622	64047	20747364	324	98.87	95.81	47.73	67.15
ISXFW1	114999	73295	72971	62088	20836647	336	98.72	95.07	47.75	53.99
ISXFW2	177089	104550	103982	94124	31619471	336	98.71	95.02	49.09	53.15
ISXFW3	170245	105612	104890	91210	30461259	334	98.73	95.07	49.09	53.58
ISXFW4	171511	108040	107540	96758	32489730	336	98.73	95.09	48.03	56.42
ISXL10	173679	165862	165287	151645	51178293	337	99.08	96.35	50.15	87.31
ISXL12	164620	157639	157078	145936	48457955	332	99.07	96.37	48.91	88.65
ISXL13	169512	150181	148610	136092	45728212	336	98.99	96.21	54.27	80.28
ISXL6	97760	88288	87740	81182	27508545	339	98.96	95.75	41.66	83.04
ISXL9	115485	111402	110972	102241	32110838	314	99.33	97.28	51.78	88.53
ISXP11	53004	48814	48663	45515	16101011	354	99.12	96.42	51.29	85.87
ISXP6	67235	61574	61304	54842	18303624	334	99.15	96.51	46.66	81.57
ISXP7	81555	66859	66616	60066	19760935	329	99.16	96.52	44.95	73.65
ISXP8	135891	119560	119159	107761	35705372	331	99.16	96.49	41.93	79.3
ISXP9	52747	41727	41586	36787	11917398	324	99.25	96.87	49.63	69.74
ISXWA1	175198	162446	161869	154419	50615226	328	98.75	95.29	42.13	88.14
ISXWA2	104389	92511	91736	84335	29822863	354	98.42	94.46	48.05	80.79
ISXWA3	92211	82283	81737	75775	25632792	338	98.93	95.78	46.11	82.18
ISXWA4	74117	62388	61287	57618	21980287	381	98.09	93.56	52	77.74
ISXWA5	109927	80077	77411	72854	25188007	346	98.46	94.51	48.79	66.27
