# Supplementary material for: Amplicon-Based Profiling of Fungal Communities Associated with Scots Pine Bark Beetles: Selective Antagonism and Monoterpene Tolerance
Source: Int J Mol Sci. 2026 May 18;27(10):4526. doi: 10.3390/ijms27104526 (PMC13208007; doi:10.3390/ijms27104526)
Supplement: Supplementary file 1 [file ijms-27-04526-s001.zip › File S2.xls]

ASV ID	FW3	FW4	FW5	FW6	ISXL6	ISXL9	ISXL10	ISXL12	ISXL13	ISXP6	ISXP7	ISXP8	ISXP9	ISXP11	ISXA2	ISXA3	ISXA8	ISXA11	ISXA12	IACL2	IACL4	IACL5	IACL6	IACL8	IACP1	IACP2	IACP3	IACP4	IACP5	IACA1	IACA2	IACA3	IACA4	IACA5	CW1	CW2	CW3	CW4	ISXWA1	ISXWA2	ISXWA3	ISXWA4	ISXWA5	ISXCW1	ISXCW2	ISXCW3	ISXCW4	ISXFW1	ISXFW2
ASV0	0.001312898	0.001113109	0.011188173	0.023204041	0.441989896	0.078431373	0.218654565	0.162399749	0.018837229	0.048006393	0.141022348	0.101150213	0.086537089	0.023204041	0.467562862	0.247595399	0.619830465	0.16037332	0.161172475	0.493763735	0.37254902	0.304934783	0.411935953	0.260895625	0.03453492	0.058538117	0.054884836	0.115249593	0.031937666	0.014127922	0.009247367	0.252789908	0.154094243	0.633558809	0.001455604	0.087935611	0.020349916	0.016953506	0.137340526	0.288637726	0.321574336	0.198133402	0.261751862	0.004167023	0.005137426	0.005479921	0.204840597	0.210006564	0.192967434
ASV1	0.004138482	0.001541228	0.022005309	0.014727288	0.006307618	0.00430973	0.003310786	0.002939749	0.007392185	0.011273796	0.042840426	0.011102549	0.132745383	0.000542284	0.100836259	0.047150156	0.013756886	0.000827696	0.00068499	0.156434626	0.244684191	0.27896224	0.174301453	0.120501184	0.633244855	0.495961412	0.794017753	0.560578817	0.481490995	0.718497588	0.618774438	0.560835688	0.302622941	0.139452579	0.000171248	0.005736793	0.002483089	0.002311842	0.000313954	0.00022833	0	0	0	0	0	0	0.004852014	0.00430973	0.005108885
ASV2	0.011673374	0.008819248	0.70171533	0.114079402	0.001741017	0	0	0	0	0	0.004737849	0	0	0	0	0.000713531	0	0	0	0.001912264	0.001798099	0.001512687	8.56E-05	0	0	0	0.002368924	0.00068499	0	0	0	0	0	0	0.770956418	0.617746953	0.086137512	0.078859491	0.004167023	0.00499472	0	0.007363644	0.008533836	0.318463339	0.289807917	0.210063647	0.002426007	0.206467449	0.23557953
ASV3	0.310015127	0.290007706	0.014013757	0.014327711	0.002397466	0.018894312	0.023489454	0.010817136	0.032422867	0.122955733	0.014013757	0.00362474	0.020007421	0.03499158	0.006107829	0.013871051	0.010617347	0.013756886	0.013385849	0.000542284	0.025144847	0.024402774	0.002597254	0.001855182	0.020720952	0.04860576	0.000428119	0.000599366	0.000970403	0.004966179	0.001997888	0.002311842	0.000770614	0.000884779	0.015383737	0.017296001	0.604646517	0.517538602	0.000970403	0.006535948	0.00499472	0.003738905	0.01566915	0	0	0	0.004423895	0.008705083	0.010274852
ASV4	0	0	0	0	0	0	0	0	0	0	5.71E-05	0	0	0	0	0	0	0	0	0	0	0	0	0	0	0	0	0	0	0	0	0	0	0	0	0	0	0	5.71E-05	0	0	8.56E-05	5.71E-05	0	5.71E-05	0.000114165	0.002939749	0.007563433	0.010617347
ASV5	0.004623684	0.026029626	0.030967263	0.241772983	0.036190313	0.007620515	0.011701915	0.024202985	0.014099381	0.312555299	0.100836259	0.292205383	0.078431373	0.025630048	0.07223792	0.120643891	0.080486343	0.154864857	0.140993807	0.000742073	0.000570825	0.001056026	0.000599366	0.001198733	0.001427063	0.040528584	0.002882667	0.032879527	0.002483089	8.56E-05	0	0.002511631	0.007192397	0.007078232	0.003110997	0.024117362	0.005622628	0.005251591	0.014898536	0.02066387	0.013243143	0.00590804	0.017353084	0.000485201	0	0.000399578	0.015412278	0.010103605	0.007763222
ASV6	0	0	0	0	0.034420755	0.009133202	0.023546537	0.045751634	0.000313954	0.00114165	0.001084568	0.001198733	0.003596198	0	0.015612067	0.008505294	0.001969347	0.00091332	0.000742073	0.10246311	0.115078346	0.085937723	0.096697777	0.198504438	0.017210378	0.040614208	0.012558153	0.050289694	0.008334047	0.029026458	0.006535948	0.023946114	0.021291777	0.018266404	0	0.01589748	0.00682136	0.004880555	0.000656449	0.001027485	0.000256871	0.000342495	0.002311842	0	0	0	0.00430973	0.003681822	0.004195565
ASV7	0.007791763	0	0	0	0.243827953	0	0	0	0.060536005	0	0	0	0	0	0.050546565	0.073008534	0.037674458	0	0	0	0	0	0	0	0.024688187	0	0	0	0	0	0	0	0	0	0.001569769	0.052173417	0	0.002483089	0.02066387	0.125067785	0.077261181	0.05225904	0.124325713	0.000599366	0.001084568	0.001198733	0.011730456	0	0
ASV8	0.327881953	0.215115449	0.020521163	0.010160687	0.00136998	0.000542284	0.00068499	0.000599366	0.006279076	0.01158775	0.012757942	0.002854126	0.011673374	0.589976311	0.005594086	0.002797043	0.001341439	0.001969347	0.00362474	0.000941861	0.00114165	0.001655393	0.000799155	0.000513743	0.014070839	0.019179724	0.001084568	0.00068499	0.000627908	0.031423923	0.075976824	0.020749493	0.010160687	0.003738905	0.012672318	0.011530668	0.003910152	0.004167023	0.006621571	0.000313954	0	8.56E-05	8.56E-05	0	2.85E-05	5.71E-05	8.56E-05	0.000114165	0.00022833
ASV9	0.003995776	8.56E-05	0.000142706	0.000256871	0.009646945	0.134743271	0.236920969	0.161857465	0.261609156	0.018066615	0.020806576	0.009390073	0.044895396	0.0040814	0.012101493	0.01090276	0.006107829	0.00499472	0.004509519	0.000171248	0	0.01475583	0.010845677	0.007591974	0.015069783	0.00045666	0.000142706	0.00022833	0	0	0	0	8.56E-05	0	0	0.000342495	0	0.005479921	0	0	0	0	0	0	0	0	0	0	0.00022833
ASV10	0	0	0	0	0.000627908	0	0.000313954	0.000256871	0	0	0	0	0.002397466	0	0.00091332	0.000827696	0.000313954	0	0	0.000285413	0	0.000371036	0.000342495	0.000256871	0	0.000599366	0.000171248	0.000713531	0.000371036	5.71E-05	0.000114165	0.000313954	0.000371036	0.000313954	0	0.000399578	0	0.000313954	0.003424951	0	0.002854126	0	0.000970403	0.000142706	0	5.71E-05	0.010503182	0.007163855	0.008590918
ASV11	0	0	0	0	0	0	0	0	0	0	0	0	0	0	0	0	0	0	0	0	0	0	0	0	0	0	0	0	0	0	0	0	0	0	0	0	0	0	0	0	0	0	0	0	0	0	0	8.56E-05	0.000142706
ASV12	0.000342495	0.000114165	0.000285413	0.00068499	0.000371036	0.000256871	0.000342495	0.000542284	0.001027485	0.006678654	0.004366812	0.003824528	0.007677598	0.002368924	0.00930445	0.001398522	0.00045666	0.000371036	0.000399578	0.001027485	0.001255815	0.002340383	0.001484145	0.001341439	0.008590918	0.007477809	0.000998944	0.005936581	0.005936581	0.003681822	0.004224106	0.035191369	0.00385307	0.001626852	0	0	0.000114165	0.000256871	0.165196792	0.146587893	0.165881782	0.144161886	0.157233781	0.001312898	0.001398522	0.001798099	0.003596198	0.001541228	0.001569769
ASV13	0.002397466	0.000998944	0.009561321	0.030482062	0.087421868	0.012643777	0.024773811	0.051745298	0.019037018	0.038102577	0.065445101	0.094300311	0.033964095	0.018494734	0.030111025	0.032622656	0.022090932	0.070468362	0.066615292	0.027171276	0.001798099	0.004109941	0.003310786	0.002682878	0.011445044	0.000770614	0.010303394	0.035334075	0.003910152	0	0	0.002083512	0.004880555	0.004595142	0.00114165	0.023489454	0.002996832	0.002483089	0.007306562	0.011016925	0.018951394	0.011416503	0.013071895	0	0.000313954	0.000285413	0.01204441	0.069811913	0.055855239
ASV14	0	0	0.024003197	0.040614208	0	0.016068727	0	0.039187145	0	0.095128008	0.284527785	0.187002312	0.111482147	0.028084596	0	0	0	0.234980164	0.175100608	0	0	0	0	0	0	0	0.021263236	0.041613152	0	0	0	0	0	0	0	0	0	0	0	0	0	0	0	0	0	0	0	0.018152239	0.01703913
ASV15	0.034049719	0.000313954	0.001712475	0.002397466	0.001512687	0.006079288	0.005565545	0.007392185	0.019893256	0.004109941	0.045409139	0.022090932	0.205611211	0.010274852	0.002226218	0.003510575	0.001398522	0.000827696	0.000884779	0.001912264	0.002483089	0.006393241	0.003025373	0.003225162	0.017381625	0.009561321	0.002397466	0.003053914	0.333219168	0.002768502	0.011102549	0.002511631	0.003938693	0.001741017	0.000399578	0.000998944	0.00045666	0.000970403	0.000342495	8.56E-05	8.56E-05	0	0	5.71E-05	0	0	0.005137426	0.00136998	0.00159831
ASV16	0.163998059	0.372520478	0.0127294	0.013414391	0.000285413	0.000199789	0.000142706	0.000199789	0.005622628	0.031024346	0.001027485	0.000485201	0.00114165	0	0.002254759	0.000485201	0.000513743	0.000428119	0	0.001255815	0.00114165	0.001940805	0.000742073	0.000998944	0.013328767	0.040956703	0.001626852	0.00114165	0.00114165	0.00453806	0.002340383	0.005736793	0.000884779	0.00136998	0.008419671	0.012329823	0.005165967	0.007021149	0.000142706	8.56E-05	0	0.000171248	0.000399578	0	0	0	0.000998944	0.002825584	0.002140594
ASV17	0	0	0	0	8.56E-05	0	5.71E-05	2.85E-05	0	0	0	0	0	0	5.71E-05	5.71E-05	0	0	0	0.000171248	2.85E-05	0.000199789	0	0	0	0	0	0	0	2.85E-05	0	2.85E-05	5.71E-05	5.71E-05	0	0	0	0	0.004880555	0.00022833	8.56E-05	0.00022833	0.000199789	2.85E-05	0	0.000114165	0.013813968	0.009332991	0.010331935
ASV18	0	0	0	0	0.013357308	0.003110997	0.0104461	0.067328824	0	0.003539116	0.000970403	0	0.001341439	0	0.004794931	0.001683934	0.00068499	0	0	0.054000057	0.070525445	0.043753746	0.05111739	0.173473756	0.011616291	0.034877415	0.009218826	0.035048663	0.005651169	0.008990496	0.004052858	0.013642721	0.010560265	0.012529612	0	0.006992608	0.004566601	0.001512687	0.000342495	0	0	0	0	0	0	0	0.001255815	0.001170192	0.002112053
ASV19	0.001855182	0.004423895	0.015612067	0.096640694	0.022747381	0.003995776	0.006621571	0.011188173	0.006164911	0.056169193	0.060393299	0.131032908	0.040614208	0.031680795	0.096754859	0.053429232	0.034677627	0.113565659	0.115877501	0.00114165	0	0	0	0	0	0	0.001712475	0.011873163	0.001113109	0	0	0.006193453	0.002169135	0.002112053	0.001569769	0.011701915	0.002197677	0.002311842	0.016982048	0.030253732	0.015726232	0.007192397	0.023946114	0.00068499	0.001084568	0.000856238	0.018979935	0.012215658	0.010988384
ASV20	0.054371093	0.017096213	0.006450324	0.003110997	0.000171248	2.85E-05	0.000142706	8.56E-05	0.002597254	0.00453806	0.002768502	0.000599366	0.001255815	0.002426007	0.000428119	0.000399578	0.000285413	0	0.000114165	2.85E-05	0.000199789	0.000199789	2.85E-05	8.56E-05	0.008077176	0.007877387	0.000399578	0.000313954	0.000171248	5.71E-05	0	2.85E-05	0	0.000114165	0.001655393	0.00339641	0.001512687	0.002112053	0.000570825	0.011873163	0.017153295	0.01204441	0.031423923	0.000142706	0.000199789	0.000114165	0.001855182	0.176156634	0.190883923
ASV21	0	0.001084568	0.002511631	0.176641836	0.006393241	0.400547992	0.003168079	0.004252647	0.017096213	0.013271684	0.011387961	0.01635414	0.006992608	0.001198733	0.00430973	0.004709307	0.002768502	0.002597254	0.002254759	0.00022833	0	0.042041271	0.00022833	0	0.002283301	0	0	0.004167023	0.000142706	0	0	5.71E-05	0.000171248	5.71E-05	0.000998944	0.002254759	0.001084568	0.038302366	0.000399578	0.00045666	0	0.000656449	0.000799155	0.041984188	0.045951423	0.053086737	0.003938693	0	0
ASV22	0.000513743	5.71E-05	0	8.56E-05	0.002597254	0.003938693	0.005422839	0.010331935	0.008476753	0.003310786	0.001769558	0.001626852	0.003053914	0.000570825	0.001883723	0.071695636	0.002169135	0.000485201	0.00045666	0.020835117	0.028598339	0.019693467	0.053714645	0.03384993	0.013357308	0.008476753	0.002597254	0.003539116	0.002397466	0.001855182	0.012472529	0.002682878	0.338499301	0.010474641	0	0.001198733	0.000827696	0.000570825	0	0	0	0	0	0	0	0	0.001969347	8.56E-05	0.000114165
ASV23	0.002197677	0.000428119	0.002882667	0.009846733	0.003339327	0.005594086	0.051231555	0.008448212	0.058423952	0.002083512	0.002968291	0.00136998	0.001712475	0.00068499	0.001512687	0.001741017	0.001427063	0.000256871	0.000342495	0.000371036	0.005651169	0.006707195	0.002140594	0.000485201	0.002397466	0	0	0.000256871	0	0	0	0	0	0	0.011074007	0.012986272	0.129434598	0.163684105	0	0	0	0	0	0.001427063	0.016154351	0.000371036	0.028027514	0.001113109	0.001255815
ASV24	0.000199789	0.000114165	0.000256871	0.005051802	0.000171248	0.000171248	8.56E-05	0.00045666	0.000114165	0	0	0.000970403	0	0	0.000142706	0	0	0	0	0	0.00022833	0.000285413	0	0.000114165	0	0	0	0.000570825	0	0	0	0	0	0	0.000399578	0.000313954	0.000742073	0.000827696	0.002112053	0.002882667	0	0.003596198	0.004195565	0.26078146	0.260667295	0.313811114	0.010389017	0	0.000570825
ASV25	0.001312898	5.71E-05	0	0.004823472	0.003681822	0.063704084	0.076747438	0.107115335	0.087507492	0.014384793	0.006621571	0.002511631	0.004024317	0.001056026	0.002854126	0.003824528	0.001683934	0.001027485	0.001113109	0	0	0.004138482	0.002854126	0.003168079	0.003681822	0.000742073	0	0.00022833	0	8.56E-05	0.002682878	0.000171248	0.002483089	0.000399578	0	0	0	0.002140594	0	0	0	0	0.000171248	0	0	0	0.001198733	0.000713531	0.000941861
ASV26	0	0	0	0	0	0	0	0	0	5.71E-05	0.000627908	0	0.001198733	0	0	0	0	0.000827696	0	0	0	0	0	0	0	0	0	0	0	0	0	0	0	0	0	0	0	0	0.004395353	0.170362759	0.0208922	0.44207552	0.095527585	0.000970403	0.001227274	0.001398522	0	0	0
ASV27	0.009047578	0.022090932	0.065216771	0.004138482	0	0	0	0	0.001655393	0.012586694	0.00590804	0	0	0	0	0	0	0	0	0	0.000256871	0	0	0	0.00114165	0.004680766	0.001170192	0	0	0	0	0	0	0	0.001683934	0.003025373	0.001484145	0.008876331	0.001056026	0.000599366	0	0.00159831	0.00182664	0.106030767	0.106344721	0.110825699	0.13925279	0.000742073	0
ASV28	0	0	0	0	0	0	0	0	0	0	0	0	0	0	0	0	0	0	0	0	0	8.56E-05	0	0	0	0	0	0	0	0	0	0	0	0	0	0	0	0	0.282558438	0.001969347	0	0.001769558	0.002026429	0.001626852	0.00182664	0.001569769	0	0	0
ASV29	0.001198733	0.004423895	0.004566601	0.025259012	0.012244199	0.002911208	0.006164911	0.013528556	0.002483089	0.055569826	0.010246311	0.030967263	0.006992608	0.002140594	0.006678654	0.006507406	0.005422839	0.015783315	0.013842509	0	0	0	0	0	0	0.052144875	0.000570825	0.020835117	0.000399578	0	0	0	0.000884779	0	0.000799155	0.009932357	0.002911208	0.002368924	0.001512687	0.007706139	0.004823472	0.007163855	0.00590804	0.000171248	0	0	0.003482033	0.00430973	0.003453492
ASV30	0.000256871	5.71E-05	0.012786483	0.002026429	0.000313954	0	0	0	0	0	0.008676542	0.000513743	0	0	0	0.000970403	0.000627908	0.00045666	0	0	0	0	0	0	0	0	0.00136998	0.000114165	0	0	0	2.85E-05	0	0	0	0.001027485	0.00045666	0.000542284	0.003196621	0.003367868	0.002083512	0.002511631	0.000941861	0	8.56E-05	0	0.004138482	0.085823558	0.072123755
ASV31	0.000171248	5.71E-05	0.000313954	0.02157719	0	0	0	8.56E-05	0	0	0.000171248	0.000513743	0	0	0.000570825	0.000570825	0.000199789	0.000285413	0.000856238	0	0	0.000256871	0.00022833	0.000142706	0.000399578	0.000171248	5.71E-05	0.000542284	0.000114165	0.001084568	0.000599366	0.000856238	0.000656449	0.000256871	0.000285413	0	0.000313954	0.000285413	5.71E-05	0	0	0	0	0	0	0	0.001312898	0.001541228	0.001113109
ASV32	0.000599366	0.000285413	0	0.000313954	0.002911208	0.012558153	0.02408882	0.023004253	0.027228359	0.00567971	0.004737849	0.003596198	0.004281188	0.001027485	0.002854126	0.006450324	0.002254759	0.002140594	0.001855182	0.000285413	0.000884779	0.003367868	0.002197677	0.003196621	0.003938693	0.001541228	0.000428119	0.000742073	0.000428119	0.00159831	0.025972543	0.000713531	0.004423895	0.001341439	0	0.00022833	0	0.000570825	0	0	0	0	0	0	0	5.71E-05	0.001056026	0.001284357	0.001084568
ASV33	0	0	0	0	0	0	0	0	0	0	0	0	0	0	0	0	0	0	0	0	0	0	0	0	0	0	0	0	0	0	0	0	0	0	0	0	0	0	8.56E-05	0	0	0	0	0	0	0	0.006221994	0.001284357	0.001855182
ASV34	0.001512687	0.000114165	0.000199789	0.000827696	0.001655393	0.01204441	0.007877387	0.024916517	0.019293889	0.005594086	0.003282244	0.002739961	0.00385307	0.00091332	0.002169135	0.004109941	0.001341439	0.001284357	0.000998944	0.000142706	0.000199789	0.005422839	0.001170192	0.003539116	0.003710363	0.000941861	0.000142706	0.000285413	0	0.000171248	0.002169135	0.000285413	0.001170192	0.000371036	0.000313954	0.00022833	0	0.002226218	0.000114165	0	0	0	0	0.000313954	0.000142706	0.000114165	0.001769558	0.001883723	0.001940805
ASV35	0	2.85E-05	0	0	8.56E-05	0	0.000171248	0.000114165	2.85E-05	0	0	0	0.00114165	0	0.000342495	0.000313954	0	0	0	0.000256871	0.000742073	0.000827696	0.000399578	0.000342495	0.00022833	0.000256871	0.000114165	0.000142706	0.001027485	0.000285413	0.000171248	0.000399578	0.000428119	0.000171248	0	0	0	0	0.000827696	0	0	0	0	0	0	0	0.001969347	0.003881611	0.003967235
ASV36	0	0	0	0	0	0	0.002711419	0.000542284	0.00182664	0.002511631	0.002625796	0.000970403	0.004224106	0.148500157	0	0	0	0	0	0	0	0	0	0	0	0	0	0	0	0	0	0	0	0	0	0	0	0	0.003738905	0.019493678	0.010760054	0.014013757	0.041955647	0.000256871	0.000428119	0.000285413	0.043068756	0.021548649	0.02976853
ASV37	0	0	0.001798099	0.00091332	0	0	0	0	0.000342495	0.000856238	0.002283301	0.00068499	0.004966179	0	0.003653281	0.001798099	0	0	0	0.000998944	0	0.001969347	0.001683934	0	0.024260068	0.029368953	0.028997916	0.022005309	0.016953506	0.032565574	0.019122642	0.020720952	0.009646945	0.002854126	0	0	0	0	0	0	0	0	0	0	0	0	0	0	0
ASV38	0.000313954	0.000285413	0.006564489	0.001655393	8.56E-05	0.000114165	2.85E-05	2.85E-05	0.000114165	0.000171248	0.005422839	0.000142706	0.000142706	0.000342495	0	0	0	5.71E-05	0	0	0	8.56E-05	0.000114165	0	0.000142706	0	0.000970403	0	2.85E-05	0	0	0	0	0	0.000256871	0.001056026	0.00022833	0.000342495	0.002454548	0.00385307	0.002882667	0.001997888	0.002311842	0.000114165	0.000570825	0.000742073	0.038216742	0.067671319	0.052801324
ASV39	0	0	0	0	0.001255815	0.000713531	0.001312898	0.000742073	0.001198733	0.001798099	0.007963011	0.002226218	0.017210378	0.006564489	0.029939778	0.100722094	0.058481034	0.021776979	0.017410166	0.003710363	0.010531724	0.008961955	0.021006365	0.005080344	0.000428119	0.000542284	0.000285413	0.000371036	0.000371036	0.000199789	8.56E-05	0.00068499	0.001712475	0.001255815	0	8.56E-05	0.00022833	0.000199789	0.001113109	0.002968291	0.001569769	0.001255815	0.002368924	0	5.71E-05	8.56E-05	0.003424951	0.00339641	0.002511631
ASV40	0	0	0	0	0	0	0	0	0	0	0	0	0	0	0	0	0	0	0	0	0	8.56E-05	0.000114165	0	0	0	0	0	0	0	0	2.85E-05	0	0	0	0	0	0	0.001113109	0.001997888	0	0.002768502	0.003025373	0.095099466	0.093700945	0.125210492	0.000856238	0.000114165	0
ASV41	0	0.002911208	0	0	0	0	0.037674458	0	0	0	0	0	0	0	0	0	0	0	0	0.052715701	0.017324543	0.010274852	0.012443988	0.010617347	0	0.023689243	0	0	0.008505294	0.001484145	0.002340383	0.004366812	0.008020093	0.006164911	0	0	0.00476639	0	0	0	0	0	0	0	0	0	0	0	0
ASV42	0.000114165	0	0	0	0	8.56E-05	0.000142706	0	0.000142706	0	0	0	0.000570825	0	0	0	0	0	0	0.000342495	0.000627908	0.001227274	0.002654337	0.000313954	0.002197677	0.000827696	8.56E-05	0.000171248	0.001626852	8.56E-05	2.85E-05	5.71E-05	0.000114165	0	0	0	0	0	0.000171248	0	0	0	0	0	0	0	0.003795987	0.001198733	0.001284357
ASV43	0	0	0	0	0	0	0	0	0	0	0	0	0	0	0	0	0	0	0	0	0	0	0	0	0	0	0	0	0	0	0	0	0	0	0	0	0	0	2.85E-05	0	0	0	0	0	0	0	0.000399578	0.001455604	0.001940805
ASV44	0	5.71E-05	0	2.85E-05	0.000570825	0.001056026	0.001855182	0.004595142	0.000627908	0.000742073	0.000570825	0.000313954	0.001427063	0	0.000570825	0.001284357	0.013871051	0.000199789	5.71E-05	0.001712475	0.002739961	0.003196621	0.004509519	0.001940805	0.003282244	0.002797043	0.000827696	0.001170192	0.001484145	0.000713531	0.011616291	0.000656449	0.003139538	0.10654451	0	0	0.000171248	0.000285413	0	0	0	0	0	0	0	0	0.000199789	8.56E-05	8.56E-05
ASV45	0	0	0	0	0.000513743	0.000142706	0.001227274	0.002711419	0.000313954	0	0.00022833	0	0	0	0.000114165	0.010702971	0	0	0	0.006678654	0.008705083	0.005822416	0.032965151	0.096726318	0.003310786	0.002854126	0.001084568	0.001198733	0.000827696	0.001170192	0.001084568	0.000941861	0.001912264	0.001027485	0	0.000313954	0.000171248	0	0.001198733	0	0	0	0	0	0	0	0	0	0
ASV46	0	0	0	0	0	0	0	0	0	0	0	0	0	0	0	0	0	0	0	0	0	0	0	0	0	0	0	0	0	0	0	0	0	0	0	0	0	0	0.141935668	0.001284357	0	0.000856238	0.001569769	0.000742073	0.000970403	0.000856238	0	0	0
ASV47	0	0	0	0	0.00022833	0	5.71E-05	0	0.000114165	0.000256871	0.00022833	8.56E-05	0	0	0.00045666	0.004366812	0.000998944	0	5.71E-05	0.001769558	0.002426007	0.002454548	0.00182664	0.001227274	0.002739961	0.002654337	0.001484145	0.001912264	0.000627908	0.07223792	0.015326655	0.003510575	0.028484174	0.008162799	0	0	0	0	0	0	0	0	0	0	0	0	2.85E-05	2.85E-05	5.71E-05
ASV48	0.014242087	0.000770614	0.001569769	0.002340383	0.002968291	0.035961983	0.00976111	0.001084568	0.004452436	0.002112053	0.001683934	0.001170192	0.001484145	0.000199789	0.000856238	0.001113109	0.000656449	0.000513743	0.000742073	0.001084568	0.00022833	0.006079288	0.001113109	0.000142706	0.00159831	0	5.71E-05	0	0	0	0	0	0.000114165	8.56E-05	0.08382567	0.049148043	0.000856238	0.006079288	0	0	0	0	0	0	0	0	0.000142706	0.000171248	0.000171248
ASV49	0	0	0	0	0	0	0	0	0	0	0	0	0	0	0	0	0	0	0	0	0	0	0	0	0	0	0	0	0	0	0	0	0	0	0	0	0	0	0.132117476	0.00091332	0	0.000884779	0.000941861	0.000656449	0.000884779	0.000799155	0	0	0
ASV50	0.001312898	0.000114165	0.00022833	0.000199789	0.002654337	0.012900648	0.019693467	0.041784399	0.031595171	0.006079288	0.005051802	0.00362474	0.004823472	0.000856238	0.002368924	0.006336159	0.001969347	0.001427063	0.001912264	0.000199789	0.000542284	0.003110997	0.002169135	0.003196621	0.003995776	0.000485201	0	0.000142706	0.000114165	8.56E-05	0.000570825	0.000256871	0.00045666	0.00022833	0	0.00045666	0.000371036	0.00159831	0	0	0	0	0	0	0	0	0	0	8.56E-05
ASV51	0	0	0	0.001712475	0	0.000970403	0.01090276	0.00136998	0.012329823	0	0	0	0	0	0	0	0	0	0	0	0	0	0	0	0.000542284	0	0	0	0	0	0	0	0	0	0.001769558	0.001883723	0.023774867	0.026172332	0	0	0	0	0	0	0.002882667	0	0.005165967	0	0
ASV52	0.001113109	0.000799155	0.00022833	0.000856238	0.00159831	0.010788595	0.014470417	0.011502126	0.021919685	0.004281188	0.003738905	0.002169135	0.0063647	0.000770614	0.00205497	0.002939749	0.001084568	0.000770614	0.000827696	0.000428119	0.000513743	0.002625796	0.001769558	0.001284357	0.009047578	0.007220938	0.000713531	0.002625796	0.005251591	0.00045666	0.002026429	0.000656449	0.000941861	0.000342495	0.000171248	0	0.000142706	0.000998944	0	0	0	0	0	0	0	0	0.000399578	0	0.000371036
ASV53	0	0	5.71E-05	8.56E-05	0	2.85E-05	0	0	0	0	0.000199789	0	0	0	0	0	0	2.85E-05	0	0	0.000256871	0	0	0	0	0	0	0	0	0	0	0	0	0	0.000142706	0	8.56E-05	5.71E-05	0	0.001427063	0.000428119	0.000513743	0.000313954	0	0	0	0	0.003053914	0.002739961
ASV54	0	0	0	0	0.001541228	0.000656449	0.006050746	0.001284357	0.001855182	0.001626852	0.002654337	0.001455604	0.002654337	0.000941861	0.012130034	0.036104689	0.020863658	0.08428233	0.061192454	0.000313954	0	0.00022833	0.000599366	0.00022833	0.000142706	2.85E-05	0	0	0	0	2.85E-05	0.000171248	0.000371036	0	0	0	0	0	2.85E-05	0.000542284	0.000171248	0	0.00045666	0	0	5.71E-05	0.001312898	0	2.85E-05
ASV55	0	0	0	0	0.001769558	0.000570825	0.001284357	0.001284357	0	0	0	0	0.016182892	0	0	0	0	0	0	0.016297057	0.019065559	0.012158575	0.026971487	0.009903816	0.002140594	0.001398522	0.000599366	0.000770614	0.028227303	0.000428119	0.000599366	0.000485201	0	0	0	0.002625796	0.000827696	0.000428119	0	0	0	0	0	0	0	0	0	0	0
ASV56	0.000171248	0.000114165	0.000114165	0.000142706	0.000856238	0.001569769	0.001855182	0.007363644	0.003367868	0.020007421	0.001312898	0.00068499	0.001170192	0.000428119	0.001855182	0.00613637	0.000656449	0.000256871	0.000342495	0.002682878	0.003196621	0.002283301	0.003082456	0.003795987	0.002340383	0.001940805	0.000399578	0.000713531	0.000599366	0.001312898	0.009960898	0.002511631	0.025373177	0.00182664	5.71E-05	0.000285413	0.001484145	0.001084568	0.00091332	0.005365756	0.00136998	0.001227274	0.002112053	0	0.000171248	2.85E-05	0.001056026	0.000285413	0.000313954
ASV57	0	0	5.71E-05	0.000142706	0.000142706	0	5.71E-05	2.85E-05	8.56E-05	0	0.000171248	0	0	0	0	0	0	0.010474641	0.000998944	0	0	0	0	0	0	0	0	0	0	0	0	0	2.85E-05	0	0	0	0	0	0.000142706	0.030995804	0.146958929	0.001883723	0.010931301	0	2.85E-05	0.000114165	0	0	0
ASV58	0	0	0	0	0	0	0	0	0	0	0	0	0	0	0	0	0	0	0	0	0	0	0	0	0	0	0	0	0	0	0	0	0	0	0	0	0	0	0	0	0	0	0	0	0	0	0.225418843	0.001084568	0.000399578
ASV59	0	0	0	0	0	0	0	0	0	0	0	0	0	0	0	0	0	0	0	0	0	0	0	0	0	0	0	0	0	0	0	0	0	0	0	0	0	0	0.000599366	0.000856238	0	0.001084568	0.001056026	0.058852071	0.060478922	0.064560322	0.001198733	0	0
ASV60	0.00068499	0	0	0.001284357	0.001569769	0.007220938	0.006250535	0.025401718	0.018665982	0.003567657	0.002882667	0.001883723	0.002797043	0.000485201	0.001398522	0.003225162	0.00114165	0.000770614	0.000770614	0.000171248	0	0.001455604	0.000742073	0.001712475	0.002597254	0.000313954	0.000114165	0.000114165	0.000142706	0.000256871	0.004623684	8.56E-05	0.000199789	0.000256871	0	0	0.000142706	0.000399578	0	0.000142706	0.002540172	0	0	0.000171248	0	0	0	0.000285413	0.000285413
ASV61	0	0	0.005822416	0.001484145	0	0.000171248	0.000313954	0.000428119	0.00022833	0.000371036	0.004138482	0.000371036	0.000428119	0.000542284	0.000428119	0	0	0	0.000599366	8.56E-05	0.000199789	0	5.71E-05	0.000142706	0	8.56E-05	0.000713531	0.000199789	0	0	0	0	0.000285413	0.000285413	0.000313954	0	0	0	0.001284357	0.001912264	0	0	0	0	0	0.000142706	0	0.00362474	0.003082456
ASV62	0	0	0.000485201	0.000256871	0	0	0	0	0	0	0.000998944	0.000313954	0.001798099	0	0.000884779	0.000884779	0.00022833	0	0	0.002540172	0.004281188	0.004423895	0.002939749	0.001997888	0.007706139	0.008590918	0.016011645	0.010588806	0.007163855	0.010331935	0.006906984	0.004937637	0.005965123	0.002254759	0	0	0	0	0	0	0	0	0	0	0	0	0	0	0
ASV63	0	0	0	0	0	0	0	0	0	0	0	0	0	0	0	0	0	0	0	2.85E-05	0	0	0	0	0	0	5.71E-05	0	0	0	0	0	0	0	0	0	0	0	0	0	0	0	0	0	0	0	0.001626852	0.001255815	0.001940805
ASV64	0	0	0	0	0	0	0	0	0	0	0	0	0	0	0	0	0	0	0	0	0	0	0	0	0	0	0	0	0	0	0	0	0	0	0	0	0	0	0	0	0	0	0	0	0	0	0	0	0
ASV65	0	0	0	0	0.000371036	0	0	0	0	0	0	0	0.004737849	0	0	0	0.000627908	0	0	0.009589862	0.012757942	0.006935525	0.010645889	0.006964067	0.003025373	0.004937637	0.007620515	0.003253703	0.016040186	0.004423895	0.006764278	0.001769558	0.001170192	0.006193453	0	0	0	0	0	0	0	0	0	0	0	0	0	0	0
ASV66	0	0	0	0	0	0	0	0	8.56E-05	2.85E-05	8.56E-05	0	0	0	0	0	0	0	0	0.000342495	0.000313954	0.000342495	0.000199789	0.000256871	0.000399578	0.000342495	0.000199789	0.000171248	8.56E-05	0.00022833	0.071981049	0.000114165	0	0.000199789	0	0	0	0	0	0	0	0	0	0	0	0	0	0	0
ASV67	0	0	0	0	0.000428119	0.000114165	0.000256871	0.000171248	0.000342495	0.000656449	0.000770614	0.000399578	0.000114165	5.71E-05	0.00045666	0.000485201	0.00022833	0.010731512	0.120187231	0	0	0	0	0	0	0	0	0	0	0	0	0	0	0	0	0	0	0	0	0	0	0	0	0	0	0	0	0	0
ASV68	0	0	0	0	0	0	0	0	0	0	0	0	0	0	0	0	0	0	0	0	0	0	0	0	0	0	0	0	0	0	0	0	0	0	0	0	0	0	0	0	0	0	0	0	0	0	0	0.000485201	0.000542284
ASV69	0	0	0	0.000285413	0.000713531	0.000998944	0.000542284	0.000256871	0	0.00022833	0	0	0.006478865	0	0	0	0	0	0	0.007392185	0.011616291	0.020863658	0.014070839	0.004737849	0.001084568	0.002169135	0.00068499	0.000856238	0.013014813	0.002340383	0.000998944	0.000627908	0.001056026	0.000827696	0	0	0	0.000656449	0	0	0	0	0	0	0	0	0	0	0
ASV70	0	0	0	0.001398522	0.000256871	0.000742073	0.007677598	0.001198733	0.008790707	0	0.000485201	0.000142706	0	0	0.000285413	0	0	0	0	0	0.001027485	0.000856238	0.00022833	0	0.000313954	0	0	0	0	0	0	0	0	0	0.001341439	0.001655393	0.020178668	0.024345692	0	0	0	0	0	0	0.00159831	0	0.003139538	0	0
ASV71	0.000827696	2.85E-05	0	0	0.001255815	0.010959842	0.009504238	0.009019037	0.016040186	0.002854126	0.002368924	0.001512687	0.004509519	0.000570825	0.001227274	0.00159831	0.000570825	0.000998944	0.00091332	5.71E-05	0	0.002426007	0.001084568	0.001084568	0.002454548	0.000199789	2.85E-05	2.85E-05	8.56E-05	0	0	0	0.000142706	0	5.71E-05	0	8.56E-05	0.001027485	0	0	0	0	0	0	0	0	5.71E-05	0	0
ASV72	0.000827696	0.000142706	0.000513743	0.019094101	0.000371036	0.000570825	0.00091332	0.000970403	0.004909096	0.000656449	0.000827696	0.000656449	0.000742073	0	0.000256871	0.00045666	0.000142706	0	0	0.000313954	0.001255815	0.000627908	0.000428119	0.000485201	0.023517995	0.000827696	0.00022833	0.000542284	0.000285413	0	5.71E-05	0.000256871	0.000256871	8.56E-05	0.00045666	0.000399578	0.000114165	0.000199789	0	0	0	0	0	0	0	0	0	0	0
ASV73	0	0.000399578	0.000342495	0	0	0	0	0	0.000799155	0.000599366	0.002797043	0	0	0.018694523	0.001683934	0.009361532	0	0.000998944	0	0	0	0	0	0	0	0	0	0	0	0	0	0	0	0	0	0	0	0	0.002511631	0.014727288	0.005736793	0.009218826	0.04067129	0	0	0	0	0	0
ASV74	0	0	0.000599366	0.000856238	0.002283301	0.000485201	0.001056026	0.00114165	0.000599366	0.001655393	0.007192397	0.005622628	0.00339641	0.000713531	0.002026429	0.003196621	0.002226218	0.002283301	0.001997888	0	0	0	0	0	0	0	0.000941861	0.002169135	0.000742073	0	0	0	0	0	0	0	0	0	0.001284357	0.003910152	0.02020721	0.00476639	0.002112053	5.71E-05	0	0.000114165	0.000770614	0	0
ASV75	0	0	0	0	0	0	0	0	0	0	0	0	0	0	0	0	0	0	0	0	0	0	0	0	0	0	0	0	0	0	0	0	0	0	0	0	0	0	0.001170192	0.01113109	0.029426035	0.006878443	0.017381625	0	0	0.00022833	0.000313954	0.002825584	0.003967235
ASV76	0	0	0	0	0.000285413	0.002254759	0.004224106	0.00205497	0.002625796	0.000656449	0.000656449	0.000542284	0.000371036	0	0.000285413	0.000713531	0.00022833	0.000285413	0.00022833	0	0	0.000542284	0.000513743	0.000256871	0.00068499	0.000285413	0	0.000171248	0	0.000998944	0.002254759	0.000142706	0.000713531	0.000371036	0	0	0	0	0	0	0	0	8.56E-05	0	0	0	0.00022833	0.000171248	0.000142706
ASV77	0	0	0	0	0	0	0	0	0	0	0	0	0	0	0	0.013699803	0	0	0	0.000941861	0.001312898	0.00068499	0.001027485	0.000856238	0.000599366	0.000799155	0.000570825	0.001113109	0	0.00022833	0.000114165	0.000513743	0.009504238	0.001198733	0	0	0	0	0	0	0.005822416	0	0	0	0	0	0.001455604	0.000627908	0
ASV78	0	0	0	0	0.000713531	0.000285413	0.001427063	0.000513743	0.000513743	0.000970403	0.00114165	0.000313954	0.001113109	0	0.003767446	0.012815024	0.006764278	0.03567657	0.024060279	0.000142706	0	0	0	0	0	0	0	0	0	2.85E-05	0	0	0.000256871	0	0	0	0	0	0	0	0	0	0	0	0	0	0.000513743	0	0
ASV79	0	0	0	0	0	0	0	0	0	0	0	0	0	0	0	0	0	0	0	0.000285413	0.000313954	0	0	0	0	0	5.71E-05	0	0.000114165	0	0	0	0	0	0	0	0	0	0.000114165	0	0.000114165	0	0	0	0	0	0	0	0
ASV80	0	0	0	0.056140651	0.000371036	0.000998944	0.004024317	0.000342495	0.001056026	0.002254759	0.00068499	0.00091332	0.00091332	0.00022833	0.000742073	0	0.000199789	0.000428119	0.000371036	0	0	0	0	0	0.000114165	0	0	0	0	0	0	0	0	0	0	0	0.000599366	0.000570825	0	0	0	0	0	0	0	0	0	0	0
ASV81	0	0	0	0	0	0	0	0	0	0	0	0.000171248	0	0	0	8.56E-05	0.000171248	0	0	0	0	0	0	0	0	0	0	0	0	0	0	0	0	0	0	0	0	0	0	0	0	0	0	0	0	0	0	0.000713531	0.000428119
ASV82	0	0	0	0	0	0	0	0	0	0	0	0	0	0	0	0	0	0	0	0.000142706	0	0.000285413	0.000114165	8.56E-05	0.000256871	0.000199789	8.56E-05	0	0	0.000114165	0.036846762	0.000142706	0.000171248	0	0	0	0	0	0	0	0	0	0	0	0	0	0	0	0
ASV83	5.71E-05	2.85E-05	8.56E-05	0.000342495	0.000713531	0.000428119	0.000371036	0.000656449	0.000542284	0.001655393	0.001027485	0.002169135	0.000713531	0.000256871	0.001883723	0.002768502	0.00159831	0.005194509	0.002768502	0	0	0	0	0	8.56E-05	0	0	8.56E-05	0	0	0	8.56E-05	0.000256871	0.000114165	0	0	0	0.000142706	0.000570825	0.004937637	0.011245255	0.004909096	0.012558153	0	0.000256871	0	0.003767446	0.00045666	0.000799155
ASV84	0	0	0.001569769	0	0	0	0	0	0	0	0	0	0	0	0	0	0	0	0	0	0	0	0	0	0	0	0	0	0	0	0	0	0	0	0.002397466	0.002540172	0	0.000599366	0.000513743	0.000627908	0	0.00068499	0.000998944	0.031909125	0.027000029	0.003139538	0	0.00045666	0.000542284
ASV85	2.85E-05	0	0.003567657	0.000142706	0.001969347	0.000599366	0.001170192	0.00136998	0.001398522	0.002939749	0.028198761	0.003339327	0.004623684	0.005108885	0.001997888	0.002169135	0.001312898	0.002568713	0.001855182	0	0.000114165	8.56E-05	0	0	2.85E-05	2.85E-05	0.002397466	0.000142706	0.000313954	0	0	2.85E-05	8.56E-05	0	0	2.85E-05	0	0.000114165	5.71E-05	0.000256871	0.000371036	0	2.85E-05	0	0	0	0	0.000285413	0.000142706
ASV86	0	0	0	0	0	0	0	0	0	0	0	0	0	0	0	0	0	0	0	0	0	0	0	0	0	0	0	0	0	0	0	0	0	0	0	0	0	0	0	0	0	0	0	0	0	0	5.71E-05	0.000513743	0.000371036
ASV87	0.009019037	0.008219882	0.00114165	0.001855182	5.71E-05	2.85E-05	2.85E-05	8.56E-05	0.001255815	0.00430973	0.000171248	2.85E-05	8.56E-05	0	0	8.56E-05	0	5.71E-05	0	8.56E-05	8.56E-05	0	0	2.85E-05	0.001683934	0.003824528	5.71E-05	5.71E-05	5.71E-05	8.56E-05	0	5.71E-05	2.85E-05	2.85E-05	0.00068499	0.001512687	0.000599366	0.00159831	5.71E-05	0.000285413	0.000142706	0.000371036	0.000342495	2.85E-05	0	0	0	0.000313954	0.000656449
ASV88	0	0	0	0.001113109	0	0.000713531	0.007392185	0.001626852	0.008334047	0	0	0	0	0	0	0	0	0	0	0	0.000399578	0.000485201	0	0	0	0	0	0	0	0	0	0	0	0	0.000998944	0	0.010103605	0.011502126	0	0	0	0	0	0	0.000827696	0	0.001855182	0	0
ASV89	0	0	0	0	0.000428119	0.000199789	0.000399578	0.000428119	0	0	0.000371036	0	0	0	0	0.007877387	0	0.000399578	0	0.001455604	0.001198733	0.001541228	0.001170192	0.001227274	0.000371036	0.00091332	0.000485201	0.001084568	0.000371036	0	0	0.000742073	0.005251591	0.000770614	0	0.000142706	0	0	0.000542284	0.000799155	0.001940805	0.000827696	0.002454548	0	0	0	0.000970403	0	0.000770614
ASV90	0	0	0	0	0	0	0	2.85E-05	0	0	0	0	0	0	0	0	0.00022833	0	0	0.00045666	0.000513743	0.000542284	0.000428119	0.000371036	0.000627908	0.000656449	0.000285413	0.000313954	0.000171248	0.021377401	0.00182664	0.000513743	0.002711419	0.001284357	0	0	0	0	0	0	0	0	0	0	0	0	0	0	0
ASV91	0	0	0	0	0	0	5.71E-05	2.85E-05	0	0	0	0.000171248	0	0	0	0.000884779	0.000114165	0	0	0.000342495	0.000627908	0.000199789	0.000256871	0.00022833	0.000114165	0.000171248	2.85E-05	0.000171248	8.56E-05	0	0.000998944	0.000142706	0.00068499	0.000256871	0	0.000114165	0	0	0.00136998	0.002112053	0.005365756	0.001170192	0.001341439	5.71E-05	2.85E-05	5.71E-05	0.000256871	0.002083512	0.001484145
ASV92	0	0	5.71E-05	0	0	0	0	0	0	0	0	0	0	0	0.000342495	0.000371036	0	0	0	0.000599366	0.000970403	0.000970403	8.56E-05	0	0.001427063	0.002397466	0.000856238	0.002483089	0	0.003168079	0.001398522	0.000742073	0.001056026	0.00022833	0	0	0	0	0	0	0	0	0	0	0	0	0	0	0
ASV93	0.000742073	0.003339327	0.000199789	0.000485201	2.85E-05	0	2.85E-05	5.71E-05	0.000142706	0.00091332	5.71E-05	2.85E-05	0	2.85E-05	0.001113109	0.000199789	5.71E-05	0.000114165	0	0.00022833	0.000285413	0.000399578	0.000199789	0.000342495	0.000799155	0.001569769	0.00022833	0.000114165	0.000142706	0.000542284	0.00045666	0.003453492	0.000256871	5.71E-05	0.000199789	0.00045666	0.000142706	0.000285413	8.56E-05	0	8.56E-05	5.71E-05	0.000142706	0	8.56E-05	0	0.000199789	0.000399578	0.000342495
ASV94	0	0	0	0	0	0	0	0	0	0	0	0	0	0	0	0	0	0	0	0	0	0	0	0	0	0	0	0	0	0	0	0	0	0	0	0	0	0	0	0	0	0	0	0	0	0	0	0.000627908	0.000713531
ASV95	0.00022833	0	0	0	0.000513743	0.00182664	0.000399578	0.001027485	0.003139538	0.001227274	0.002112053	0.000827696	0.035819277	0.000399578	0.00045666	0.001198733	0.00022833	0.00022833	0.000399578	0.000256871	0.000199789	0.000884779	0.00045666	0.000485201	0.000856238	0	5.71E-05	0.000142706	0.000742073	0.000285413	5.71E-05	2.85E-05	0.000399578	8.56E-05	0.000542284	0	8.56E-05	0.000199789	0	0	0	0	0	0	0	5.71E-05	0.000485201	0.000399578	0.000142706
ASV96	0	0	0	0	0.000542284	0.002882667	0.003795987	0.001741017	0.005023261	0	0.000799155	0	0	0	0	0.001113109	0	0	0	0	0	0.000713531	0	0	0.000742073	0	0	0	0	0	0.001541228	0	0.000542284	0	0	0	0	0	0	0	0	0	0	5.71E-05	0	0	0	0	0
ASV97	0	0	0	0	0	0	0	0	0	0	0	0	0	0	0	0	0	0	0	0	0	0	0	0	0	0	0	0	0	0	0	0	0	0	0	0	0	0	0	0	0	0	0	0	0	0	8.56E-05	0.000399578	0.000485201
ASV98	0	0	0	0.001027485	0.000199789	0	0	0.000142706	0.001084568	0.000856238	0.00045666	0.000371036	0.000570825	0	0.000770614	0	0.000342495	0.000742073	0.021548649	0.000171248	0.00045666	0.000428119	0.00022833	0.00022833	0.000713531	0.002226218	8.56E-05	0.000256871	0	0.001084568	0.002426007	0.001541228	0.000513743	0.000513743	0	0	0	0	0	0	0	0	0	0	0	0	0	0	0
ASV99	0	0	0	0	0	0	0	0	0	0	0	0	0	0	0	0	0	5.71E-05	2.85E-05	0	0	0	0	0	0	0	0	0	0	0	0	0	0	0	0	0	0	0	0.002939749	0.003110997	0.002996832	0.005108885	0.002568713	0.000285413	0.000199789	0.000285413	0.023746325	0.000827696	0.001084568
ASV100	0	0	0	0	0.001855182	0	0.000941861	0.000770614	0	0	0.001312898	0.000542284	0.00114165	0	0.001855182	0	0.002483089	0	0.000770614	0.000884779	0	0	0	0	0	0	0	0	0	0	0	0	0	0.000827696	0	0	0	0	0.000485201	0.003253703	0.015612067	0.002711419	0.005594086	0	0	0	0	0	0
ASV101	8.56E-05	2.85E-05	0	0	0.000199789	0.000142706	0.000114165	0.000342495	0.000827696	0.000171248	8.56E-05	0.000171248	0.000171248	0	0.001427063	0.001712475	0.000428119	0	0	0.000285413	0.000513743	0.000941861	0.000342495	0.000342495	0.000770614	0.00068499	0.000199789	0.000342495	0.000256871	0.001798099	0.003482033	0.004024317	0.00182664	0.001255815	0	0	5.71E-05	0	0	0	0.001655393	0	0	0	0	0	0.000199789	2.85E-05	5.71E-05
ASV102	0	0	0	8.56E-05	8.56E-05	5.71E-05	0	0.000142706	0.000114165	0	0	0	0	0	0	5.71E-05	0	0	0	0	2.85E-05	0	0	0	0	0	0	0	0	0	0	0	0	0	0	0	0	0	8.56E-05	0.000142706	0	0.000142706	0.000256871	0.01227274	0.012615235	0.014099381	0.003339327	0.000799155	0.000285413
ASV103	0.000542284	0.000114165	0.000542284	0.034905957	5.71E-05	0.000171248	8.56E-05	0.000285413	0.000371036	0.000171248	0	0.001569769	0	0	0.000114165	2.85E-05	0	0	2.85E-05	0	0	5.71E-05	2.85E-05	8.56E-05	5.71E-05	0	0	0.000770614	0	0	0	0	0	0	0.000285413	0.000399578	0.000171248	0.000742073	0	0	0	0	0	8.56E-05	0	0.000142706	0.000342495	0	0
ASV104	0	0	0	0	5.71E-05	0	0	0	0	0	0	0	0	0	0	0	0	5.71E-05	0	0	0	0	0	0	0	0	0	0	0	0	0	0	0	0	0	0	0	0	0.000371036	0.005365756	0.005137426	0.002739961	0.016011645	5.71E-05	0.000114165	0.000114165	0.0040814	0.002368924	0.002397466
ASV105	8.56E-05	0	0	0	0.000627908	0.022176556	0.000570825	0.000599366	0.001741017	0.000627908	0.000599366	0.000371036	0.000399578	0.000114165	0.000399578	0.00045666	0.000114165	8.56E-05	0.000199789	0	0	0.002597254	0	5.71E-05	0.00022833	5.71E-05	0	8.56E-05	0	2.85E-05	0	0	2.85E-05	5.71E-05	0	0	0	0.000970403	0	0	0	0	0	0	0	0	0	0	0
ASV106	0.000142706	0	0	2.85E-05	5.71E-05	0.000542284	0.000371036	0.000114165	0.001798099	0.000285413	0.000171248	0.000171248	0.00022833	0	0.000114165	0	2.85E-05	0.000114165	0	0	0	0.000199789	2.85E-05	0	0.000399578	0	0	0	0	0	0	0	0	0	0	0	0	0.000142706	0.000199789	0.000171248	0	0.000342495	0.000256871	0.010103605	0.010474641	0.011045466	0.001912264	0	0
ASV107	0	0	0	0	0	0	0	0	0	0	0	0	0	0	0	0.002197677	0.000570825	0	0	0.000428119	0	0	0.000285413	0	0	0	0	0.000285413	0	0	0.000770614	0	0.001883723	0.000742073	0	0	0	0	0	0.000399578	0	0	0	0	0	0	0	0	0
ASV108	0	0	0.000199789	0.000399578	0.000313954	0	0	0.000171248	0.00022833	0.000313954	0.005394297	0.002739961	0.014242087	0.001855182	0.001798099	0.007078232	0.000770614	0.001341439	0.001912264	0	0	0	0	0	0	0	0	0.000342495	0.00045666	0.001056026	0	0.000114165	0.000513743	8.56E-05	0	0	0	0	0.000171248	0	0	0.000428119	0.000256871	0	0	0	0.004595142	0	0
ASV109	0	0	0	2.85E-05	0.000256871	0.00022833	0.000713531	0.000114165	0.000142706	0.00022833	5.71E-05	0.000171248	0.003910152	0.001712475	0.000114165	0.000171248	0.000114165	8.56E-05	8.56E-05	0.000656449	0.001626852	0.001170192	0.005508462	0.000970403	0.000627908	0.000485201	0.000114165	0.000199789	0.000371036	5.71E-05	0.000171248	0.000171248	0.000199789	0.000171248	0	0.000256871	0.000114165	0.000199789	0.003767446	0.000256871	0.000285413	0.000428119	0.000570825	0.000142706	0.000114165	0.000171248	0	0	0.000142706
ASV110	0.000627908	2.85E-05	0	0	0.000371036	0.001170192	0.001056026	0.001255815	0.009475697	0.00091332	0.000713531	0.000656449	0.000884779	8.56E-05	0.000627908	0.000513743	0.000313954	0.00022833	0.000199789	0	0.000114165	0.000142706	0.000114165	0.000114165	0.001455604	5.71E-05	0	2.85E-05	0	2.85E-05	0	0	0	0	0	0.000114165	0.000199789	0.000142706	0	0	0	0	0	5.71E-05	0	0	0.00476639	0	0
ASV111	0	0	0	0	0	0	0	0	0	0	0	0	0	0	0	0	0	0	0	0	0	0	0	0	0	0	0	0	0	0	0	0	0	0	0	0	0	0	0	0	0	0	0	0	0	0	0	0	0
ASV112	0	0	0	0	0	0	0	0	0	0	0	0	0	0	0	0	0	0	0	0	0	0	0	0	0	0	0	0	0	0	0	0	0	0	0	0	0	0	0	0	0	0	0	0	0	0	0.000142706	0	8.56E-05
ASV113	0	0	0	0	0	0	0	0	0	0	0	0	0	0	0	0	0.003824528	0	0	0.001626852	0	0	0	0	0	0	0	0	0	0	0	0	0	0.003253703	0	0	0	0	0	0.004024317	0.010274852	0.002654337	0.004566601	0	0	0	0	0	0
ASV114	0	0	0	0	0	0.007363644	0	0	0.012301282	0.000171248	0.000742073	0	0	0	0	0	0	0	0	0	0	0	0	0	0	0	0	0	0	0	0.000199789	0	0	0	0	0	0	0	0	0	0	0	0	0	0	0	0	0	0
ASV115	0	0	0	0	0	0	0	0	0	0	0	0	0	0	0	2.85E-05	0	0	0	0	0	0	0	0	0	0	0	0	0	0	2.85E-05	0	0	0	0	0	0	0	8.56E-05	0	0	0	0	0	0	0	0.000285413	0.00022833	0.00022833
ASV116	0	0	0	0	0	0.004423895	0.00773468	0.001626852	0.004024317	0	0	0	0	0	0	0	0	0	0	0	0	0.000770614	0.00045666	0	0	0	0	0	0	0	0	0	0	0	0	0	0	0	0	0	0	0	0	0	0	0	0	0	0
ASV117	0	0	0	0	0.000342495	0	0.001541228	0.008476753	0	0.000342495	0.000199789	0	0	0	0.000199789	0	0	0	0	0	0	0.000171248	0	0.000513743	0	0	0	0	0	0	0.000256871	0	0	0	0	0	0	0	0	0	0	0	0	0	0	0	0	0	0
ASV118	0.000313954	0	0	0	0.00022833	0.000371036	0.00091332	0.001056026	0.007877387	0.004024317	0.000513743	0.000428119	0.000513743	0	0.00022833	0.001113109	0.000313954	0	0.00022833	0	0	0	0	0	0.001170192	0.00022833	5.71E-05	0	0	0	0.000171248	0	0	0	0	0	0	0	0	0	0	0	0	0	0	0	0	2.85E-05	2.85E-05
ASV119	0.000142706	0	0	2.85E-05	0.000371036	0.001312898	0.003424951	0.00453806	0.004452436	0.000856238	0.000827696	0.000428119	0.001113109	0	0	0.00045666	0.000114165	0.000256871	0.000285413	0	0	0.000199789	0.00022833	0.000399578	0.000399578	5.71E-05	2.85E-05	0	0	0	0	0	0	0	0	0	0	0	0	0	0	0	0	0	0	0	0	0	0
ASV120	0	0	0	0	0	0	0	0	0	0	0	0	0	0	0	0	0	0	0	0	0	0	0	0	0	0	0	0	0	0	0	0	0	0	0	0	0	0	0	0	0	0	0	0	0	0	0	0.000256871	0.000199789
ASV121	0.000171248	0	0.00022833	0.000342495	0.000399578	0.001284357	0.000285413	0.002083512	0.001113109	0.00045666	0.000342495	0.001341439	0.000742073	0.00022833	0.000256871	0.00068499	0.000256871	0	0	0.000513743	0.00114165	0.000770614	0.001541228	0.002882667	0.000542284	0.000371036	0	0.000171248	0	0	0.00022833	0	0.000371036	0	0	0.000256871	0.001255815	0.001056026	0	0	0	0	0	0	0	0	0.00022833	0	0
ASV122	0	0	0	0	0.002226218	0.000142706	0.000827696	0.00045666	0	0	0.00045666	0.000285413	0	0	0.00068499	0.000485201	0.00159831	0	0.000399578	0.002254759	0.002340383	0.000827696	0.001626852	0.001084568	0.000199789	0.00022833	0.000199789	0.000342495	0.000114165	0	0	0.000513743	0.000428119	0.00159831	0	0.000428119	0	0	0.00045666	0.000627908	0.000970403	0.00068499	0.000428119	0	0	0	0	0	0
ASV123	0	2.85E-05	0.000799155	0	0	0	0	0	2.85E-05	0	0	0	8.56E-05	0	0	0	0	0	0	0	0.000485201	0	0	0	0	0	0	0	0	0	0	0	0	0	5.71E-05	8.56E-05	0.006535948	0.000114165	0	0	0	0	0	0	0.00045666	0	0.012329823	0.000171248	5.71E-05
ASV124	0.000114165	0	0	0	0.000399578	0.00159831	0.006621571	0.001626852	0.003282244	0.000713531	0.000570825	0.000199789	0.000513743	8.56E-05	0.000171248	0.000199789	0	0.000285413	8.56E-05	0	0	0	0.00045666	0.000256871	0.000399578	0.000114165	0	0.000114165	2.85E-05	0	0	2.85E-05	0	0	0	0	0	0	0	0	0	0	0	0	0	0	0.000742073	0	0
ASV125	0	0	0	0	0	0.000199789	0	0.000142706	0	0	0	0	0.000199789	0	0	0	0	0	0	0	0	8.56E-05	0	0	0	0	0	0	0	0	0	0	0	0	0	0	0.000856238	0.000313954	8.56E-05	0.000199789	0	8.56E-05	0.000142706	0.007477809	0.006450324	0.012415447	0.000827696	0	0
ASV126	0	0	0	0.002597254	0.001255815	0	0.000627908	0.001341439	0	0	0.001569769	0.004652225	0.001855182	0	0.000856238	0	0.000627908	0	0.001512687	0	0	0	0	0	0	0	0	0.002711419	0	0	0	0	0	0	0	0	0	0	0	0	0.001398522	0	0	0	0	0	0	0	0.001056026
ASV127	0	0	0	0	0	0	0	0	0	0	0	0	0	0	0	0	0	0	0	0	0	0	0	0	0	0	0	0	0	0	0	0	0	0	0	0	0	0	0	0	0	0	0	0	0	0	0	0	0
ASV128	0.003596198	0.007591974	0	0.00045666	0	0	0	0	0	0.000856238	0	0	0	0	0	0	0	0	0.000199789	0	0	0	0	0	0.00045666	0.001541228	0	0	0	0	0	0.000313954	0	0	0	0	0	0	0	0	0	0	0	0	0	0	0	0	0
ASV129	0	0	0	0.000941861	0	0	0.005337215	0.000827696	0.007563433	0	0	0	0	0	0	0	0	0	0	0	0	0	0	0	0.000313954	0	0	0	0	0	0	0	0	0	0	0	0	0	0	0	0	0	0	0	0	0	0	0	0
ASV130	0	0	0.000884779	0.00114165	0	0	0	0	0	0	0	0	0	0	0	0	0	0	0	0	0	0	0	0	0	0	0	0	0	0	0	0	0	0	0.010017981	0.005394297	0.00068499	0.000627908	0	0	0	0	0	0.004595142	0.004909096	0.00205497	0	0	0
ASV131	0	0	0	0	0.000171248	2.85E-05	5.71E-05	8.56E-05	2.85E-05	0.000742073	0.000428119	0.00114165	0.000399578	0.000114165	0.000742073	0.001769558	0.00114165	0.001484145	0.001398522	0	0	0	0	0	0	0	0	0	0	0	0	2.85E-05	0.000114165	0.000114165	0	0	0	0	0.000799155	0.000656449	0.001912264	0.001284357	0.000799155	0	0	8.56E-05	0.003053914	0.00022833	0.000371036
ASV132	0	0	0	0	8.56E-05	5.71E-05	8.56E-05	0.000656449	0	0	0	0	0	0	0	0	0	0	0	0.000114165	0.000142706	0.000742073	0.000142706	0.000827696	0.000114165	0	0.000599366	0.000342495	5.71E-05	0	5.71E-05	5.71E-05	5.71E-05	5.71E-05	0	0.000171248	8.56E-05	0.000313954	0	0	0	0	0	0	0	0	0.000256871	0.000199789	0
ASV133	0	0	0	0	0	0	0	0	0	0	0	0	0	0	0	0	0	0	0	0	0	0	0	0	0	0	0	0	0	0	0	0	0	0	0	0	0	0	0	0	0	0	0	0	0	0	0	0	0
ASV134	0.00022833	5.71E-05	0	0	0.000256871	0.00091332	0.002026429	0.002026429	0.002939749	0.000856238	0.000627908	0.00068499	0.001312898	0	0.000199789	0.000799155	0.000313954	0.000256871	0.000171248	0	0.00045666	0.000570825	0.000570825	0.000599366	0.000513743	0	0	8.56E-05	0	0	0	0	0	2.85E-05	0	0	0.000884779	0.000513743	0	0.000114165	0	0	0	0	0	0	0	0	2.85E-05
ASV135	0	0	0	0	0	0	0	0	0	0	0	0	0	0	0	0	0	0	0	0	0	0	0	0	0	0	0	0	0	0	0	0.001512687	0	0	0	0	0	0	0	0.00339641	0.011701915	0.002654337	0.004195565	0	0	0	0	0	0
ASV136	0	0	0	5.71E-05	0	0	0	0	0	0	0	0	0	0	0	0	0	0	0	0.000799155	0.000884779	0.000428119	0.001113109	8.56E-05	0.00159831	0.001312898	0.001912264	0.001798099	0.000970403	0.001541228	0.000142706	0.000599366	0.000199789	2.85E-05	0	0	0	0	0	0	0	0	0	0	0	0	0	0	0
ASV137	0.000171248	0	0	0	0.000428119	0.001883723	0.001997888	0.003910152	0.002283301	0.000599366	0.000713531	0.000313954	0.000485201	0.000114165	0	0.000998944	0.000371036	0.000256871	0.000114165	0	0.000142706	0	0.000342495	0.000542284	0	0	0	0	0	0	0	0	0	0	0	0	0	0.000171248	0	0	2.85E-05	0	0	0	0	0	0	0	0
ASV138	0	0	0	0.000371036	0	0	0	0.007363644	0	0	0	0.000256871	0	0	0	0	0	0	0	0	0	0	0.000313954	0	0.000570825	0	0	0	0	0	0	0	0.00022833	0	0	0	0	0	0	0	0	0	0	0	0	0	0	0	0
ASV139	0	0	0	0	0.000998944	0.000142706	0.000313954	0.000513743	0.000285413	0.001455604	0.001512687	0.002169135	0.00068499	0.000342495	0.001855182	0.002483089	0.001883723	0.004709307	0.003168079	0	0	0	0	5.71E-05	0	0	0	0.000142706	0	0	0	0	0.000285413	0.000171248	0	0	0	0	0	0	0	0	0	0	0	0	0	0	0
ASV140	0	0	0	0	0	0	0	0	0	0	0	0	0	0	0.000171248	0.000513743	8.56E-05	0	0	0	8.56E-05	0.000371036	8.56E-05	0.000142706	0.000313954	0.000114165	8.56E-05	8.56E-05	0	0.000256871	0.003253703	0.000313954	0.000742073	0.00022833	0	0	0	0	0	0	0	0	0	0	0	0	0	0	0
ASV141	0	0	0	0	0	0.014213546	0	0	0	0	0	0	0	0	0	0	0	0	0	0	0	0.00205497	0	0	0	0	0	0	0	0	0	0	0	0	0	0	0	0.001541228	0	0	0	0	0	0	0	0	0	0	0
ASV142	0.000114165	0	0	0	0.000142706	0.000114165	5.71E-05	5.71E-05	0.000998944	0.000142706	0	0.000171248	8.56E-05	0	0	8.56E-05	2.85E-05	5.71E-05	0.000114165	0	0	0	0	0	0.000171248	0	0	0	0	0	0	0	0	0	0	0	2.85E-05	0	0.000114165	0	0	0	0.000256871	0.005280132	0.004794931	0.007877387	0	0	0
ASV143	0	0	0	0	0.002026429	0	0.001255815	0.001027485	0	0	0	0	0	0	0.002254759	0	0.002454548	0.001626852	0.001798099	0	0	0.001883723	0.001255815	0	0	0	0	0	0	0	0	0	0.000884779	0	0	0	0	0	0	0	0	0	0	0	0	0	0.00136998	0	0
ASV144	0.009047578	0	0	0	0	0	0	0	0	0	0	0	0	0	0	0	0	0	0	0	0	0	0	0	0	0	0	0	0	0	0	0	0	0	0	0	0	0	0	0	0	0	0	0	0	0	0	0.001255815	0.001541228
ASV145	0	0	0	0	0.000142706	0.000399578	0	0.000399578	0.000199789	0	0	0.000114165	8.56E-05	8.56E-05	0	0	0	5.71E-05	0	0	0	0.000199789	0	8.56E-05	0.000142706	0	0	0	0	8.56E-05	8.56E-05	0	0.000142706	0	0	0	0.000256871	0	0	0	0	0	0	0	0	0	8.56E-05	0.000142706	0.000199789
ASV146	0	0	0	0	0	0	0	0	0.000114165	0	0	0	0	0	0	0	0	0	0	0	0	0	0	0	2.85E-05	0	0	0	0	0	0	0	0	0	0	0	0	0	0.000256871	0.002540172	0.000970403	0.001198733	0.006507406	5.71E-05	2.85E-05	2.85E-05	0.000171248	0.000142706	0.000570825
ASV147	0	0	0	0	0	0	0	0	0	0	0	0	0	0	0	0	0	0	0	0	0	0	0	0	0	0	0	0	0	0	0	0	0	0	0	0	0	0	0	0	0	0	0	0	0	0.000114165	0.001398522	0	0
ASV148	0	0	0	0	0.000428119	0	2.85E-05	0	0	0	0	0	0	0	0	0	2.85E-05	0	8.56E-05	0.000285413	0.000599366	0.000570825	5.71E-05	8.56E-05	0.000371036	0.00045666	2.85E-05	0.00022833	0.000142706	0.001084568	5.71E-05	8.56E-05	0.000199789	0	0.000114165	0.000199789	0	0.000199789	0	0.000199789	0.000399578	0.000656449	0.00136998	0	0	5.71E-05	0.000627908	0.000313954	0.000256871
ASV149	0.000114165	0	0	0	0	0.002540172	8.56E-05	0.000342495	0.007306562	0.000142706	0.00022833	8.56E-05	0.000142706	0	0	0	5.71E-05	0.000142706	0	0	0	0.000342495	0	0	0.000485201	0	0	0	0	0	0	0	0	0	0	0	0	0.000114165	5.71E-05	0	0	0	0	0	0	0	0	0	0
ASV150	0	0	0	0	0	0	0	0	0	0	0	0	0	0	0	0	0	0	0	0	0	0	0	0	0	0	0	5.71E-05	0	0	0	0	0	0	0	0	0	0	0	2.85E-05	0	0	2.85E-05	0	0	0	0	0.000142706	0.000171248
ASV151	0	0	0	0	0	0	0.005565545	0	0	0.002397466	0	0	0	0	0.000199789	0.000656449	0.000142706	0	0	0	0	0.000399578	0	0	0	0	0	0	0	0	0	0	0	0	0	0	0	0	0	0	0	0	0	0	0	0	0	0	0
ASV152	0	0	0	0	0	0	0	0	0	0	0	0	0	0	0.000114165	0.000114165	0	0	0	0	0	0	0	2.85E-05	0	0	0	0	0	5.71E-05	0	0	0	0	0	0	0	0	0	0.000171248	0	0	0	0	0	0	0	0	0
ASV153	0	0	0	0	0	0	0	0	0	0	0	0	0	0	0	0	0	0	0	0	0	0	0	0	0	0	0	0	0	0	0	0	0	0	0	0	0	0	0	0	0	0	0	0	0	0	0	0.000114165	0.000171248
ASV154	0	0	0	0	0.000342495	0.000713531	0.000599366	0.005508462	0.000941861	0.00045666	0.000485201	0.000285413	0.000599366	0	0.000256871	0.000399578	0.000142706	8.56E-05	5.71E-05	0	0	0.000142706	5.71E-05	0.000485201	5.71E-05	0	0	0	0	0	0	0	2.85E-05	2.85E-05	0	0	0	0	0	0	0	0	0	0	0	0	0	0	0
ASV155	0	0	0	0	0	0	0	0	0	0	0	0	0	0	0	0	0	0	0	0	0	0	0	0	0	0	0	0	0	0	0	0	0	0	0	0	0	0	0	0	0	0	0	0	0	0	0	0	0
ASV156	0	0	0	0	0	0	0	0	0	0	0	0	0.000256871	0	8.56E-05	0	0	0	0	8.56E-05	0	0	0	0	0.000742073	0.001741017	0.001569769	0.001084568	0.000827696	0.000941861	0.000513743	0.000627908	0.000513743	8.56E-05	0	0	0	0	0	0	0	0	0	0	0	0	0	0	0
ASV157	0	0	0	0	0.000742073	8.56E-05	0.000114165	0.000542284	0	0	2.85E-05	0.000313954	0	0	0.001113109	8.56E-05	0.000114165	0	2.85E-05	0.00068499	0.001027485	0.000542284	0.001227274	0.000542284	0	0	0	0	0	0	0	0.00045666	5.71E-05	0.000485201	0	0.000256871	0	0	8.56E-05	0	8.56E-05	0	0.000142706	0	0	0	0.00091332	0.000313954	0.000313954
ASV158	2.85E-05	0	0	0	0.000142706	0.000941861	0.00159831	0.001427063	0.001312898	0.00091332	0.000371036	0.000313954	0.00022833	0	0.00022833	0.000371036	0.000199789	0.000114165	0.000256871	0	0.000199789	0.000428119	0.000256871	0.000256871	0.000256871	0	0	0	0	0	0.00022833	0	0.000371036	0.000256871	0	0	0	0	0	0	0	0	0	0	0	0	0	0	0
ASV159	2.85E-05	0	0	0	0	0	0	0	0	0	0	5.71E-05	0	0	0	0	5.71E-05	0	0	0.000399578	0.000742073	0	5.71E-05	8.56E-05	0	0.000313954	0	0.000114165	5.71E-05	0.000742073	8.56E-05	0	0.000199789	8.56E-05	0	0	0	0.000199789	0	0	0.00022833	0.000256871	0.001883723	0	0	0	0.000742073	0	0.000142706
ASV160	0	0	0	0	0	0	0	0	0	0	0	0	0	0	0	0	0	0	0	0	0	0	0	0	0	0	0	0	0	0	0	0	0	0	0	0	0	0	8.56E-05	0.000142706	0	0.000171248	0	0.003567657	0.003967235	0.005850958	0.000142706	0.000171248	0.000313954
ASV161	0	0	0	0	0.003938693	0	0.000256871	0.000342495	0.000313954	0.000799155	0	0	0.000770614	0	0.000285413	0	0.000285413	0.001312898	0.001255815	0.000656449	0	0	0	0	0	0	0	0	0	0	0	0	0	0	0	0.000742073	0	0	0	0.00068499	0.00045666	0	0	0	0	0	0	0	0
ASV162	0	0	0	0	0	0	0	0	0	0	0	0	0	0	0	0	0	0	0	0	0	0	0	0	0	0	0	0	0	0	0	0	0	0	0	0	0	0	0.000142706	0	0	0	0	0.004138482	0.004652225	0.005365756	0	0	0
ASV163	0	0	0	0	0	0	0	0	0	0	0	0	0	0	0	0	0	0	0	0	0	0	0	0	0	0	0	0	0	0	0	0	0	0	0	0	0	0	0	0.001255815	0.003539116	0.000285413	0.004138482	0	0	0	0	0.000399578	0.000428119
ASV164	0	0	0	0	0	0	0	0	0	0	0	0	8.56E-05	0	0	0	0	0	0	0	0	0	0	0	0	0	0	0	0	0.002568713	0.001569769	0	0.000770614	0.00091332	0	0	0	0	0	0	0	0	0	0	0	0	0	0	0
ASV165	0	0	0	0	0	0	0	0	0	0	0	0	0	0	0	0	0	0	0	0	0	0	0	0	0	0	0	0	0	0	0	0	0	0	0	0	0	0	0	0	0	0	0	0	0	0	0	0	0
ASV166	0	0	0	0	0	0	0	0	0	0	0	0	0	0	0	0	0	0	0	0	0	0	0	0	0	0	0	0	0	0	0	0	0	0	0	0	0	0	0	0	0	0	0	0	0	0	0	0	0
ASV167	0	0	0	0.000199789	0	0	0	0	5.71E-05	0	0.000570825	0.007021149	0.00068499	0	0.000342495	0.001512687	0.000342495	0	0.000256871	0	0	0	0	0	0	0	0	0.000199789	5.71E-05	0	0	0	8.56E-05	0	0	0	0	0	0	0	0	0	0	0	8.56E-05	0	0	0	0
ASV168	0	0	0	0	5.71E-05	0.000656449	0	0.000342495	0.000713531	0.000256871	0	0.000142706	0	0	0	0.000199789	0	0	0	0	0	0.000342495	0	2.85E-05	0.000171248	0	0	0	0	0	0	0	0	0	0	0	0	8.56E-05	0	0	0	0	0	0	0	0	0.000399578	0	0.000142706
ASV169	0	0	0	0	0	0	0	0	0	0	0	0	0	0	0	0	0	0	0	0	0	0	0	0	0	0	0	0	0	0	0	0	0	0	0	0	0	0	0	0	0	0	8.56E-05	0.002854126	0.004109941	0.00613637	0.00022833	0	0
ASV170	0	0	0	0	0	0	0.001683934	0	0	0	0	0	0	0	0	0	0	0	0	0	0	0	0	0	0	0	0	0	0	0	0	0	0	0	0	0	0.004595142	0.005308674	0	0	0	0	0	0	0	0	0	0	0
ASV171	0	0	8.56E-05	0.000114165	0.001084568	8.56E-05	0.000313954	0.000371036	0.000171248	0.000371036	0.000713531	0.00068499	0.000371036	0	0.000256871	0.00068499	0.000313954	0.001741017	0.000884779	0.000313954	0.000713531	0	0.000285413	0.000114165	8.56E-05	0.000142706	0.000114165	0.000114165	0	2.85E-05	0	0	0.000142706	8.56E-05	0	8.56E-05	0.000114165	0	0	5.71E-05	0.000142706	8.56E-05	0.000256871	0	0	0	0.000998944	0	0
ASV172	0	0	0	0	0.002854126	0	0.000513743	0	0.000713531	0	0.003168079	0.002197677	0	0	0	0	0	0.002768502	0	0	0	0	0	0	0	0	0	0	0	0	0	0	0	0	0	0	0	0	0	0	0	0	0	0	0	0	0	0	0
ASV173	5.71E-05	0	0	0	0	0.00136998	0.002825584	0.000599366	0.001741017	0	0	5.71E-05	0	0	0	0	0	0	0	0	0	0.000313954	0.00022833	0	0.000199789	0	0	0	0	0	0	0	0	0	0	0	0	0.000114165	0	0	0	0	0	0	0	0	0	0	0
ASV174	0	0	0	0	0	0	0	0	0	0	0	0	0	0	0	0	0	0	0	0	0	0	0	0	0	0	0	0	0	0	0	0	0	0	0	0	0	0	5.71E-05	8.56E-05	0	0	8.56E-05	0.003025373	0.003881611	0.005622628	5.71E-05	0	0
ASV175	0	0	0	0	0.000114165	0.001683934	8.56E-05	0.00022833	0.004595142	8.56E-05	0.000114165	0	0	0	0	0	5.71E-05	0	0	0	0	0.000285413	0	0	0.000199789	0	0	0	0	0	0	0	0	0	0	0	0	5.71E-05	0	0	0	0	0	0	0	0	0.000656449	0	0
ASV176	0	0	0	0	0	0	0	0	0	0	2.85E-05	0	0	0	0.000171248	8.56E-05	0	0	0	0	0	0	0	0	0	0	0	0	0	0	0	0	0	0	0	0	0	0	0	0	0.000142706	0	0	0	0	0	0	0.002882667	0.003025373
ASV177	0	5.71E-05	0	0.000371036	0	0.000199789	0	0.000342495	0.00068499	0.000856238	0.000371036	0.000513743	0	0.000313954	0.000485201	0.000627908	0.000485201	0.000998944	0.00114165	0	0.000428119	0	0	0	0.00022833	0	0	0	0	0	0	0	0	0	0	0	0.000256871	0	0	0.003253703	0	0.000570825	0	0	0	0	0	0	0
ASV178	0.000114165	0	0	0	0.000171248	0.00091332	0.000570825	0.001056026	0.002368924	0.000313954	0.000342495	0.000199789	0.000199789	0.000114165	0.000171248	0.000285413	0.000142706	0	0.000114165	0	0	0.000285413	0.000114165	5.71E-05	0.000342495	0	0	0	0	0	0	0	0	0	0	0	0.000142706	0	0	0	0	0	0	0	0	0	0.000171248	0	0
ASV179	0	0	0	0	0	2.85E-05	0	0	0	5.71E-05	0	0	0	0	0	0	0	0	0	2.85E-05	0	5.71E-05	2.85E-05	0	8.56E-05	8.56E-05	2.85E-05	5.71E-05	8.56E-05	0.000114165	0.000142706	2.85E-05	0	0	0	0	0	0	0	0	0	0	0	0	0	0	5.71E-05	8.56E-05	0.000199789
ASV180	0.000256871	0.000142706	0.006022205	0.000570825	0	0	0	0	0	0	0.002483089	0	0	0	0	0	0	0	0	0	0	0	0	0	0	0	0.000542284	0	0	0	0	0	0	0	0.00022833	0.000713531	5.71E-05	0.000342495	0.000142706	0.000770614	0	0	0.000313954	0	0	0	0.000142706	0	5.71E-05
ASV181	0.00045666	0.000199789	0	0	0	0	0.000171248	0	0.000114165	0.001769558	0	0	0	0	0	0	0	0	0	0	0	0	0	0	0	0.000342495	0	0	0	8.56E-05	0	0	0	0	0	0	0.004395353	0.002625796	0	0.000285413	0	0	0	0	0	0	0	0	0
ASV182	0	0	0	0	0	0	0	0	0	0	0	0	0	0	0	0	0	2.85E-05	0	0	0	0	0	0	0	0	0	0	0	0	0	0	0	0	0	0	0	0	0.001198733	0.003738905	0.000371036	0.00068499	0.002825584	0	0	8.56E-05	0.001284357	0.000513743	0
ASV183	0.00022833	0	0	0	0.000171248	0.000542284	0.000256871	0.000428119	0.003139538	0.000256871	0.00022833	0.000171248	0.000342495	0.000142706	0.000171248	0.000285413	0.000114165	0.000171248	8.56E-05	0	0	0.000285413	0	0	0.000713531	0	0	0	0	0	0	0	0	0	0	0	0	8.56E-05	0	0	0	0	0	0	0	0	0.000371036	0	0
ASV184	0	0.000742073	0	0	0	0	0	0	0	0.010588806	0	0	0.001541228	0	0	0	0	0	0	0	0	0	0	0	0	0.00182664	0	0	0	0	0	0	0	0	0	0	0	0	0	0	0	0	0	0	0	0	0	0	0
ASV185	0	0	0	0	0	0	0	0	0	0	0	0	0	0	0	0	0	0	0	0	0	0	0	0	0	0	0	0	0	0	0	0	0	0	0.014356252	0	0	0	0	0	0	0	0	0	0	0	0	0	0
ASV186	2.85E-05	0	0	0	0.000171248	0.000342495	0.001484145	0.001312898	0.000656449	0.000342495	0.000256871	0.00045666	0	0	0.000171248	0.000313954	0	0.000114165	0.000114165	0	0	0	0	0.000171248	5.71E-05	5.71E-05	0	0.000371036	0	0	2.85E-05	0	0.000199789	8.56E-05	0	0	0	0	0	0	0	0	0	0	0	0	0	0	0
ASV187	0	0	0	0	0	0	0	0	0	0	0	0	0	0	0	0	0	0	0	0	0	0	0	0	0	0	0	0.000114165	0	0	0	0.000114165	0	0	0	0	0	0	0.001255815	0.001341439	0.00205497	0.001683934	0.000941861	0	0	0	0	0	0
ASV188	0	0	0	0	0	0	0	0	0	0	0.000542284	0	0	0.0127294	0	0	0	0	0.000570825	0	0	0	0	0	0	0	0	0	0	0	0	0	0	0	0	0	0	0	0	0	0	0	0.002996832	0	0	0	0	0	0
ASV189	0	0	0	0	0	0	0	0	0	0	0	0	0	0	0	0	0	0	0	0	0	0	0	0	0	0	0	0	0	0	0	0	0	0	0	0	0	0	0	0	0	0	0	0	0	0	0	0	0
ASV190	0	0	0	0	0	0	0	0	0	0	0	0	0	0	0	0	0	0	0	0	0	0	0	0	0	0	0	0	0	0	0	0	0	0	0.013928133	0	0	0	0	0	0	0	0	0	0	0	0	0	0
ASV191	5.71E-05	0	0	0	0.000199789	0	0.000171248	0.00045666	0.002454548	0.001198733	8.56E-05	0.000171248	0	0	0.000114165	0.000428119	5.71E-05	0.000142706	5.71E-05	0	0	0	0	2.85E-05	0.000285413	0.00022833	0	0	0	5.71E-05	0	0	0	0	0.000114165	0	0	0	0	0	0	0	0	0.000256871	0	0.000313954	8.56E-05	8.56E-05	0
ASV192	0	0	0	0	5.71E-05	0	0	8.56E-05	0	0.000285413	0	0	0.000285413	0	0	0	0	0	0	0	0	0	0	0	0	0	0	0	0	0	0	0	0	0	0	0	0	0	0	0	0	0	0	0	2.85E-05	0	0.000114165	8.56E-05	0.000171248
ASV193	0	0	0	0	0	0	0	0	0	0	0	0	0	0	0	0	0	0	0	0	0	0	0	0	0	0	0	0	0	0	0	0	0	0	0	0	0	0	0.000399578	0.003596198	0.00045666	0.000599366	0.003053914	0	0	5.71E-05	0.000941861	0	0.000371036
ASV194	0	0	0	0	0	0	0	0	0	0	0	0	0	0	0	0	5.71E-05	0	0	0	0	0	0	0	0	0	0	0	0	0	0	0	0	0	0	0	0	0	2.85E-05	0	0	0	0	0	0	0	0.000742073	2.85E-05	2.85E-05
ASV195	0	0	0	0	0	0	0	0	0	0	0	0	0	0	0	0	0	0	0	0	0	0	0	0	0	0	0	0	0	0	0	0	0	0	0	0	0	0	0	0	0	0	0	0	0	0	0.012187116	0	0
ASV196	0	0	0	0	0	0.000627908	0	0.000428119	0.000342495	0.000428119	0.000199789	8.56E-05	0	0	0.000428119	0.00091332	0.000656449	0.000142706	0.000342495	2.85E-05	0.000114165	0.000285413	0.000171248	0.000513743	0.000285413	8.56E-05	0	2.85E-05	2.85E-05	0	2.85E-05	0.001113109	5.71E-05	2.85E-05	0	5.71E-05	0	0	0	0	0	0	0	0	0	0	0.000114165	0	0
ASV197	0	0	0	0	0	0	0	0	0	0	0	0	0	0	0	0	0	0	0	0	0	0	0	0	0	0	0	0	0	0	0	0	0	0	0.01250107	0	0	0	0	0	0	0	0	0	0	0	0	0	0
ASV198	0	0	0	0	0	0	0	0	0	0	0	0	0	0	0	0	0	0	0	0	0	0	0	0	0	0	0	0	0	0	0	0	0	0	0	0	0	0	0	0	0	0	0	0	0	0	0	0	0
ASV199	0	0	0	0	8.56E-05	0.001056026	0.003967235	2.85E-05	0.000114165	0	0	2.85E-05	0	0	0	0	0	0	0	0	0	5.71E-05	0.000256871	0	0	0	0	0	0	0	0	0	0	0	0	0	0	8.56E-05	0	0	0	0	0	0	0	0	0	0	0
ASV200	0	0	0	0	0	0	0.000142706	8.56E-05	0	0	8.56E-05	0	0	0.003053914	0	0	0	0	0	2.85E-05	0.000142706	0.000371036	0.001255815	5.71E-05	8.56E-05	0	5.71E-05	2.85E-05	5.71E-05	0.000114165	2.85E-05	0	0	5.71E-05	0	0	0	0	0.001683934	0	2.85E-05	0	5.71E-05	0	0	0	0	0	0
ASV201	0	0	0	0	0	0	0	0	0	0	0	0	0	0	0	0	0	0	0	0	0	0	0	0	0	0	0	0	0	0	0	0	0	0	0	0	0	0	0.000313954	0.004452436	0.00068499	0.000428119	0.002226218	0	0	0	0	0	0
ASV202	0	0	0	0	0.000399578	0	0.000171248	0.000313954	0	0	0	0	0	0	0	0	0	0	0	0.000827696	0.000742073	0.000742073	0.000742073	0.001312898	0.000199789	0	0	0.000256871	0	0.000114165	0	0	0	0	0	0	0	0	0	0	0	0	0	0	0	0	0	0	0
ASV203	0	0	0	0	0	0	0	0	0	0	0	0	0	0	0	0	0	0	0	0	0	0	0	0	0	0	0	0	0	0	0	0	0	0	0	0	0	0	0.000371036	0.000371036	0.000114165	0.000570825	0.001056026	0	0	0	0.002825584	0.001027485	0.001198733
ASV204	0.001084568	0.001027485	0	0	0	0	0	0	0.000199789	0	0	0	0	0	0	0	0	0	0	0	0.000142706	8.56E-05	0	0	0	0	0	0	0	0	0	0	0	0	0	0	0.002283301	0.00182664	0	0	0	0	0	0	0	0	0	0	0
ASV205	0	0	0	0	0	0	0	0	0	0	0	0	0	0	0	0	0	0	0	0	0	0	0	0	0	0	0	0	0	0	0	0	0	0	0	0	0	0	0.00022833	0.00022833	0	0.000371036	0.000542284	0.000256871	0.000371036	0.000256871	0	0	0
ASV206	0	0	0	0.00022833	0	0.000884779	0	0.000656449	0.000114165	0	0.000171248	0	0.000313954	0	0	0	0	0	0	0	0	0.000399578	0	0.000171248	0	0	0	0	0	0	0	0	0	0	0	0	0	0	0	0	0	0	0	0	0	0	0	0	0
ASV207	8.56E-05	0	0	0	0	0.000513743	0.000656449	0.001484145	0.001741017	0.000285413	2.85E-05	0.000114165	0	5.71E-05	5.71E-05	0.000142706	2.85E-05	0	8.56E-05	0	0	0.00022833	0	8.56E-05	0.000114165	0	0	0	0	0	0	0	0	0	0	0	0	0	0	0	0	0	0	0	0	0	0	0	0
ASV208	2.85E-05	0	0	0	0.000199789	0.000713531	0.000542284	0.000399578	0.000656449	0.00022833	0.000313954	0.000142706	0.000371036	0	0.000199789	0.000171248	5.71E-05	0.000142706	0.00022833	0	8.56E-05	0.00022833	8.56E-05	8.56E-05	0.00022833	0	0	0	2.85E-05	0	0	0	0	0	0	0	0	0	0	0	0	0	0	0	0	0	0.000485201	0	0
ASV209	0	0	0	0	0	0	0	0	0	0	0	0	0	0	0	0	0	0	0	0	0	0	0	0	0	0	0	0	0	0	0	0	0	0	0	0	0.004281188	0.004652225	0	0	0	0	0	0	0	0	0	0	0
ASV210	0	0	0	0	0	0	0	0	0	0	0	0	0	0	0	0	0	0	0	0	0	0	0	0	0	0	0	0	0	0	0	0	0	0	0.000485201	0	0	0	0	0	0	0	0	0	0	0	0.000371036	0.000941861	0.000713531
ASV211	0	0	0	0	0	0	0	0	0	0	0	0	0	0	0.000114165	0.00045666	2.85E-05	0	0	0	0	0	0	0	0	0	0	0	0	0.000342495	0	0	0	0	0	0	0	0	0.000285413	0.000884779	0.001741017	0.001969347	0.001284357	0.00022833	0	0	0.002026429	0	0
ASV212	0	0	0	0	0	0	0	0	0	0	0.000827696	0.00022833	0	0	0	0	0	0	0	0	0	0	0	0	0	0	0	0	0	0	0	0	0	0	0	0	0	0	0	0	0	0	0	0	0	0	0	0.001741017	0.00159831
ASV213	0	0	0	0	0	0	0	0	0	0	0	0	0	0	2.85E-05	0	0	0	0	0	0	0	0	0	0	0	0	0	0	0	0	0	0	0	0	0	0	0	5.71E-05	0	0	2.85E-05	0	5.71E-05	0.000114165	5.71E-05	0.003681822	0.00068499	0.000884779
ASV214	8.56E-05	2.85E-05	0	0	0.000171248	0.000399578	0.000285413	0.000285413	0.001113109	0.000371036	8.56E-05	0.000114165	0.000199789	0	0.000199789	0.000313954	0.000142706	0.000114165	8.56E-05	0	0	5.71E-05	5.71E-05	0	0.000342495	5.71E-05	0	0	0	0	2.85E-05	0	2.85E-05	0	0	0	0	5.71E-05	0	0	0	0	0	0.000342495	0.000342495	0.000485201	0.000884779	0	0
ASV215	0	0	0	0	0	0	0.00091332	0	0	0	0	0	0.000199789	0	0	0	0	0	0	0	0	0	8.56E-05	0	0	0	0	0	0	0	0	0	0	0	0	0	0	0	0	0	0	0	0	0	0	0	0	0.000199789	0
ASV216	0	0	0	0	0	0	0	0	0	0	0	0	0	0	0	0	0	0	0	0	0	0	0	0	0	0	0	0	0	0	0	0	0	0	0	0	0	0	0	0	0	0	0	0.002540172	0.002340383	0.003596198	0	0	0
ASV217	0	0	0	0	5.71E-05	0.000770614	0.000313954	0.00091332	0.001255815	5.71E-05	0.00022833	0.000142706	8.56E-05	0	0	0.000199789	2.85E-05	0	0	0	0	0.000199789	0	0.000114165	0.000199789	0	0	0	0	0	0	0	0	0	0	0	0.00022833	0.000171248	0	0	0	0	0	2.85E-05	0	5.71E-05	0.000742073	0	0
ASV218	0	0	5.71E-05	0	0.000171248	0.000656449	0	0	0	0	0	0	0	0	0	0	0	0	0	0	0	0	0	0	8.56E-05	0	0	0	0	0	0	0	0	0	0	0	0	0.000285413	0	0	0	0	0.000114165	0.00136998	0.001484145	0.003025373	0.00068499	0	0
ASV219	0	0	0	0	0	0	0	0	0	0	0	0	0	0	0	0	0	0	0	0	0	0	0	0	0	0	0	0	0	0	0	0	0	0	0	0	0	0	0.00045666	0.001398522	0.00339641	0.00068499	0.001798099	0	0	0	0	0	0
ASV220	0	0	0	0	0	0	0	0	0	0	0	0	0	0	0	0	0	0	0	0	0	0	0	0	0	0	0	0	0	0	0	0	0	0	0	0	0	0	0	0	0.004680766	0	0	0	0	0	0	0	0.000342495
ASV221	0	0	0	0	0	0	0	0	0	0	0	0	0	0	0	0	0	0	0	0	0	0	0	0	0	0	0	0	0	0	0	0	0	0	0	0	0	0	0	0	0.000199789	0	0.00205497	0	0	0	0	0	0
ASV222	0	0	0	0	0.000371036	0.000256871	0.000799155	0	0	0	0	0	0	0	0	0	0	0	0	0.00091332	0.000513743	0.00068499	0.000285413	0.000114165	0	0	8.56E-05	0.000199789	0	0	0	0	0	0	0	0	0	0	0	0	0	0	0	0	0	0	0	0	0.000428119
ASV223	0	0	0	0	0	0	0	0	0	0	0	0	0	0	0	0	0	0	0	0	0	0	0	0	0	0	0	0	0	0	0	0	0	0	0	0	0	0	0	0	0	0	0	0	0	0	0	0	5.71E-05
ASV224	0	0	0	0	0	0	0	0	0	0	0	0	0	0	0	0	0	0	0	0	0	0	0	0	0	0	0	0	0	0	0	0	0	0	0	0	0	0	0	0	0	0	0.000399578	0.000428119	0.000485201	0.000399578	0	0	0
ASV225	0	0	0	0	0	0	0	0	0	0	0	0	0.000142706	0	0	0	0	0	0	0.000114165	0.000399578	0.000171248	0.000142706	0.000171248	0.000313954	0.000570825	0.00068499	0.000342495	0.000428119	0.000570825	0.000513743	0.000142706	8.56E-05	0.000114165	0	0	0	0	0	0	0	0	0	0	0	0	0	0	0
ASV226	0	0	0	0	0	0	0	0	0	0	0	0	0	0	0	0	0	0	0	0	0	0	0	0	0	0	0	0	0	0	0	0	0	0	0	0	0	0	0	0	0	0	0	0	0	0	0	0	0
ASV227	0	0	0	0	0	0	0	0	0	0	0	0	0	0	0	0	0	0	0	0	0	0	0	0	0	0	0	0	0	0	0	0	0	0	0	0	0	0	0	0	0	0	0	0	0	0	0	0	0
ASV228	0	0	0	0	0	0	0	0	0	0	0	0	0	0	0	0	0	0	0	0	0	0	0	0	0	0	0	0	0	0	0	0	0	0	0	0	0	0	0	0	0	0	0	0	0	0	0.000570825	0	0
ASV229	0	0	0	0	0	0.000799155	0.001512687	0.00068499	0.001113109	0	0.00022833	0	0	0	0	0	0	0	0	0	0	0	0	0	0.000114165	0	0	0	0	0	0	0	0	0	0	0	0	0	0	0	0	0	0	0	0	0	0	0	0
ASV230	0	0	0	0	0	0	0	0	0	0	0	0	0	0	0	0	0	0	0	0.00045666	0	0.000827696	0	0	0	0	0	0.00022833	0	0.000770614	0	0	0	0	0	0	0	0	0	0	0	0	0.000827696	0	0	0	0	0	0
ASV231	0	0	0	0	0.000114165	0.00068499	0.00022833	0.001227274	0.001455604	0	0	0.000114165	0	0	0.000142706	0.000142706	2.85E-05	0	8.56E-05	0	0	0	0	8.56E-05	0	0	0	0	0	0	2.85E-05	0	5.71E-05	0	0	0	0	0	0	0	0	0	0	0	0	0	0	0	0
ASV232	0	0	0	0.000599366	0.000513743	0	0	0.000627908	0	0	0.000884779	0.001541228	0	0	0	0	0	0	0	0	0	0	0	0	0	0	0	0.000827696	0.000256871	0	0	0	0	0	0	0	0	0	0	0	0	0	0	0	0	0	0	0	0
ASV233	0	0	0	0	0	0	0.000485201	0.001427063	0.001912264	0	0	0	0	0	0	0	0	0	0	0	0	0	0	0	0	0	0	0	0	0	0	0	0	0	0	0	0	0	0	0	0	0	0	0	0	0	0	0	0
ASV234	0	0	0	0	0	0	0	0.001512687	0.001027485	0	0	0	0	0	0.000428119	0	0	0	0	0	0	0.000342495	0	0	0.000513743	8.56E-05	0	2.85E-05	0	0	0	0	0.000114165	2.85E-05	0	0	0	0	0	0	0	0	0	0	0	0	0	0	0
ASV235	0	0	0	0	0	0	0	0	0	0	0	0	0	0	0	0	0	0	0	0	0	0	0	0	0	0	0	0	0	0	0	0	0	0	0.000342495	0	0.003681822	0.003053914	0	0	0	0	0	0	0	0	0	0	0
ASV236	0	0	0	0	0	0	0	0	0	0	0	0.001113109	0	0	0	0	0	0	0	0	0	0	0	0	0	0	0	0	0	0	0	0	0	0	0	0	0	0	0	0	0	0	0	0	0.000285413	0	0	0.001084568	0.002397466
ASV237	0	0	0	0	5.71E-05	0.000313954	0.000713531	0.000570825	0.000742073	0.000171248	0	0	0.00022833	0	0	0.000285413	0	8.56E-05	0	8.56E-05	0.000142706	0.000114165	0.000542284	0.000285413	0.000285413	0	0	0	0	0	0	0	5.71E-05	0	0	0	0	0	0	0	0	0	0	0	0	0	0	0	0
ASV238	0	0	0	0	0	0	0	0	0	0	0	0	0	0	0	0	0	0	0	0	0	0	0	0	0	0.000313954	0	0	0	0	0	0	0	0	0	0	0	0	0	0	0.000399578	0	0	0	0	0	0.000941861	0	0
ASV239	0	0	0	0	0	0	0	0	0	0	0	0	0	0	0	0	0	0	0	0	0	0	0	0	0	0	0	0	0	0	0	0	0	0	0	0	0	0	0	0	0	0	0	0	0	0	0	0	2.85E-05
ASV240	0	0	0	0	0	0	0	0	0	0	0	0.000142706	0	0	0	0	0	0	0	0	0	0.000713531	0	0.000371036	0.000371036	0.000485201	0.000513743	0.000371036	0	0	0.000884779	0	0	0	0	0	0	0	0	0	0	0	0	0	0	0	0	0	0
ASV241	0	0	0	0	0	0	0	0.000428119	0	0	0	0	0	0	0	0	0	0	0	0.00045666	0.000513743	0	0.000285413	0.001312898	0	0.000884779	0	0.000371036	0	0	0	0	0.000171248	0	0	0	0	0	0	0	0	0	0	0	0	0	0	0	0
ASV242	0	0	0	0	0	0	0	0	0	0	0	0	0	0	0	0	0	0	0	0	0	0	0	0	0	0	0	0	0	0	0	0	0	0	0	0	0	0	2.85E-05	0	0	0	0	0	0	0	0.00022833	2.85E-05	0.000114165
ASV243	0	0	0	0	0	0	0.00045666	0.000428119	0	0	0	0	0	0	0	0.001712475	0.000884779	0.002169135	0.001170192	0	0	0	0	0	0	0	0	0	0	0	0	0	0	0	0	0	0	0	0	0	0	0	0	0	0	0	0	0	0
ASV244	0	0	0	0	0	0	0	0	0	0	0	0	0	0	0	0	0	0	0	0	0	0	0	0	0	0	0	0	0	0	0	0	0	0	0	0	0	0	0	0	0	0	0	0.002283301	0.002682878	0.00182664	0	0	0
ASV245	0.000114165	0	0	0	0	0.000142706	8.56E-05	0.000742073	0.002083512	0	0.000114165	0	0	0	0	0.00045666	0.000114165	0	0	0	0	0	0	0	0.000199789	0	0	0	0	0	0	0	0	0	0	0	0	0	0	0	0	0	0	0	0	0	0	0	0
ASV246	0	0	0	0	0	0	0	0	0	0	0	0	0	0	0	0	0	0	0	0	0	0	0	0	0	0	0	0	0	0	0	0	0	0	0	0	0	0	5.71E-05	0.00022833	0	0	0	0	0	0	0	0	0
ASV247	0	0	0	0	0	0	0	0	0	0	0	0	0	0	0	0	0	0	0	0	0	0	0	0	0	0	0	0	0	0	0	0	0	0	0	0	0	0	0	0	0.006650113	0	0	0	0	0	0	0	0
ASV248	0.000142706	0	0	0	0.000114165	0.001427063	8.56E-05	5.71E-05	0.00136998	0.00022833	0.000171248	0.000114165	0.000171248	0	8.56E-05	0	0.000114165	0	2.85E-05	0	0	0.000371036	0	0	0.000285413	0	0	0	0	0	0	0	0	0	0	0	0	0	0	0	0	0	0	0	0	0	0	0	0
ASV249	0	0	0	0	0	0.000371036	0.000856238	0.001284357	0.000998944	0	0	0	0	0	0	0	0	0	0	0	0	0	0	0	0	0	0	0	0	0	0	0	0	0	0	0	0	0	0	0	0	0	0	0	0	0	0	0	0
ASV250	0	0	0	0	8.56E-05	0	5.71E-05	0.001712475	0.000827696	0.000114165	0.000199789	5.71E-05	0	0	0.000199789	0.000114165	0	5.71E-05	0	0	0	0	2.85E-05	5.71E-05	5.71E-05	0	0	0	0	0	0	0	0	0	0	0	0	0	0	0	0	0	0	0	0	0	0	0	0
ASV251	0	0	0	0	0	0	0	0	0	0	0	0	0	0	0	0	0	0	0	0	0	0	0	0	0	0	0	0	0	0	0	0	0	0	0	0	0	0	0	0	0	0	0	0	0	0	0.000485201	0.00068499	0.000713531
ASV252	0	0	0	0	0	0	0	0	0	0	0	0	0	0	0	0	0	0	0	0	0	0	0	0	0	0	0	0	0	0	0	0	0	0	0	0	0	0	0	0	0	0	0	0	0	0	0	0	0
ASV253	0.000114165	0	0	0	5.71E-05	0.000142706	0.00022833	0.000970403	0.001198733	0.000256871	0.000114165	5.71E-05	0	0	0.000171248	0.000114165	8.56E-05	0	2.85E-05	0	0	2.85E-05	0	8.56E-05	0.000171248	0	0	0	0	0	0	0	0	0	0	0	0	0	0	0	0	0	0	0	0	0	0	0	0
ASV254	0	0	0	0	0	0	0	0	0	0	0	0	0	0	0	0	0	0	0	0	0	0	0	0	0	0	0	0	0	0	0	0	0	0	0	0	0	0	0	0	0	0	0	0	0	0	0	0	0
ASV255	0	0	0	0	0	0.000142706	0	0	0	0	0	0	0	0	0	0	0	0	0	0	0	0	0	0	0	0	0	0	0	0	0	0	0	0	0	0	0	0	0	0	0	0	0	0	0	0	0	0	0
ASV256	0	8.56E-05	0	0	0	0	0	0	0	0	0	0	0	0	0	0	0	0	0	2.85E-05	0	0	0	0	0	0.000199789	0	0	0	0	0	0.000142706	0	0	0	0	0	0	0.000342495	0.000371036	0	0	0	0	0	0	0.000114165	0	0
ASV257	0.000256871	0	0	0	0	0	0	0	0	0	0	0	0	0	0	0	0.003596198	0	0	0	0	0	0	0	0	0	0	0	0	0	0	0	0	0	0	0	0	0	0	0	0	0	0	0.000342495	0	0	0.000199789	0	0
ASV258	0	0	0	0	0	0	0	0	0	0	0	0	0	0	0	0	0	0	0	0	0	0	0	0.000114165	0	0	0	0	0	0	0	0	0	0	0	0.000285413	0	0	0	0.000256871	0.000371036	0	0.001255815	0	0	0	0	0	0
ASV259	0	0	0	0	0	0	0	0	0	0	0	0	0	0	0	0	0	0	0	0	0	0	0	0	0.002026429	0	0	0.001170192	0	0	0	0	0	0	0	0	0	0	0	0	0	0	0	0	0	0	0	0	0
ASV260	0	0	0	0	0	0	0	0	0	0	0	0	0	0	0	0	0	0	0	0	0	0	0	0	0	0	0	0	0	0	0	0	0	0	0	0	0	0	0	0	0	0	0	0	0	0	0	0	2.85E-05
ASV261	0	0	0	0	0	0.00136998	5.71E-05	0.00022833	0.000713531	0.000285413	0	0.000114165	0.000371036	0	0	0	0.000142706	0	0	0	0	0.000313954	0	0	0	0	0	0	0	0	0	0	0	0	0	0	0	0.000171248	0	0	0	0	0	0	0	0	0	0	0
ASV262	0	0	0	0	0	0	0	0	0	0	0	0	0	0	0	0	0	0	0	0.000542284	0.001341439	0	0.00091332	0.00045666	0	0	0	0	0.00068499	0	0	0	0	0	0	0	0	0	0	0	0	0	0	0	0	0	0	0	0
ASV263	0	0	0	0	0	0	0	0	0	0	0	0	0	0	0	0	0	0	0	0	0	0	0	0	0	0	0	0	0	0	0	0	0	0	0	0	0	0	0	0	0	0	0	0	0	0	0.000371036	0.000827696	0.000542284
ASV264	0	0	0	0	0.001398522	0	0.000371036	0.000399578	0	0	0	0	0	0	0	0	0	0	0	0.000713531	0.000342495	0	0.000142706	0.000142706	0.00022833	0.000171248	0	0	0	0	0	0	0	0	0	0	0	0	0	0	0	0	0	0	0	0	0	0	0
ASV265	8.56E-05	0	0	5.71E-05	0	0.000399578	0.000199789	0	0	0	0	0	0	0	0	0	0	0	0	0	0	8.56E-05	0	0	0	0	0	0	0	0	0	0	0	0	0	0.000114165	0.000199789	0.00022833	0	0	0	0	0	0	0	0	0	0	0
ASV266	0	0	0	0	0	0	0	0	0	0	0	0	0	0	0	0	0	0	0	0	0	0	0	0	0	0	0	0	0	0	0	0	0	0	0	0	0	0	0	0	0	0	0	0	0	0	0	0	0
ASV267	0	0.000114165	0	0.000114165	0	0.000627908	2.85E-05	0.000171248	0	0.000285413	0.000142706	0	0	0	0.000114165	0	0	0	0	0	0	0.00022833	0	5.71E-05	0	0.000171248	0	0	0	0	0	0	0	0	0	0	8.56E-05	8.56E-05	0	0	0	0	0	0.000342495	0.000627908	0.00068499	0.001284357	5.71E-05	0
ASV268	0	0	0	0	0	0	0	0	0	0	0	0	0	0.000313954	0	0	0	0.000884779	0.001312898	0	0	0	0	0	0	0	0	0	0	0	0	0	0	0	0	0	0	0	0.000627908	0	0.000256871	0	0	0	0	0	0	0.000199789	0.000199789
ASV269	0	0	0	0	0	0	0	0	8.56E-05	0	0	0	0	0	0	0	0	0	0	0	0	0	0	5.71E-05	0	0	2.85E-05	0	0	0	0	0	0	0	0	0	0	0	0.00022833	0	0	0.000256871	0.000428119	0.000256871	0.000114165	0.000285413	0	0	0
ASV270	0	0	0	0	0	0.000199789	0.000770614	0.000656449	0.00091332	0	0	0	0	0	0	0	0	0	0	0	0	0	0.000114165	0	0	0	0	0	0	0	0	0	0	0	0	0	0	0	0	0	0	0	0	0	0	0	0	0	0
ASV271	0	0	0	0	0	0	0	0	0	0	0	0	0	0	0	0	0	0	0	0	0	0	0	0	0	0	0	0	0	0	0	0	0	0	0	0	0	0	0	0	0	0	0	0	0	0	0	0	0
ASV272	0	0	0	0	0	0	0	0	0	0	0	0	0.001284357	0	0	0	0	0	0	0	0	0	0	0	0	0.000114165	0	0	0.002083512	0	0	0	0	0	0	0	0	0	0	0	0	0	0	0	0	0	0	0	0
ASV273	0	0	0	0	0	0	0	0	0.000114165	0	0.000285413	0.000114165	0.001198733	0	0	0	0	0	0	0	0	0	0	0	0	0	0	0	0.001798099	0	8.56E-05	0	0	0	0	0	0	0	0	0	0	0	0	0	0	0	0	0	0
ASV274	0	0	0	0	0	0.001512687	0	0	0.001541228	0	0	0	0	0	0	0	0	0	2.85E-05	0	0	0	0	0	0	0	0	0	0	0	0	0	0	0	0	0	0	0	0	0	0	0	0	0	0	0	0	0	0
ASV275	0	0	0	0	8.56E-05	0.000256871	0.000313954	0.000285413	0.000199789	0.000627908	0.001569769	0	0.000570825	0.00022833	0	0.000114165	0	0	0	0	0	0	2.85E-05	2.85E-05	0	0.000114165	0	0	0	0	0	0.000142706	0	0	0	0	0	0	0	0	0	0	0	0	0	0	0	0	0
ASV276	0	0	0	0	0	0	0	0	0	0	0	0	0	0	0	0	0	0	0	0	0	0	0	0	0	0	0	0	0	0	0	0	0	0	0	0	0	0	0	0	0	0	0	0	0	0	0	0.00091332	0.001198733
ASV277	0	0	0	0	0	0	0	0.000656449	0	0	0	0	0	0	0	0.000627908	0.000371036	0.000827696	0.000627908	0	0	0	0.000199789	0	0	0	0	0	0	0	0	0	0	0	0	0	0	0	0	0	0	0	0	0	0	0	0.000656449	0	0
ASV278	2.85E-05	0	0	0	0	0.000770614	0.000485201	0.000285413	0.000856238	0	0	0	0	0	0	0	0	0	0	0	0	0	5.71E-05	2.85E-05	0	0	0	0	0	0	0	0	0	0	0	0	8.56E-05	5.71E-05	0	0	0	0	0	0	0	0	8.56E-05	0	0
ASV279	0	0	2.85E-05	8.56E-05	0	0	0	0	0	0	0	0	0	0	0	0	0	0	0	0	0.00022833	0	0	0	0	0	0	0	5.71E-05	0	0	0	0	0	0.000199789	5.71E-05	0.000399578	2.85E-05	0	0	0	0	0	0	0	0	0	0	0
ASV280	5.71E-05	0	0	0	5.71E-05	0.000256871	0.000142706	0.000256871	0.000884779	0.000171248	0.000171248	5.71E-05	0.000114165	0	8.56E-05	5.71E-05	2.85E-05	0.000199789	0.000114165	0	0	0.000313954	0	2.85E-05	0.000171248	0	0	0	0	0	0	0	0	0	0	0	0	8.56E-05	0	0	0	0	0	0	0	0	0	0	0
ASV281	0	0	0	0	0.000114165	0.000114165	5.71E-05	0.000199789	0.00022833	0	8.56E-05	2.85E-05	0.000171248	0	0	0.000142706	5.71E-05	0	0	5.71E-05	5.71E-05	0	0	2.85E-05	5.71E-05	0	0	0	0	0	0.000142706	2.85E-05	0	0	0	0	2.85E-05	0	0	0	0	0	0	0	0	0	0.000114165	0	0
ASV282	0	0	0	0	0	0	0	0	0	0	0	0	0	0	0	0.001626852	0	0.001912264	0.002140594	0	0	0	0	0	0	0	0	0	0	0	0	0	0	0	0	0	0	0	0	0	0	0	0	0	0	0	0	0	0
ASV283	0	0	0	0	0	0	0.00022833	0.00022833	0	0	0	0	0	0	0	0	0	0	0	0	0.000142706	0.000485201	0.000770614	0.000770614	0	0	0	0	0	2.85E-05	0	2.85E-05	0	0	0	0	0	0	0	0	0	0	0	0	0	0	0	0	0
ASV284	0	0	0	0	0	0	0	0	0	0	0	0	0	0	0	0	0	0	0	0	0	0	0	0	2.85E-05	0	0	0	0	0	0	0	0	0	0.005280132	0	0	0	0	0	0	0	0	0	0	0	0	0	0
ASV285	0	0	0	0	0	0	0.001341439	0.000313954	0.00045666	0	0	0	0	0	0	0	0	0	0	0	0	0	0.000114165	0	0	0	0	0	0	0	0	0	0	0	0	0	0	0	0	0	0	0	0	0	0	0	0	0	0
ASV286	0	0	0	8.56E-05	8.56E-05	0	0.000142706	0.00022833	0	0.000171248	0.000114165	0.000114165	0.000371036	0	0.00022833	0.000399578	0.000199789	0.000114165	0.000114165	0	2.85E-05	0	0.000114165	8.56E-05	0	0	5.71E-05	0	8.56E-05	0	0.000142706	0	0.00022833	0.000171248	0	0	0	0	0	0	0	0	0	0	0	0	0	0	0
ASV287	0	0	0	0	0	0	0	0	0	0	0	0	0.001198733	0	0	0	0	0	0	0.000171248	0	0	0	0	0.000171248	2.85E-05	0	2.85E-05	0.00159831	0	0	0	0	0	0	0	0	0	0	0	0	0	0	0	0	0	0	0	0
ASV288	0	0	0	0	0	0	2.85E-05	0	0	0	0	0	0	0	0	0	0	0	0	0	0	0	0	0	0	0	0	0	0	0	0	0	0	0	0	0	0	0	0	0	0	0	0	0	0	0	0	0	0
ASV289	0	0	0	0	8.56E-05	0.000114165	0.000313954	0.000313954	0.000856238	0.000171248	5.71E-05	0.000114165	0.000342495	5.71E-05	0.000142706	0.000171248	2.85E-05	2.85E-05	8.56E-05	0	2.85E-05	0	0	0	0.000114165	0	0	2.85E-05	0	0	0	0	0	0	8.56E-05	0	0	0	0	0	0	0	0	0	0	0	0	0	0
ASV290	0	0	0	0	0	0	0	0	0	0	0	0	0	0	0	0	0	0	0	0	0	0	0	0	0	0	0	0	0	0	0	0	0	0	0	0	0	0	0.000114165	5.71E-05	0	2.85E-05	0	8.56E-05	0.000114165	0.000171248	0	2.85E-05	0
ASV291	0.000114165	0	0	0	8.56E-05	5.71E-05	2.85E-05	0.000114165	0.001398522	0.000114165	0.000199789	0.000114165	2.85E-05	0	8.56E-05	0.000114165	2.85E-05	0	2.85E-05	0	0	0	0	0	0.000313954	0	0	0	0	0	0	0	0	0	0	0	0	0	0	0	0	0	0	0	0	0	0	0	0
ASV292	0	0	0	0	0	0	0	0	0	0	0	0	0	0	0	0	0	0	0	0	0	0.003082456	0	0.000256871	0.000313954	0	0	0.000256871	0	0.000142706	0	0	0	0	0	0	0	0	0	0	0	0	0	0	0	0	0	0	0
ASV293	0	0	0	0	0	0	0	0	0.000941861	0.001084568	0	0	0	0	0	0	0	0	0	0	0	0	0	0	0.00045666	0	0	0	0	0	0	0	0	0	0	0	0	0	0	0	0	0	0	0	0	0	0	0	0
ASV294	0	0	0	0	0	0.000114165	0.000199789	0	0.000114165	0	0.000256871	0.000171248	0.003110997	0.000256871	0	0	0.000171248	0	0.000485201	0	0	0	0	0	0	0	0	0	0.000256871	0	0	0	0	0	0	0	0	0	0	0	0	0	0	0	0	0	0	0	0
ASV295	0	0	0	0	0	0	0	0	0	0	0	0	0	0	0	0	0	0	0	0	0	0	0	0	0	0	0	0	0	0.000941861	0.001227274	0	0	0	0	0	0	0	0	0	0	0	0	0	0	0	0	0	0
ASV296	0	0	0	0	0	0	0	0	0	0	0	0	0	0	0	0	0	0	0	0	0	0	0	0	0	0	0	0	0	0	0	0	0	0	0	0	0	0	0	0	0	0	0	0	0	0	0	0	0
ASV297	0	0	0	0	0	0	0	0	0	0	0	0	0	0	0	0	0	0	0	0	0	0	0	0	0	0	0	0	0	0	0	0	0	0	0	0	0	0	0	0	0	0	0	0	0	0	0	0	0
ASV298	0	0	0	0	0	0	0	0	0	0	0	0	0	0	0	0	0	0	0	0	0	0	0.000770614	0.000114165	0	0	0	0	0	0	0	0	2.85E-05	8.56E-05	0	0	0	0	0	0	0	0	0	5.71E-05	0.000114165	0.00022833	0.001683934	0	0
ASV299	0	0	0	0	0.000713531	0	8.56E-05	0.000313954	0	0	0.000199789	0.00022833	0	0	0	0	0	0	0.000285413	0.000542284	0	0	0	0	0	0	0	8.56E-05	0	0	0	0	0	0	0	0.000285413	0	0	0	0	0	0	0	0	0	0	0	0	0
ASV300	0	0	0	0	0	0	0	0	0	0	0	0	0	0	0	0	0	0	0	0	0	0	0	0	0	0	0	0	0	0	0	0	0	0	0	0	0	0	0	0	0	0	0	0	0	0	0	0	0
ASV301	0	0	0	0	0.000114165	0.002483089	0	0	5.71E-05	0.000142706	0	5.71E-05	8.56E-05	0	0	0	0	2.85E-05	0	0	0	0	0	0	0	0	0	0	0	0	0	0	0	0	0	0	0	0	0	0	0	0	0	0	0	0	0	0	0
ASV302	0	0	0	0	0	0	0	0	0	0	0	0	0	0	0	0	0	0	0	0	0	0	0	0	0	0	0	0	0	0	0	0	0	0	0	0	0	0	0	0	0	0	0	0	0	0	0	0	0.000713531
ASV303	0	0	0	0	0	0	0	0	0	0	0	0	0	0	0	0	0	0	0	0	0	0	0	0	0	0	0	0	0	0	0	0	0	0	0	0	0	0	0	0	0	0	0	0	0	0	0	0	0
ASV304	0	0	0	0	0.000114165	0.000171248	0.000114165	0.000114165	0.000285413	0.000171248	0.000627908	0.000142706	0.000941861	0.00068499	0	0	0	8.56E-05	2.85E-05	0	0	0	0	0	0	5.71E-05	0	0	0	0	0	0	0	0	0	0	0	5.71E-05	0	0	0	0	0	0	0	0	0.000513743	0	0
ASV305	0	0	0	0	0	2.85E-05	0	0	0	0	5.71E-05	8.56E-05	2.85E-05	0	0.000256871	0.001027485	0.001655393	0	0	0	0	0	0	0	0	0	0	0	0	0	0	0	0	0	0	0	0	0	0	0	0	0	0.000114165	0	0	0	0	0	0
ASV306	0	0	0	0	0	0	8.56E-05	0	8.56E-05	0	0	0	0	0	0	0	0	0	0	0.000114165	0.000171248	0	0.000399578	0.000171248	0	0	0	0	0	0	2.85E-05	0	0.001084568	0	0	0	0	0	0	0	0	0	0	0	0	0	0	0	0
ASV307	0	0	0	0	0	0	0.000570825	0.000285413	0.001113109	0	0	0	0	0	0	0	0	0	0	0	0	0	0	0	0	0	0	0	0	0	0	0	0	0	0	0	0	0	0	0	0	0	0	0	0	0	0	0	0
ASV308	0	0	0	0	0	0	0	0	0	0	0	0	0	0	0	0	0	0	0	0	0	0	0	0	0	0	0.001683934	0	0	0	0	0	0	0	0	0	0	0	0	0	0	0	0	0	0	0	0	0	0
ASV309	5.71E-05	0	0	0	2.85E-05	0.000256871	0.000599366	0.000256871	0.00045666	5.71E-05	5.71E-05	0	8.56E-05	0	5.71E-05	8.56E-05	2.85E-05	0	2.85E-05	0	0	2.85E-05	0	2.85E-05	2.85E-05	0	0	0	0	0	0	0	0	0	0	0	0	2.85E-05	0	0	0	0	0	0	0	0	0	0	0
ASV310	0	0	0	0	0	0	0	0	0	8.56E-05	0	0	0	0	0	0.00068499	0	0	0	2.85E-05	0	0	0	0	0	0	0	0	0	0	0	2.85E-05	0.000342495	2.85E-05	0	0	0	0	0	0	0	0	0	0	0	0	0.000142706	2.85E-05	2.85E-05
ASV311	0	0	0	0	0	0	0	0	0	0	0	0	0	0	0	0	0	0	0	0	0	0	0	0	0	0	0	0	0	0	0	0	0	0	0	0	0	0	0	0	0	0.004937637	0	0	0	0	0	0	0
ASV312	0	0	0	0	2.85E-05	0.000342495	0.000171248	0.000656449	5.71E-05	0.000171248	0.000171248	0.000142706	8.56E-05	8.56E-05	5.71E-05	0	5.71E-05	0	0	0	0	0	2.85E-05	0.000114165	0	0	0	0	0	0	0	0	0	0	0	0	0	0	0	0	0	0	0	0	0	0	0.00022833	0	0
ASV313	0	0	0	0.00068499	0	0.001626852	0	0	0	0	0	8.56E-05	0	0	0	0	0	0	0	0	0	0.000142706	0	0	0	0	0	0	0	0	0	0	0	0	0	0	0	0.000285413	0	0	0	0	0	0	0	0	0	0	0
ASV314	0	0	0	0	0	0	0	0	0	0	0	0	0	0	0	0	0	0	0	0	0	0	0	0	0	0	0	0	0	0	0	0	0	0	0	0	0	0	0	0	0	0	0	0	0	0	0	0	0
ASV315	0	0	0	0	0	0	0	0	0	0	0	0	0	0	0	0	0	0	0	0	0	0	0	0	0	0	0	0	0	0	0.000513743	0	0	0	0	0	0	0	0	0	0	0	0	0	0	0	0.002197677	0	0
ASV316	8.56E-05	0	0.000114165	0.000142706	0	2.85E-05	0	0	0	0	0	0	0	0	0	0	0	0	0	8.56E-05	0.000142706	0	0	0	0	0	0	0	0	0	0	0	0	0	0.000941861	0.000371036	0.001541228	8.56E-05	0	0	0	0	0	0	0	0	0	0	0
ASV317	0	0	0	0	0	0	0	0	0	0	0	0	0	0	0	0	0	0	0	0.000998944	0	0	0	0.000884779	0	0	0	0	0	0	0	0	0	0	0	0	0	0	0	0	0	0	0	0	0	0	0	0	0
ASV318	0	0	0	0	0	0	0.000627908	0.000656449	0.000171248	0	2.85E-05	0	0	0	0	0	0	0	0	0	0	0	2.85E-05	2.85E-05	0	0	0	0	0	0	0	0	0	0	0	0	0	0	0	0	0	0	0	0	0	0	0	0	0
ASV319	0	0	0	0	0	0	0	0	0	0	0	0	0	0	0	0	0	0	0	0	0	0	0	0	0	0	0	0	0	0	0	0	0	0	0	0	0	0	0	0.000114165	0	0.000285413	0	0	0	0.000199789	0	0	0
ASV320	5.71E-05	0	0	0	5.71E-05	0	0	0	0.001084568	0.00045666	0.00022833	0.000114165	0	8.56E-05	2.85E-05	0.000142706	0	0	0	0	0	0	0	0	0.000171248	0	0	0	0	0	0	0	0	0	0	0	0	0	0	0	0	0	0	0	0	0	0	0	0
ASV321	0	0	0.000742073	0.00022833	0	2.85E-05	8.56E-05	0	0	0	0.001084568	0.000171248	0	0.000542284	0	5.71E-05	2.85E-05	0	2.85E-05	0	0	0	0	0	0	0	0.000199789	2.85E-05	0	0	0	0	0	0	0	0.000142706	5.71E-05	5.71E-05	0	0	0	0	0	0	0	0	0	0	0
ASV322	0	0	0	0	0	0	0	0	0	0	0	0	0	0	0	0	0	0	0	0	0	0	0	0	0	0	0	0	0	0	0	0	0	0	0	0	0	0	0	0	0	0	0	0.000884779	0.000941861	0.001398522	0	0	0
ASV323	0	0	0	0	0	0.000627908	0.001198733	0	0	0	0	0	0	0	0	0	0	0	0	0	0	0	2.85E-05	0	0	0	0	0	0	0	0	0	0	0	0	0	0	0	0	0	0	0	0	0	0	0	0	0	0
ASV324	0	0.000114165	0	0.000142706	0	0	0	0	2.85E-05	0.00136998	0	0.000313954	0.000171248	0	0	0	0	0.000256871	0.000171248	0	0	0	0	0	0	0.000656449	0	0	0	0	0	0	0	0	0	0	0	0	0	0	0	0	0	0	0	0	0	0	0
ASV325	0	0	0	0	0	0	0	0.000199789	0	0	0	5.71E-05	0	0	0	0	0	0	0	0	0	0	0	0.000199789	5.71E-05	0.000114165	0	5.71E-05	0	5.71E-05	0.001027485	0	0	2.85E-05	0	0	0	0	0	0	0	0	0	0	0	0	0	0	0
ASV326	0	0	0	0	0	0	0	0	0	0	0	0	0	0	0	0	0	0	0	0	0	0	0	0	0	0	0	0	0	0	0	0	0	0	0	0	0	0	5.71E-05	0.000199789	0	5.71E-05	0.000142706	2.85E-05	5.71E-05	0	0	0	0
ASV327	0	0	0	0	0	0	0	0	0	0	0.001798099	0.001227274	0	0	0	0	0	0	0	0	0	0	0	0	0	0	0	0	0	0	0	0	0	0	0	0	0	0	0	0	0	0	0	0	0	0	0	0	0
ASV328	0	0	0	0	0	0	0	0	0	0	0	0	0	0	0	0	0	0	0	0	0	0	0	0	0	0	0	0	0	0	0	0	0	0	0	0	0	0	5.71E-05	0	0	0	0	0	0	0	0.000114165	5.71E-05	2.85E-05
ASV329	0	0	0	0.000142706	0	0	0	0	0	0	0	5.71E-05	0	0	0	0	0	0	0	0	0.000313954	0	0	0	0	0	0	0.000428119	0	0	0	0	0	0	5.71E-05	0	0.001683934	8.56E-05	0	0	0	0	0	0	0	0	0	0	0
ASV330	0	0	8.56E-05	0	0	5.71E-05	5.71E-05	0.000799155	0.000171248	5.71E-05	8.56E-05	2.85E-05	0	0.000114165	2.85E-05	5.71E-05	5.71E-05	0	0	0	0	0	0	8.56E-05	0	0	0	0	0	0	0	0	0	0	0	0	0	0	0	0	0	0	0	0	0	0.000114165	2.85E-05	0.000199789	0
ASV331	0	0	0	0	0	0	0	0	0	0	0	0	0	0	0	0	0	0	0	0	0	0	0	0	0	0	0	0	0	0	0	0	0	0	0	0	0.001284357	0.00182664	0	0	0	0	0	0	0	0	0	0	0
ASV332	0	0	0	0	0	0	0	0	0	0	0	0	0	0	0	0	0	0	0	0	0	0	0	0	0	0	0	0	0	0	0	0	0	0	0	0	0	0	0	0	0	0	0	0	0	0	0	0	0
ASV333	0	0	0	0	0	0	0	0.00045666	0.000285413	0	0	0	0	0	0	0	0	0	0	0	0	0	2.85E-05	2.85E-05	0.000114165	0	0	0	0	0	5.71E-05	0	5.71E-05	0	0	0	0	0	0	0	0	0	0	0	0	0	0.000142706	0	0
ASV334	0	0	0	0	0	0	0	0	0	0	0	0	0	0	0	0	0	0	0	0	0	0	0	0	0	0	0	0	0	0	0	0.001484145	0	0	0	0	0	0	0	0	0	0	0	0	0	0	0	0	0
ASV335	0	0	0	0	0	0	2.85E-05	0.000114165	2.85E-05	5.71E-05	0	5.71E-05	8.56E-05	0.000114165	0.000513743	0.000485201	0.000313954	0.001084568	0.000513743	0	0	0	0	0	0	0	0	0	0	0	0	0	2.85E-05	0	0	0	0	0	0	0	0	0	0	0	0	0	0	0	0
ASV336	0	0	0	0	0	0	0	0	0	0	0	0	0	0	0	0	0	0	0	0	0	0	0.00136998	0	0	0	0	0	0	0.000313954	0	0	0	0	0	0	0	0	0	0	0	0	0	0	0	0	0	0	0
ASV337	0	0	0.000799155	0.000114165	0	0	0	0	0	0	0	0	0	0	0	0	0	0	0	0	0	0	0	0	0	0	0	0	0	0	0	0	0	0	0.000941861	0.001027485	0.000171248	8.56E-05	0	0	0	0	0	0	0.000285413	0	0	0	0.000199789
ASV338	0	0	0	0	0	0	0	0	0	0	0	0	0	0	0	0	0	0	0	0	0	0	0	0	0	0	0	0	0	0	0	0	0	0	0	0	0	0	0	0.000114165	0	0.000142706	0.00022833	0.000171248	0.000199789	0	0	0	0
ASV339	0	0	0	0	5.71E-05	0.000142706	0	0	0	0	0	0	0	0	0	0	0	0.00339641	0	0	0	0	0	0	0	0	0	0	0	0	0	0	0	0	0	0	0	0	0	0.000142706	0	0	0	0	0	0	0	0	0
ASV340	0.000142706	0	0	0	0	0	0.000485201	0.000199789	0.000256871	0	0	0	0	0	0	0	0	0	0	0	0	0	0	0	0	0	0	0	0	0	0	0	0	0	0	0	0.000428119	0.000485201	0	0	0	0	0	0	0	0	0	0	0
ASV341	8.56E-05	0	0	0	0	0.000114165	0	0.000114165	0.001027485	0.000114165	0	0.000171248	0.000114165	0	0	0	0	0	0	0	0	0	0	0	0.000171248	0	0	0	0	0	0	0	0	0	0	0	0	0	0	0	0	0	0	0	0	0	0	0	0
ASV342	0	0	0	0	0.000656449	0	0	0	0	0	0	0	0	0	0	0	0	0.000285413	0	0.000342495	0	0	0	0	0	0	0	0	0	0	0	0	0.00022833	0	0	0	0	0	0	0.000428119	0	0	0.000570825	0	0	0	0	0	0
ASV343	0	0	0	0	0	0	0	0	0	0	0	0	0	0	0	0	0	0	0	0	0	0	0	0	0	0	0.00022833	0	0	0.000142706	0	0.000799155	0	0.000256871	0	0	0	0	0	0	0	0	0	0	0	0	0	0	0
ASV344	0	0	0	0	0	0	0	0	0	0	0	0	0	0	0	0	0	0	0	0	0	0	0	0	0	0	0	0	0	0	0	0	0	0	0	0	0	0	0	0	0	0	0	0	0	0	0	0	0
ASV345	0	0	0	0	0	0	0	0	0	0	0	0	0	0	0	0	0	0	0	0	0	0	0	0	0	0	0	0	0	0	0	0	0	0	0	0	0.001170192	0.001712475	0	0	0	0	0	0	0	0	0	0	0
ASV346	5.71E-05	0	0	0	2.85E-05	0.000142706	5.71E-05	8.56E-05	0.000656449	0.000199789	8.56E-05	5.71E-05	0	0	0	5.71E-05	0	5.71E-05	5.71E-05	0	0	8.56E-05	0	0	0.000256871	0	0	0	0	0	0	0	0	0	0	0	0	2.85E-05	0	0	0	0	0	0	0	0	0	0	0
ASV347	0	0	0	0	0	0	0	0	0	0	0.000285413	0	0	0	0	0	0	0	0	0	0	0	0	0	0	0	0	0	0	0	0	0	0	0.001027485	0	0	0	0	0.000313954	0	0	0	0	0	0	0	0	0	0
ASV348	0	0	0	0	0	0	0	0	0	0	0	0	0	0	0	0	0	0	0	0	0	0	0	0	0	0	0	0	0	0	0	0	0	0	0	0	0	0	0	0	0	0	0	0.000770614	0.00091332	0.001170192	0	0	0
ASV349	0	0	0	0	0	0	0	0	0	0	0	0	0	0	0	0	0	0	0	0	0	0	0	0	0	0	0	0	0	0	0	0	0	0	0	0	0	0	0	0	0	0	0	0.000884779	0.000998944	0.000599366	0.000399578	0	0
ASV350	0	0	0	0	0	0	0	0	0	0.000171248	0	0	0	0	0	0	0	0	0	0	0	0	0.000570825	0	0	0	0	0	0	0	0	0	0	0	0	0	0	0	0	0	0	0	0	0	0	0	0	0	0
ASV351	0	0	0	0	0	0	0.000199789	0.000142706	0	0	0	0	0	0	0	0	0	0	0	0	0	0	0.00114165	0	0	0	0	0	0	0	8.56E-05	0	0	0	0	0	0	0	0	0	0	0	0	0	0	0	0	0	0
ASV352	8.56E-05	0	0	0	5.71E-05	0.000114165	0.000114165	0.000371036	0.000256871	0.000285413	8.56E-05	5.71E-05	8.56E-05	0	0	0.000114165	5.71E-05	5.71E-05	2.85E-05	0	0	8.56E-05	0	5.71E-05	5.71E-05	0	0	0	0	0	0	0	0	0	0	0	0	0	0	0	0	0	0	0	5.71E-05	8.56E-05	0.000199789	0	0
ASV353	0	0	0	0	0	0	0	0	0	0	0	0	0	0	0	0	0	0	0	0	0	0	0	0	0	0	0	0	0	0	0	0	0	0	0	0	0	0	0	0	0	0.000799155	0.001312898	0	0	0	2.85E-05	0	0
ASV354	0	0	0	0	0	0	0	0	0	0	0	0	0	0	0	0	0	0	0	0	0	0	0	0	0	0	0	0	0	0.000742073	0	0	0	0	0	0	0	0	0	0	0	0	0	0	0	0	0	0	0
ASV355	0	0	0	0	0	0	0.000114165	0.00022833	0.000313954	0	0	0	0	0	0	0	0	0	0	0	0	0	0	0	0	0	0	0	0	0	0	0	0	0	0	0	2.85E-05	0	0	0	0	0	0	0.000342495	0.000428119	0.000570825	0.000313954	0	0
ASV356	0	0	0	0	0.000114165	0.000142706	0.000285413	0.000313954	0.000428119	0	0	5.71E-05	0	0	0.000114165	0.000114165	0	0	0	0	0	0	0	2.85E-05	0.000114165	0	0	0	0	0	0	0	0	0	0	0	0	0	0	0	0	0	0	0	0	0	0	0	0
ASV357	0	0	0	0	0	0	0	0	0	0	0	0	0	0	0	0	0	0	0	0	0	0	0	0	0	0	0	0	0	0	0	0	0	0	0	0	0	0	0.000199789	0.000627908	0.000342495	0	0	0	0	0	0.00114165	0.000114165	0.000114165
ASV358	0	0	0	0	0	0	0	0	0	0	0	0	0	0	0	0	0	0	0	0	0	0	0	0	0	0	0	0	0	0	0	0	0	0	0	0	0	0	8.56E-05	8.56E-05	0	0	0.00022833	0.000142706	0.000142706	2.85E-05	0	0	0
ASV359	0	0	0	0	0	0	0	0.000342495	0.000399578	0	0	0	0	0	0	0	0	0	0	0	0	0	0	0	0	0	0	8.56E-05	0	0	0	0	0	0	0	0	0	0	0	0	0	0	0	0	0	0	0	0	0
ASV360	0	0	0	0	0	0	0	5.71E-05	0.000827696	0	0	0	0	0	0	0	0	0	0	0	0	0	0	0	2.85E-05	0	0	0	0	0	0	0	0	0	0.000114165	0	0	0	0	0	0	0	0	0	0	0	0.00045666	0	0
ASV361	0	0	0	0	0	0	0	0	0	0	0	0	0	0	0	0.000371036	0.000285413	0.001027485	0.001341439	0	0	0	0	0	0	0	0	0	0	0	0	0	0	0	0	0	0	0	0	0	0	0	0	0	0	0	0	0	0
ASV362	0	0	0	0	0	0	0	0	0	0	0	0	0	0	0	0	0	0	0	0	0	0	0	0	0	0	0	0	0	0	0	0	0	0	0	0	0	0	8.56E-05	0	0	0.000142706	0.000114165	0.000114165	0	8.56E-05	0	0	0
ASV363	0	0	0	0	0	0	0	0	0	0	0	0	0	0	0	0	0	0	0	0	0	0	0.00022833	0.001255815	0	0	0	0	0	0	0	0	0	0	0	0	0	0	0	0	0	0	0	0	0	0	0	0	0
ASV364	0	0	0	0	0	0	0	0	0	0	0	0	0	0	0	0	0	0	0	0	0	0	0	0	0	0	0	0	0	0	0	0	0	0	0	0	0	0	0	0	0	0	0	0	0	0	0	0	0
ASV365	0	0	0	0	5.71E-05	0.000770614	5.71E-05	0	0.000199789	0	0.000171248	5.71E-05	0	2.85E-05	0	0	0.000114165	8.56E-05	8.56E-05	0	0	0.00045666	0	0	0	0	0	0	0	0	0	0	0	0	0	0	0	0.00022833	0	0	0	0	0	0	0	0	0	0	0
ASV366	0	0	0	0	0	8.56E-05	5.71E-05	0.000142706	0.000428119	0	2.85E-05	2.85E-05	0.000171248	0	0	0.000114165	2.85E-05	5.71E-05	0	0	0	0	0	0	0.000114165	0	0	0	0	0	0	0	0	0	0	0	8.56E-05	0	0	0	0	0	0	0	5.71E-05	8.56E-05	0.000485201	0	0
ASV367	0	0	0	0	0	0	0	0	0	0	0	0	0	0	0	0	0	0	0	0	0	0	0	0	0	0	0	0	0	0	0	0	0	0	0	0	0	0	0	0	0	0	0	0	0	0	0	0	0.000998944
ASV368	0	0	0	0	0	0.000256871	0.000199789	0.000114165	0.000827696	0	0	0	0.000142706	0	0	0	0	0	0	0	0	0.000371036	0	0	0	0	0	0	0	0	0	0	0	0	0	0	0	0	0	0	0	0	0	0	0	0	0	0	0
ASV369	0	0	0	0	0	0	0	0	0	0	0	0	0	0	0	0	0	0	0	0	0	0	0	0	0	0	0	0	0	0	0	0	0	0	0	0	0	0	5.71E-05	0.000114165	0	8.56E-05	0	0	0.000171248	0.000313954	0	0	0
ASV370	0	0	0	0	2.85E-05	0.000142706	0.000171248	0.00068499	0.000399578	0	0	0	0	0	0	0	0	0	0	0	0	0	0	0	0	0	0	0	0	0	0	0	0	0	0	0	0	0	0	0	0	0	0	0	0	0	0	0	0
ASV371	0	0	0	0	0	0.000599366	0	0	0.000599366	0	2.85E-05	0	0	0	0	0	0	0	0	0	0	0	0	0	2.85E-05	0	0	0	0	0	0	0	0	0	0	0	0	0.000114165	0	0	0	0	0	0	0	0	0.000313954	0	0
ASV372	2.85E-05	0	0	0	2.85E-05	0.000142706	0	0.000142706	0.000713531	5.71E-05	0.000199789	5.71E-05	0	0	0	0	2.85E-05	0	0	0	0	0	0	0	0.000142706	0	0	0	0	0	2.85E-05	0	0	0	0	0	0	0	0	0	0	0	0	0	0	0	0	2.85E-05	0
ASV373	0	0	0	0	0	0	0	0	0	0	0	0	0	0	0	0	0	0	0	0	0	0	0	0	0	0	0	0	0	0	0	0	0	0	0	0	0	0	0	0	0	0	0	0	0	0	0	0	0
ASV374	0	0	0	0	0	0	0	0	0.001084568	0	0	0	0	0	0	0	0	0	0	0	0	0	0	0	0	0	0	0	0	0	0	0	0	0	0	0	0	0	0	0	0	0	0	0	0	0	0.000742073	0	0
ASV375	0	0	0	0	0	0	0.000742073	0	0.000599366	0	0	0	0	0	0	0	0	0	0	0	0	0	0	0	0	0	0	0	0	0	0	0	0	0	0	0	0	0	0	0	0	0	0	0	0	0	0	0	0
ASV376	0	0	0	0	0	0	0.000371036	0.00068499	5.71E-05	0	0	0	0	0.000114165	0	0	5.71E-05	0	0	0	0	0	0	0.000114165	0	0	0	0	0	0	0	0	0	0	0	0	0	0	0	0	0	0	0	0	0	0	0.000142706	0	0
ASV377	0	0	0	0	0.000285413	0	0	0	2.85E-05	0	0	0	0	0	0	0	8.56E-05	0	0	0.000342495	0	0	0	0	2.85E-05	0	0	0.000399578	0	0	0	0	0	0	0	0	0	0	0	0	0	0	0	0	0	0	0	0	0
ASV378	0.001084568	0.000171248	0	0	0	0	2.85E-05	0	0	0	0	0	0	0.000313954	0	0	0	0	0	0	0	0	0	0	0	0	0	0	0	2.85E-05	0	0	0	0	0	0	0	0	0	0	0	0	0	0	0	0	0	0	0
ASV379	0	0	0	0	0	0	0	0	0	0	0	0	0	0	0	0	0	0	0	0	0	0	0	0	0	0	0	0	0	0	0	0	0	0	0	0	0	0	0	0.000342495	0.000513743	0	0.000599366	0	0	0	0.001227274	0	0
ASV380	0	0	0	0	0	0	8.56E-05	0.000941861	0	0	0	0	0	0	0	0	0	0	0	0	0	0	0	0.000313954	0	0	0	0	0	0	0	0	0	0	0	0	0	0	0	0	0	0	0	0	0	0	0	0	0
ASV381	0	0	0	0	0	0	0	0	0	0	0	0	0	0	0	0	0	0	0	0	0	0	0	0	0	0	0	0	0	0	0	0	0	0	0	0	0	0	0	0	0	0	0	0	0	0	0	0	0
ASV382	0	0	0	0	0	0	0	0	0	0	0	0	0	0	0	0	0	0	0	0	0	0	0	0	0	0	0	0	0	0	0	0	0	0	0	0	0.001427063	0.001027485	0	0	0	0	0	0	0	0	0	0	0
ASV383	0	0	0	0.000570825	0	0	0	0.000114165	0.000199789	0	2.85E-05	5.71E-05	0	0	0	0	0	0	0	0	0	0	0	0	5.71E-05	0	0	0	0	0	0	0	0	0	0	0	8.56E-05	0	0	0	0	0	0	0.000171248	0.000256871	0.000342495	0.000142706	0	0
ASV384	0	0	0	0	0	0	0	0	0	0	0	0	0	0	0	0	0	0	0	0	0	0	0	0	0	0	0	0	0	0	0	0	0	0	0	0	0	0	0	0	0	0	0	0	0	0	0	0	0
ASV385	0	0	0	0	0	0	0	0	0.000399578	0	0	0	0	0	0	0	0	0	0	0	0	0	0	0	0	0	0	0	0	0	0	0	0	0	0	0	0	0.001170192	0	0	0	0	0	0	0	0	0	0	0
ASV386	8.56E-05	0	0	0	0	0.000313954	8.56E-05	0.000114165	0.000485201	0.000114165	0	5.71E-05	0	0	5.71E-05	0	2.85E-05	0	0	0	0	0	0	5.71E-05	0.000199789	0	0	0	0	0	0	0	0	0	0	0	0	0	0	0	0	0	0	0	0	0	0	0	0
ASV387	0	0	0	0	0	0	0	0	2.85E-05	0	0	0	0	0	0	0	0	0	0	0	0	0	0	0	0	0	0	0	0	0	0	0	0	0	0	0	0	0	0	0	0	0	0	0.000513743	0.000599366	0.00114165	0	0	0
ASV388	0	0	0	0	0	0	0.000485201	0	0.000199789	0	0.000142706	0	0	0	0	0	0	0	0	0	0	0	0	0	8.56E-05	0	0	0	0	0	0	0	0	0	0	0	0	0	0	0	0	0	0	0	0	0	5.71E-05	0	0
ASV389	0	0	0	0	0	0	0	0.000599366	0.000171248	8.56E-05	0	0	0	0	0	0	0	0	0	0	0	0	0	8.56E-05	0.000114165	0	5.71E-05	0	0	0	5.71E-05	0	5.71E-05	0	0	0	0	0	0	0	0	0	0	0	0	0	0	0	0
ASV390	0	0	0	0	0	5.71E-05	0.000199789	0	0.000256871	0	0	0	0	0	0	0	0	0	0	0	0	0	0	0	2.85E-05	0	0	0	0	0	0	0	0	0	0	0	0	0	0	0	0	0	0	0	0	0	0	0	0
ASV391	2.85E-05	0	0	0	0	0	0	0	0	0	0	0	0	0	0	0	0	0	0	0	0	0	0	0	0	0	0	0	0	0	0	0	0	0	0	0.000114165	0	0	2.85E-05	0	0	0	0	0	0	0	8.56E-05	0	0
ASV392	0.000371036	0.000799155	0	0	0	0	0	0	0	0	0	0	0	0	0	0	0	0	0	0	0	0	0	0	0	0	0	0	0	0	0	0	0	0	0	0	0	0	0	0	0	0	0	0	0	0	0	0	0
ASV393	0	0	0	0	0	0	0	0	0	0	0	0	0	0	0	0	0	0	0	0	0	0	0	0	0	0	0	0	0	0	0	0	0	0	0	0	0	0	0.000399578	8.56E-05	0	0	8.56E-05	0	0	0	0	8.56E-05	5.71E-05
ASV394	0	0	0	0	0	0	0	0	0	0	0	0	0	0	0	0	0	0	0	0	0	0	0	5.71E-05	0	0	0	0	0	0	0	0	0	0	0	0	0	0	0	0	0	0	0	0	0	0	0	0	0
ASV395	5.71E-05	0	0	0	0.000114165	0.000114165	5.71E-05	2.85E-05	0.000742073	0	8.56E-05	2.85E-05	0	0	0	0	0	2.85E-05	5.71E-05	0	0	0	0	0	0.00022833	0	0	0	0	0	0	0	0	0	0	0	0	0	0	0	0	0	0	0	0	0	0	0	0
ASV396	0	0	0	0	0	0	0	0	0	0	0	0	0	0	0	0	0	0	0	0	0	0	0	0	0	0	0	0	0	0	0	0	0	0	0	0	0	0	5.71E-05	5.71E-05	0	0.000114165	5.71E-05	0.000142706	8.56E-05	0.000114165	0	0	0
ASV397	0	0	0	0	0	0	0	0	0	0	0	0	0	0	0	0	0	0	0	0	0	0	0	0	0	0.000199789	0	0	0	0.00114165	0	0	0	0	0	0	0	0	0	0	0	0	0	0	0	0	0	0	0
ASV398	0	0	0	0	0	0	0	0	0	0	0	0	0	0	0	0	0	0	0	0	0	0.000656449	0	0	0	0	0	0	0	0.00022833	0	0	0	0	0	0	0.000285413	0	0	0	0	0	0.001056026	0	0	0	0	0	0
ASV399	0	0	0	0	0	0	0	0	0	0	0	0	0	0	0	0	0	0	0	0	0	0	0	0	0	0	0	0	0	0	0	0	0	0	0	0	0	0	0	0	0	0	0	0.000542284	0.000485201	0.00114165	0	0	0
ASV400	0	0	0	0	0	0	0	0	0	0	0	0	0	0	0	0	0	0	0	0	0	0	0	0	0	0	0	0	0	0	0	0	0	0	0	0	0	0	0	0.000114165	0	5.71E-05	0	0	0	0	0	0	0
ASV401	2.85E-05	0	0	0	0	0.000199789	5.71E-05	0.000171248	0.00045666	5.71E-05	0	0.000171248	0	0	0.000142706	0	0	0	0	0	0	8.56E-05	0	5.71E-05	8.56E-05	0	0	0	0	0	0	0	0	0	0	0	0	0	0	0	0	0	0	8.56E-05	0	0	0	0	0
ASV402	0	0	0	0	0	0	0.00045666	0	0	8.56E-05	0	0	0	0	0	0	0	0	0	0	0	0	0	0	0	0	0	0	0	0	0	0	0	0	0	0	0	0	0	0	0	0	0	0	0	0	0	0	0
ASV403	0	0	0	0	0	0	0	0	0	0	0	0	0	0	0	0	0	8.56E-05	0	0	0	0	0	0	0	0	0	0	0	0	0.000542284	0	0	0.000599366	0	0	0	0	0	0	0	0	0	0	0	0	0	0	0
ASV404	0	0	0	0	2.85E-05	0.000256871	0.000313954	0.000256871	0.000114165	0.000114165	8.56E-05	5.71E-05	0.000114165	0	2.85E-05	0	2.85E-05	0	8.56E-05	0	0	0	0	2.85E-05	0	0	0	0	0	0	0	0	0	0	0	0	0	0	0	0	0	0	0	0	0	0	0	0	0
ASV405	0	0	0	0	0	0	0	0	0	0	0	0	0	0	0	0	0	0	0	0	0	0	0	0	0	0	0	0	0	0	0	0	0	0	0	0	0	0	5.71E-05	0	0	0	0	0.000114165	0	0.000142706	0	0	0
ASV406	2.85E-05	2.85E-05	0	0	0	0	0	0	2.85E-05	0.000114165	0	0	0	0	0	0	0	0	0	0	0	0.000171248	0	2.85E-05	0.000199789	0.000799155	0	0	2.85E-05	0	0	0	0	0	0	0	0	0	0	0	0	0	0	0	0	0	5.71E-05	0	0
ASV407	0	0	0	0	0	0	0	0	0	0	0	0	0	0	0	0	0	0	0	0	0	0	0	0	0	0	0	0	0	0	0	0	0	0	0	0	0	0	0	0	0	0	0	0	0	0	0	0	0
ASV408	8.56E-05	0.000884779	0	0	0	0	0	0	0	0	0	0	0	0	0	0	0	0	0	0	0	0	0	0	0	0.000142706	0	0	0	0	0	0	0	0	0	0	0	0	0	0	0	0	0	0	0	0	0	0	0
ASV409	0	0	0	0	0	5.71E-05	0	0	0.000114165	0	0.000770614	0	0	0	0	0.001427063	0.000285413	0	0	0	0	0	0	0	0	0	0	0	0	0	0	0	0	0	0	0	0	0	0	0	0	0	0	0	0	0	0	0	0
ASV410	0	0	0	0	0	0	0	0	0	0	0	0	0	0	0	0	0	0	0	0	0	0	0	0	0	0	0	0	0	0	0	0	0	0	0	0	0	0	0	0	0	0	0	0.000485201	0.000627908	0.00091332	2.85E-05	0	0
ASV411	0	0	0	0	0	0	0.000142706	0.000770614	0	0	0	0	0.000256871	0	0	0	5.71E-05	0	0	0	0	0	0	0.000114165	0	0	0	0	0	0	0	0	0	0	0	0	0	0	0	0	0	0	0	0	0	0	0	0	0
ASV412	0	0	0	0	0	0	0.000399578	0	0	0	0	0	0	0	0	0	0	0	0	0	0	0	0	0	0	0	0	0	0	0	0	0	0	0	0	0	0.000371036	0.000884779	0	0	0	0	0	0	0	0	0	0	0
ASV413	0	0	0	0	0	0	0	0.000627908	0	0	0	0	0	0	0	0	0	0	0	0	0	0	0	0.000399578	0	0	0	0	0	0	0	0	0	0	0	0	0	0	0	0	0	0	0	0	0	0	0	0	0
ASV414	0	0	0	0	0	0	0	0	0	0	0	0	0	0	0	0	0	0	0	0	0	0	0	0	0	0	0	0	0	0	0	0	0	0	0	0	0	0	0	0	0	0	0	0	0	0	0	0	0
ASV415	0	0	0	0	0	0	0	0	0	0	0	0	0	0	0	0	0	0	0	0	0	0	0	0	0	0	0	0	0	0	0	0	0	0	0	0	0	0	0	0	0	0	0	0	0	0	0	0	0
ASV416	0	0	0	0	0.001455604	0	0	2.85E-05	0	0.000171248	0	0	0	0	0	0	0	0	0	0	0	0	8.56E-05	0	0	0	0	0	0	0	0	0	0	0	0	0.00022833	0	0	0	0	0	0	0	0	0	0	0	0	0
ASV417	0	0	0	0	0	0	0	0	0	0	0	0	0	0	0	0	0	0	0	0	0	0	0	0	0	0	0	0	0	0	0	0	0	0	0	0	0	0	0	0	0	0	0	0	0	0	0	0.000114165	0.000199789
ASV418	0	0	0	0	0	0	0	0	0	0	0	2.85E-05	0	0	0	5.71E-05	0	5.71E-05	0	0	0	0	0	0	0	0	0	0	2.85E-05	0	0	0	0	0	0.002311842	0	0	0	0	0	0	0	0	0	0	0	0	0	0
ASV419	0	0	0	0	0	5.71E-05	2.85E-05	0.000342495	0.000428119	0	0	2.85E-05	0	0	0	0	0	0	0	0	0	0	8.56E-05	0	0.000142706	0	0	0	0	0	0	0	0	0	0	0	0	0	0	0	0	0	0	0	0	0	0	0	0
ASV420	0	0	0	0	0	0	0	0	0	0	0	0	0	0	0	0	0	0	0	0	0	0	0	0	0	0	0	0	0	0	0	0	0	0	0	0	0	0	0	0	0	0	0	0	0	0	0	0	0
ASV421	0	0	0	0	0	0	0	0	0	0	0	0	0	0	0	0	0	0	0	0	0	0	0	0	0	0	0	0	0	0	0	0	0	0	0	0	0	0	0	0	0	0	0	0	0	0	0	0	0
ASV422	0	0	0	0	0	0	0	0	0	0	0	0	0	0	0	0	0	0	0	0	0	0	0	0	0	0	0	0	0	0	0	0	0	0	0.001084568	0.000542284	0	0	0	0	0	0	0	0.000371036	0.000428119	0	0	0	0
ASV423	0	0	0.002654337	0	0	0	0	0	0	0	0	0	0	0	0	0	0	0	0	0	0	0	0	0	0	0	0	0	0	0	0	0	0	0	0	0	0	0	0	0	0	0	0	0	0	0	0	0	0
ASV424	0	0	0	0	5.71E-05	0	0	0	0.000884779	0	0	0	0	0	8.56E-05	0	0	0	8.56E-05	0	0	0	0	0	0	0	0	0	0	0	0	0	0	0	0	0	0	0	0	0	0	0	0	0	0	0	0	0	0
ASV425	0	0	0	0	0	0	0	0	0	0	0	0	0	0	0	0	0	0	0	0	0	0	0	0	0	0	0	0	0	0	0	0	0	0	0	0	0	0	0	0	0	0	0	0	0	0	0	0	0
ASV426	0	0	0	0	0	0	0	0	0.001027485	0	0	0	0	0	0	0	0	0	0.000199789	0	0	0	0	0	0	0	0	0	0	0	0	0	0	0	0	0	0	0	0	0	0	0	0	0	0	0	0	0	0
ASV427	0	0	0.000399578	0	0	0	0	0	0	0	0	0	0	0	0	0	0	0	0	0	0	0	0	0	0	0	0	0	0	0	0	0	0	0	0	0	0	0	0	0	0	0	0	0	0	0	0	0.00091332	0.000256871
ASV428	0	0	0	0	0	0	0	0	0	0	0	0	0	0	0	0	0	0	0	0	0	0	0	0	0	0	0	0	0	0	0	0	0	0	0	0	0	0	2.85E-05	0	0	0	0.000142706	0	8.56E-05	0	0	5.71E-05	0
ASV429	0.000114165	0	0	0	0	0.000114165	2.85E-05	0	0.000513743	5.71E-05	0	2.85E-05	0	0.000142706	0	0	0	5.71E-05	0.000114165	0	0	0	0	0	0.000142706	0	0	0	0	0	0	0	0	0	0	0	0	0	0	0	0	0	0	0	0	0	0	0	0
ASV430	0	0	0	0	0	0	0	0	0	0	0	0	0	0	0	0	0	0	0	0	0	0	0	0	0	0	0	0	0	0	0	0	0	0	0	0	0	0	0	0	0	0	0	0	0	0	0.00045666	0	0.000428119
ASV431	0	0	0	0	0	0	0	8.56E-05	0	0	0	0	0	0	0	0	0	0	0	0	0	0	0	0	0	0	0	0	0	0	0	0	0	0	0	0	0	0	0	0	0	0	0	0.000627908	0.000513743	0.000542284	2.85E-05	0	0
ASV432	0	0	0	0	0	0	0	0	0	0	0.002454548	0	0	0	0	0	0	0	0	0	0	0	0	0	0	0	0	0	0	0	0	0	0	0	0	0	0	0	0	0	0	0	0	0	0	0	0	0	0
ASV433	0	0	0	0	0	0	0.000513743	8.56E-05	0	0.000114165	0	0.000142706	0	0	0.000114165	5.71E-05	0	0.000142706	0	0	0	0	0.000142706	0	0	0	0	0	0	0	0	0	0	0	0	0	0	0	0	0	0	0	0	0	0	0	0	0	0
ASV434	0	0	0	0	0	0	0	0	0	0	0	0	0	0	0	0	0	0	0	0	0	0	0	0	0	0	0	0	0	0	0	0	0	0	0	0	0	0	0	0	0	0	5.71E-05	0	0	0	0.00091332	0.000199789	0.000171248
ASV435	0	0	0	0	0	0	0	0	0	0	0	0	0	0	0	0	0	0	0.001312898	0	0	0	0	0	0	0	0	0	0	0	0	0	0	0	0	5.71E-05	5.71E-05	0	0	0	0	0	0	0	8.56E-05	0.000285413	0.000142706	0	0
ASV436	0	0	0	0	0	0	0	0	0	0	0	0	0	0	0	0	0	0	0	0	0	0	0	0	0	0	0	0	0	0	0	0	0	0	0	0	0	0	0	0	0	0	0	0	0	0	0.002197677	0	0
ASV437	0	0	0	0	0	0.00022833	0	0	0.000371036	0	0	0	0	0	0	8.56E-05	0	0	0	0	0	0	0	0	0	0	0	0	0	0	0	0	0	0	0	0	0	0	0	0	0	0	0	0	0	8.56E-05	0.000827696	0	0
ASV438	0	0	0	0	0	0	0	0	0	0	0	0	0	0	0	0	0	0	0	0	0	0	0	0	0.001027485	0	0	0	0	0	0	0	0	0	0	0	0	0	0	0	0	0	0	0	0	0	0	0	0
ASV439	0	0	0	0	5.71E-05	0	8.56E-05	8.56E-05	0	5.71E-05	2.85E-05	0	0	0	0	0	0.000114165	8.56E-05	0.000114165	2.85E-05	5.71E-05	0	0.000114165	8.56E-05	2.85E-05	0	0	2.85E-05	0	0	0	0	8.56E-05	5.71E-05	0	0	0	0.000114165	0	0	0	2.85E-05	0	0	0	0	8.56E-05	0	0
ASV440	0	0	0	0	5.71E-05	0	0	8.56E-05	0.000199789	0.000142706	0	8.56E-05	0	0	0	0	0	0	0.000114165	0	0	2.85E-05	0	0	0.000114165	0	0	0	0	0	0	0	0	0.000114165	0	0	0	0	0	0	0	0	0	0	0	0	0	0	0
ASV441	0	0	0	0	2.85E-05	0	8.56E-05	0.000199789	0.000342495	8.56E-05	0.00022833	0	0	0	0	0.000142706	0	0	0	0	0	0	0	0	0.000142706	0	0	0	0	0	0	2.85E-05	0	0	0	0	0	0	0	0	0	0	0	0	0	0	0	0	0
ASV442	0	0	0	0	0	8.56E-05	0	0	0	0	0	0	0	0	0	0	0	0	0	0	0	0	0	0	0	0	0	0	0	0	0	0	0	0	0	0	0	0	0	0	0	0	0	0	0	0	0.000142706	0	0
ASV443	0	0	0	0	0	0	0	0	0	0	0	0	0	0	0	0	0	0	0	0	0	0	0	0	0	0	0	0	0	0	0	0	0	0	0	0	0	0	0	0	0	0	0	0	0	0	0	0	0
ASV444	0	0	0	0	0	0	0	0	0	0	0	0	0.000171248	0	0	0	0	0	0	0	0	0	0	0	0	0	0	0	0	0	0	5.71E-05	0	0	0	0	0	0	0.000485201	0	0	0.000142706	0.000142706	0	0	0	0	0	0
ASV445	0	0	0	0	0	0	0	0	0	0	0	0	0	0	0	0	0.001312898	0	0	0	0	0	0	0	0	0	0	0	0	0	0	0	0	0	0	0	0	0	0	0	0	0	0	0	0	0	0	0	0
ASV446	0	0	0	2.85E-05	0	0.000256871	0	0	2.85E-05	0	0	0	0	0	0	0	0	0	0	0	0	0.000199789	0	0	0	0	0	0	0	0	0	0	0	0	0.00045666	0.000114165	0.000285413	0.000199789	0	0	0	0	0	0	0	0	0	0	0
ASV447	0	0	0	0	0	0	0	0	0	0	0	0	0	0	0	0	0	0	0	0	0	0	0	0	0	0	0	0	0	0	0	0	0	0	0	0	0	0	0	0	0	0	0	0	0	0	0	0	0
ASV448	0	0	0	0	0	0	0	0	0.00022833	0	0.000142706	5.71E-05	0	0	0	0	0.000114165	2.85E-05	0	0	0	0	0	0	0.000142706	0	0	0	0	0	0	0	0	0	0	0	0	0	0	0	0	0	0	0	0	0	0	0	0
ASV449	0.000171248	0.000199789	0	0	0	0	0	0	0	0.000599366	0	0	0	0	0	0	0	5.71E-05	0	0	0	0	0	0	0	0	0	0	0	0	0	0	0	0	0	0	0	0.00068499	0	0	0	0	0	0	0	0	0	0	0
ASV450	0	0	0	0	0.000199789	0	0	0.000342495	0	0.000199789	0	8.56E-05	0	0	0	0	0	0.000142706	0.000313954	0	0	0	0	0	0	0	0	0	0	0	0	0	0	0	0	0	0	0	8.56E-05	0	0	0	0	0	0	0	0	0	0
ASV451	0	0	0	0	0	0	0	0	0	0	0	0	0	0	0	0	0	0	0	0	0	0	0	0	0	0	0	0	0	0	0	0	0	0	0	0	0	0	0	0	0	0	0	0	0	0	0	0	0
ASV452	0	0	0	0	0	0	0	0	0	0	0	0	0	0	0	0	0	0	0	0	0	0	0	0	0	0	0	0	0	0	0	0	0	0	0	0	0	0	0	0	2.85E-05	0	0	0	0	0	0	0.000371036	0.000142706
ASV453	0	0	0	0	0	0	0	0	0	0	0	0	0	0	0	0	0	0	0	0	0	0	0	0	0	0	0	0	0	0	0	0	0	0	0	0	0.001741017	0	0	0	0	0	0	0	0	0	0	0	0
ASV454	0	0	0	0	0	0	0	0	0	0	0	0	0	0	0	0	0	0	0	0	0	0	0	0	0	0	0	0	0	0	0	0	0	0	0	0	0	0	0	0	0	0	0	0	0	0	0	0	0
ASV455	0	0	0	0	0	0	0	0	0	0	0	0	0	0	0	0	0	0	0	0	0	0	0	0	0	0	0	0.000114165	0	0	0	0	0	0	0	0	0	0	0	0	0	0	0	0	0	0	0	0	0
ASV456	0	0	0	0	0	5.71E-05	0	0	8.56E-05	0	0	0	0	0	0	0	0	2.85E-05	0	0	0	0	0	0	0	0	0	0	0	0	0	0	0	0	0	0	0	0	0	0	0	0	0	0.00022833	0.000627908	0.000570825	0	0	0
ASV457	0	0	0	0	0	0	0.000142706	0	0	0	0.001312898	0	0	0	0	0	0	0.00022833	0	0	0	0	0	0	0	0	8.56E-05	0	0	0	0	0	0	0	0	0	0	0	0	0	0	0	0	0	0	0	0	0	0
ASV458	0	0	0	0	0	0	0	0	0	0	0	0	0	0	0	0	0	0	0	0	0	0	0	0	0	0	0	0	0	0	0	0	0	0	0	0	0	0	0	0	0.001712475	0	0	0	0	0	0	0	0
ASV459	2.85E-05	0	0	0	0	0	0	0	0.000827696	0	0	0	0	0	0	0	0	0	0	0	0	0	0	0	2.85E-05	0	0	0	0	0	0	0	0	0	0	0	0	0	0	0	0	0	0	0	0	0	0	0	0
ASV460	0	0	0	0	0	0.000342495	0	0.000256871	0.000171248	0	0.000114165	2.85E-05	0	5.71E-05	2.85E-05	8.56E-05	0	5.71E-05	5.71E-05	0	0	0	0	0	5.71E-05	0	0	0	0	0	0	0	0	0	0	0	0	0	0	0	0	0	0	0	0	0	0	0	0
ASV461	0	0	0	0	0	0	0	0	0.00091332	0	0	0	0	0	0	0	0	0	0	0	0	0	0	0	0	0	0	0	0	0	0	0	0	0	0	0	0	0	0	0	0	0	0	0	0	0	0	0	0
ASV462	0	0	0	0	0	0	0	0	0	0	0	0	0	0	0	0	0	0	0	0	0	0	0	0	0	0	0	0	0	0	0	0	0	0	0	0	0	0	0	0	0	0	0	0	0	0	0	0	0
ASV463	0	0	0.000199789	0	0	0	0	0	0	0	0	0	0	0	0	0	0	0	0	0	0	0	0	0	0	0	0	0	0	0	0	0	0	0	0	0	0	0	0	0	0	0	0	0	0	0	0	0.000884779	0
ASV464	0	0	0	0	0	0	0	0	0	0	0	0	0	0	0	0	0	0	0	0	0	0	0	0	0	0	0	0	0	0	0	0	0	0	0	0	0	0	2.85E-05	0	0	8.56E-05	0	5.71E-05	0.000142706	2.85E-05	0	0	0
ASV465	0	0	0	0	0	0	0	0	0	0	0	0	0	0	0	0	0	0	0	0	0	0	0	0	0	0	0	0	0	0	0	0	0	0	0	0	5.71E-05	0	0	0	0	0	0	0	0	0	0	0	0
ASV466	0	0	0	0	0	0	0	0	0	0	0	0	0	0	0	0	0	0	0	0	0	0	0	0	0	0	0	0	0	0	0	0	0	0	0	0	0	0	0	0	0	0	0	0	0	0	0	0	0
ASV467	0	0	0	0	0	0	0	0	0	0	0	0	0	0	0	0	0	0	0	0	0	0	8.56E-05	0	0.000199789	0.000313954	0.000142706	0.000256871	0	0	0	0	0	0	0	0	0	0	0	0	0	0	0	0	0	0	0	0	0
ASV468	0	0	0	0	0	0	0	0	0	0	0	0	0	0	0	0	0	0	0	0	0	0	0	0	0	0	0	0	0	0	0	0	0	0	0	0	0	0	0	0	0	0	0	0	0	0	0	0	0
ASV469	0	0	0	0	0	0	0	0	0	0	0	0	0	0	0	0	0	0	0	0	0	0	0	0	0	0	0	0	0	0	0	0	0	0	0	0	0	0	0	0	0	0	0.001769558	0	0	0	0	0	0
ASV470	0	0	0	0	5.71E-05	0.000142706	0.000171248	5.71E-05	0.000199789	0.000285413	2.85E-05	2.85E-05	8.56E-05	5.71E-05	0	8.56E-05	0	0	0	0	0	0	0	0	2.85E-05	0	0	0	0	0	0	0	0	0	0	0	0	5.71E-05	0	0	0	0	0	0	0	0	0	0	0
ASV471	0	0	0	0	0	0	0	0	0	0	0	0	0	0	0	0	0	0	0	0	0	0	0	0	0	0	0	0	0	0.000884779	0	0	0	0	0	0	0	0	0	0	0	0	0	0	0	0	0	0	0
ASV472	0	0	0	0	0	0	0	0	0	0	0	0	0	0	0	0	0	0	0	0	0	0	0	0	0	0	0	0	0	0	0	0	0	0	0	0	0	0	0	0	0	0	0	0	0	0	0	0	0
ASV473	0	0	0	0	0	0	0	0	0	0.000998944	5.71E-05	0.000114165	8.56E-05	0.000171248	0.000142706	0	5.71E-05	2.85E-05	0	0	0	0	0	0	0	0.000114165	0	0	0	0	0	0	0	0	0	0	0	0	0	0	0.000142706	5.71E-05	0	0	0	0	0	0	0
ASV474	8.56E-05	0	0	0	2.85E-05	0	0	8.56E-05	0.00045666	5.71E-05	8.56E-05	8.56E-05	0	0	0	0	2.85E-05	0	0	0	0	0	0	0	0.000114165	0	0	0	0	0	0	0	0	0	0	0	0	0	0	0	0	0	0	0	0	0	0	0	0
ASV475	0	0	0	0	0	0	0	0	0	0	0	0	0	0	0	0	0	0	0	0	0	0	0	0	0	0	0	0	0	0	0	0	0	0	0	0	0	0	0	0	0	0	0	0	0	0	0	0	0
ASV476	0	0	0	0	0	0.000256871	0	0	0	0	0	5.71E-05	0	0	2.85E-05	0	0	0	0	0	0	0	0	0	0	0	0	0	0	0	0	0	0	0	0	0	0	0	0	0	0	0	0	0	0	0	0.000199789	0	0
ASV477	0.000142706	0.000142706	5.71E-05	5.71E-05	0	0	0	0	5.71E-05	0.000171248	0	0	0	0	0	0	0	0	0	0	0	0	0	0	0	5.71E-05	0	0	0	0	0	0	0	0	0	0	0	0	0	0.000114165	0.000114165	0.000114165	8.56E-05	8.56E-05	0	0	0	0	0
ASV478	0	0	0	0	0	0	0	0	0	0	0	0	0	0	0	0	0	0	0	0	0	0	0	0	0	0	0	0	0	0	0	0	0	0	0	0	0	0	0	0	0	0	0	0	0	0	0	0	0
ASV479	0	0	0	0	0	0	2.85E-05	0	0	0	0	0	0	0	0	0	0	0	0	0	0	0	8.56E-05	0	0	0	0	0	0	0	0	0	0.000742073	0	0	0	0	0	0	0	0	0	0	0	0	0	0	0	0
ASV480	2.85E-05	0	0	0	0	0.000428119	0	0	0.00022833	0	0.000142706	0	0	0	0	0	0	0	2.85E-05	0	0	0.000256871	0	0	0	0	0	0	0	0	0	0	0	5.71E-05	0	0	0	5.71E-05	0	0	0	0	0	0	0	0	0	0	0
ASV481	0	0	0	0	8.56E-05	0	0.000256871	8.56E-05	8.56E-05	0	8.56E-05	0	0	0	0	0	8.56E-05	0	0	0	0	0	0	2.85E-05	0.00022833	0	0	0	0	0	0	0	0	0	0	0	0	0	0	0	0	0	0	0	0	0	0	0	0
ASV482	0	0	0	0	0	5.71E-05	5.71E-05	0.000199789	2.85E-05	0	8.56E-05	0.000114165	0.000142706	0	0	8.56E-05	0	0	2.85E-05	0	0	0.000171248	0	0.000114165	0	0	0	0	0	0	0	0	0	0	0	0	0	5.71E-05	0	0	0	0	5.71E-05	0	0	0	0.000114165	0	0
ASV483	0	0	0	0	0	0	0	0	0.000827696	0	0	0	0	0	0	0	0	0	0	0	0	0	0	0	0	0	0	0	0	0	0	0	0	0	0	0	0	0	0	0	0	0	0	0	0	0	0	0	0
ASV484	0	0	0	0	0	0	0	0	0	0	0	0	0	0.001512687	0	0	0	0	0	0	0	0	0	0	0	0	0	0	0	0	0	0	0	0	0	0	0	0	0	0	0	0.000371036	0.000371036	0	0	0	0	0	0
ASV485	0	0	0.000114165	0	0	0	0	0	0	0	0	0	0	0	0	0	0	0	0	0	0	0	0	0	0	0	0	0	0.000171248	0.000342495	0	0	0	0	0	0	0	0	0	0	0	0	0	0	0	0	0	0	0
ASV486	0	0	0	0	0	0	0	0	0	0	0	0	0	0	0	0	0	0	0	0	0.001541228	0	0	0	0	0	0	0	0	0	0	0	0	0	0	0	0	0	0	0	0	0	0	0	0	0	0	0	0.000256871
ASV487	0	0	0	0	0	0	0	0	0	0	0	0	0	0	0	0	0	0	0	0	0	0	0	0	0	0	0	0	0	0	0	0	0	0	0	0	0	0	0	0	0	0	0	0	0	0	0.000827696	0	0
ASV488	0	0	5.71E-05	0	0	0	8.56E-05	0	0	0	0	0.000941861	0	0	0	0	0	0	0	0	0	0	0	0	0	0	0	0	0	0	0	0	0	0	0	0	0	0	0	0	0	0	0	0	0	0	0	0	0
ASV489	0	0	0	0	0	0	0	0	0	0	0	0	0	0	0	0	0	0	0	0	0	0	0	0	0	0	0	0	0	0	0	0	0	0	0	0	0	0	0	0	0	0	0	0	0	0	0	0	0
ASV490	0	0	0	0	0	0	0.000371036	0	0.000371036	0	0	0	0	0	0	0	0	0	0	0	0	0	0	0	0	0	0	0	0	0	0	0	0	0	0	0	0	0	0	0	0	0	0	0	0	0	0	0	0
ASV491	0	0	0	0	0	0	0	0	0	0	0	0	0	0	0	0	0	0	0	0	0	0	0	0	0	0	0	0	0	0	0	0	0	0	0	0	0	0	0	0	0	0	0	0	0	0	0	0	0
ASV492	0.00022833	0.000627908	0	0	0	0	0	0	0	0	0	0	0	0	0	0	0	0	0	0	0	0	0	0	0	0	0	0	0	0	0	0	0	0	0	0	0	0	0	0	0	0	0	0	0	0	0	0	0
ASV493	8.56E-05	0	0	0	0	0	0	0	0	0	0	0	0	0	0	0	0	0	0	0	0	0	0	0	0	0	0	0	0	0	0	0.000285413	8.56E-05	0	0	0	0	0	0	0	0	0	0	0	0	0	0	0	0.000114165
ASV494	0	0	0	0	0	0	0	0	0.00022833	0	0	0	0	0	0	0	0	0	0	5.71E-05	0	0.000114165	0	0	0.000114165	0	0	0	0	5.71E-05	0	0.000142706	0	0	0	0	0	0	0	0	0	0	0	0	0	0	0.000114165	0	0
ASV495	0	0	0	0	0	0	0	0	0	0	0	0	0	0	0	0	0	0	0	0	0	0	0	0	0	0	0	0	0	0	0	0	0	0	0	0	0	0	0	0	0	0	0	0	0	0	0	0	0
ASV496	0	0	0	0	0	0.000142706	2.85E-05	8.56E-05	0.000285413	0	0	5.71E-05	8.56E-05	0	0	0	5.71E-05	0	0	0	0	0	0	0	8.56E-05	0	0	0	0	0	0	0	0	0	0	0	0	0	0	0	0	0	0	0	0	0	5.71E-05	0	0
ASV497	0	0	0	0	0	0	0	0	0.000770614	0	0	0	0	0	0	0	0	0	0	0	0	0	0	0	0	0	0	0	0	0	0	0	0	0	0	0	0	0	0	0	0	0	0	0	0	0	0	0	0
ASV498	0	0	0	0	0	0	0	0	0	0	0	0	0	0	0	0	0	0	0	0	0	0	0	0	0	0	0	0	0	5.71E-05	0	0	0	0	0	0	0	0	0	0	0	0	0	0	0	0	0	0	0
ASV499	0	0	0	0	0	0	0	0	0	0	0	0	0	0	0	0	0	0	0	0	0	0	0	2.85E-05	0	0	0	0	0	0	0	0	0	0	0	0	0	0	0	0	0	0	0	0	0	0	0	0	0
ASV500	0	0	0	0	0	0	0	0	0	0	0	0	0	0	0	0	0	0	0	0	0	0	0	0	0	0	0	0	0	0	0	0	0	0	0	0	0	0	0	0	0	0	0	0	0	0	0	0	8.56E-05
ASV501	0	0	0	0	0	0	0	0	0	0	0	0	0	0	0	0	0	0	0	0	0	0	0	0	0	0	0	0	0	0	0	0	0	0	0	0	0	0	0	0	0	0	0	0	0	0	0	0	0
ASV502	0	0.000313954	0	0	0	0	0	0	0	0	0	0	0	0	0	0	0	0	0	0	0	0	0	0	0	0	0	0	0	0	2.85E-05	0	0	0	0	0	0	0	0	0.000513743	0	0	0	0	0	0	0	0	0
ASV503	0	0	0	0	0	0	0	0	0	0	0	0	0	0	0	0	0	0	0	0	0	0	0	0	0	0	0	0	0.000656449	0	2.85E-05	0	0	0	0	0	0	0	0	0	0	0	0	0	0	0	0	0	0
ASV504	0	0	0	0	0	0.000570825	0	0	0	5.71E-05	0	0	0	0	2.85E-05	0	5.71E-05	0	0	0	0	0.000199789	0	0	0	0	0	0	0	0	0	0	0	0	0	0	0	0.000199789	0	0	0	0	0	0	0	0	0	0	0
ASV505	0	0	0	0	0	0	0	0	0	0	0	0	0	0	0	0	0	0	0	0	0	0	0	0	0	0	0	0	0	0.000799155	0	0	0	0	0	0	0	0	0	0	0	0	0	0	0	0	0	0	0
ASV506	0	0	0	0	0	0	0	0	0	0	0	0	0	0	0	0	0	0	0	0	0	0	0	0	0	0	0	0	0	0	0	0	0	0	0	0	0	0	0	0	0	0	0	0	0	0	0	0	0
ASV507	0	0	0	0	0	2.85E-05	0	0.000171248	0.000371036	2.85E-05	8.56E-05	5.71E-05	0	0	0	0	0	0	0	0	0	0	0	5.71E-05	0	0	0	0	0	0	0	0	0	0	0	0	8.56E-05	0	0	0	0	0	0	0	0	0	0	0	0
ASV508	0	0	0	0	0	0	0	0	0	0	0	0	0	0	0	0	0	0	0	0	0	0	0	0	0	0	0	0	0	0	0	0	0	0	0	0	0	0	2.85E-05	0	0	8.56E-05	0.000114165	2.85E-05	0.000114165	0.000114165	0	0	0
ASV509	0	0	0	0	0	0	0.000428119	0	0	0	0	0	0	0	0	0	0	0	0.000428119	0	0	0	0	0	0	0	0	0	0	0	0	0	0	0	0	0	0	0	0	0	0	0	0	0	0	0	0	0	0
ASV510	0	0	0	0	0	0	0	0	0.000742073	0	0	0	0	0	0	0	0	0	0	0	0	0	0	0	0	0	0	0	0	0	0	0	0	0	0	0	0	0	0	0	0	0	0	0	0	0	0	0	0
ASV511	0	0	0	0	0	0.000199789	0	0.000142706	0.000199789	8.56E-05	0.000171248	0	8.56E-05	0	0	0	0	5.71E-05	5.71E-05	0	0	0	0	2.85E-05	0	0	0	0	0	0	0	0	0	0	0	0	0	0	0	0	0	0	0	0	0	0	0	0	0
ASV512	0	0	0	0	0	0	0	0	0	0	0	0	0	0	0	0	0	0	0	0	0	0	0	0	0	0	0	0	0	0	0	0	0	0	0	0	0	0	0	0	0	0	0	0	0	0	0	0.000199789	0.000114165
ASV513	0	0	0	0	0	0	0	0	0	0.001741017	0	0	0	0	0	0	0	0	0	0	0	0	0	0	0	0	0	0	0	0	0	0	0	0	0	0	0	0	0	0	0	0	0	0	0	0	0	0	0
ASV514	0	0	0	0	5.71E-05	0	0.000342495	0	0	0	0	0	0	0	0	0	0	0	0.000342495	0	0	0	5.71E-05	0	0	0	0	0	0	0	0	0	0	0	0	0	0	0	0	0	0	0	0	0	0	0	0	0	0
ASV515	0	0	0	0	0	0	0	0	0	0	0	0	0	0	0	0	0	0	0	0	0	0	0	0	0	0	0	0	0	0	0	0	0	0	0	0	0	0	0	0	0	0	0	0	0	0	0	0	0
ASV516	0	0	0	0	0	0	0	0	0	0	0	0	0	0	0	0	0	0	0	0	0	0	0	0	0	0	0	0	0	0	0	0	0	0	0.000399578	0	0	0	0	0	0	0	0	0	0	0	0	0	0
ASV517	0	0	0	0	0	0	0.000285413	0.000142706	0	0	0	0	0	0	0	0	0	0	0	0	0	0	0	0	0	0	0	0	0	0	0	0	0	0	0	0	0	0	0	0	0	0	0	0	0	0	0	0	0
ASV518	0	0	0	0	0	0	0	0	0	0	0	0	0	0	0	0	0	0	0	0	0	0	0	0	0	0	0	0	0	0	0	0	0	0	0	0	0	0	0	0	0	0	0	0	0	0	0	8.56E-05	0.000171248
ASV519	0	0	0	0	0	0	0	0	0	0	0	0	0	0	0	0	0	0	0	0	0	0	0	0	0	0	0	0	0	0	0	0	0	0	0	0	0	0	0	0	0	0	0	0	0	0	0	0	0
ASV520	0	0	0	0	0	0	0.000599366	0	0	0	0	2.85E-05	0	0	0	0	0	0	0	0	0	0	0	0	0	0	0	0	0	0	0	0	0	0	0	0	0	0	0	0	0	0	0	0	0	0	0	0	0
ASV521	0	0	0	0	0	0	0	0	2.85E-05	0	0	0	0	0	0	0	0	0	0	0	0	0	0	0	0	0	0	0	0	0	0	0	0	0	0	0	0	0	0	0	0	0	0	0	0	0	0	0	0
ASV522	0	0	0	0	0	0	0	0	0	0	0	0	0	0	0	0	0	0	0	0	0	0	0	0	0	0	0	0	0	0	0	0	0	0	0	0	0	0	0.000627908	0	0	0	0	0	0	0	0	0	0
ASV523	0	0	0	0	0	0	0	0	0	0	0	0	0	0	0	0	0	0	0	0	0	0	0	0	0	0	0	0	0	0.00022833	0	0	0	0	0	0	0	0	0	0	0	0	0	0	0	0	0	0	0
ASV524	0	0	0	0	0	0	0	0.000171248	0.000142706	0	0	0	0	0	0	0	0	0	0	0	0	0	0	0	0	0	0	0	0	0	0	0	0	0	0	0	0	0	0	0	0	0	0	0	0	0	0	0	0
ASV525	0	0	0	0	0	0	5.71E-05	2.85E-05	0.000342495	0	8.56E-05	2.85E-05	0	0	0.000114165	0	0	0	0	0	0	0	0	0	8.56E-05	0	0	0	0	0	0	0	0	0	0	0	0	0	0	0	0	0	0	0	0	0	0	0	0
ASV526	0	0	0	0	0	0	0	0	0	0	0	0	0	0	0	0	0	0	0	0	0	0	0	0	0	0	0	0	0	0	0	0	0	0	0	0	0	0	0	0	0	0	0	0	0	0	0	0	0
ASV527	0	0	0	0	0	0.000114165	0.000171248	0.000256871	8.56E-05	0	0	0	0	0	0	0.000171248	0	0	0	0	0	0	0	0	0	0	0	0	0	0	0	0	0	0	0	0	0	0	0	0	0	0	0	0	0	0	0	0	0
ASV528	0	0	0	0	0	0	0.000171248	0	0	0	0	0	0	0	0	0	0	0	0	0	0	0	0.000171248	0	0	0	0	8.56E-05	0	0	0.000142706	0	0	5.71E-05	0	0	0	0	0	0	0	0	0	0	0	0	0	0	0
ASV529	0	0	0	0	0	0	0	0	0	0	0	0	0	0	0	0	0	0	0	0	0	0	0	0	0	0	0	0	0	0	0	0	0	0	0	0	0	0	0	0	0	0	0	0	0	0	0	0	0
ASV530	0	0	0	0	0	0	0	0	0	0	0	0	0	0	0	0	0	0	0	0	0.000171248	0	0	0	0	0	0	0	0	0	0	0	0	0	0	0	0.000599366	0	0	0	0	0	0	0	0	0	0	0	0.000142706
ASV531	0	0	0	0	0	0	0	0	0	0.001512687	0	0	0	0	0	0	0	0	0	0	0	0	0	0	0	8.56E-05	0	0	0	0	0	0	0	0	0	0	0	0	0	0	0	0	0	0	0	0	0	0	0
ASV532	0	0	0	0	0.000114165	0	2.85E-05	0	0	0	0	0	0	0	0	0	0.000114165	0	0	2.85E-05	0	0	2.85E-05	0	0	2.85E-05	0	0	0	0	0	2.85E-05	0	5.71E-05	0	0	0	0	0	8.56E-05	0.000371036	0	0	0	0	0	0	0	0
ASV533	0	0	0	0	0	0	0	0	0	0	0	0	0	0	0	0	0	0	0	0	0	0	0	0	0	0	0	0	0	0	0	0	0	0	2.85E-05	0	0	0	0	0	0	0	0	0	0	0.001084568	0	0	0
ASV534	0	0	0	0	0	0	0	0.00022833	0	0	0	0	0	0	0	0	0	0	0	0	0	0	0	0	0	0	0	0	0	0	0	0	0	0	0	0	0	0	0	0	0	0	0	0	0	0	0.000827696	0	0
ASV535	5.71E-05	0	0	0	0	0	0	0	0	0	0	0	0	0	0	0	0	0	0	0	0	0	0	0	0	0	0	0	0	0	0	0	0	0	0	0	0	0	0.000142706	0.000142706	0.000142706	0	0.000256871	0	0	0	0.000199789	0	0
ASV536	0	0.000627908	0	0	0	0	0	0	0	0	0	0	0	0	0	0	0	0	0	0	0	0	0	0	0	0	0	0	0	0	0	0	0	0	0	0	0	0	0	0	0	0	0	0	0	0	0	0	0
ASV537	0	0	0	0	0	0	0	0	0	0	0	0	0	0	0	0	0	0	0	0	0	0	0	0	8.56E-05	0	0	0	0	0	0	0	0	0	0	0.00045666	0	0	0	0.000199789	0	0	0	0	0	0	0	0	0
ASV538	0	0	0	0	0	0	0.000313954	0.000199789	0	0	0	0	0	0	0	0	0	0	0	0	0	0	0	2.85E-05	0	0	0	0	0	0	0	0	0	0	0	0	0	0	0	0	0	0	0	0	0	0	0	0	0
ASV539	0	0	0	0	0	0	0	0	0	0	0	0	0	0.001940805	0	0	0	0	0	0	0	0	0	0	0	0	0	0	0	0	0	0	0	0	0	0	0	0	0	0	0	0	0	0	0	0	0	0	0
ASV540	0	0	0	0	0	0	0	0	0	0	0	0	0	0	0	0	0	0	0	0	0	8.56E-05	0.000171248	0.00045666	0	0	0	0	0	0	0	0	0	0	0	0	0	0	0	0	0	0	0	0	0	0	0	0	0
ASV541	0	0	0	0	0	0	0	0	0	0	0	0	0	0	0	0	0	0	0	0	0	0	0	0	0	0	0	0	0	0	0	0	0	0	0	0	0	0	0	0	0	0	0	0	0	0	0	0	0
ASV542	0	0	0	0	0	0	0	0	0	0	0	0	0	0.001883723	0	0	0	0	0	0	0	0	0	0	0	0	0	0	0	0	0	0	0	0	0	0	0	0	0	0	0	0	0	0	0	0	0	0	0
ASV543	0	0	0	0	0	0	0	0	0	0	0	0	0	0	0	0	0	0	0	0	0	0	0	0	0	0	0	0	0	0	0	0	0	0	0	0	0	0	0.000542284	0	0	0	0	0	0	0	0	0	0
ASV544	0	0	0	0	0	0	0	0	0	0	8.56E-05	0	0	0	0	0	0	0	0	0	0	0	0	0	0	0	0	0	0	0	0	0	0	2.85E-05	0	0	0	0	0	0	0	0	0	0	0	0	0	0	0
ASV545	0	0	0	0	0	0	0	0	0	0	0	0	0	0	0	0	0	0	0	0	0	0	0	0	0	0	0	0	0	0	0	0	0	0	0	0	0	0	0	0	0	0	0	0	0	0	0	0	2.85E-05
ASV546	0	0	0	0	0	0	0	0	0	0	0	0	0	0	0	0	0	0	0	0	0	0	0	0	0	0	5.71E-05	0	0	0	0	0	0	0	0	0	0	0	0	0	0	0	0	0	0	0	0	0	0
ASV547	0	0	0	0	0	0	0	0	0	0	0	0	0	0	0	0	0	0	0	0	0	0	0	0	0	0	0	0	0	0	0	0	0.000627908	0	0	0	0	0	0	0	0	0	0	0	0	0	0	0	0
ASV548	0.000114165	0	0	0	0	5.71E-05	0.000142706	0	0.000256871	0	0	0	0	2.85E-05	0	8.56E-05	0	0	0	0	0	0	0	0	0	0	0	0	0	0	0	0	0	0	0	0	0	0	0	0	0	0	0	5.71E-05	2.85E-05	2.85E-05	0	0	0
ASV549	0	0	0	0	0	0	0	0	0	0	0	0	0	0	0	0	0	0	0	0	0	0	0	0	0	0	0	0	0	0	0	0	0	0	0	0	0	0	0	0	0	0	0	0	0	0	0	0.000114165	0.000313954
ASV550	0	0	0	0	0	0	0	0	0	0	0	0	0	0	0	0	0	0	0	0	0	0	0	0	0	0	0	0	0	0	0	0	0	0	0	0	0	0	0.00022833	0.000313954	0	0.00045666	0	0	0	0	0	0	0
ASV551	0	0	0	0	0	0	0	0	0	0	0	0	0	0	0	0	0	0	0	0	0	0	0	0	0	0.000799155	0	0	0	0	0	0	0	0	0	0	0	0	0	0	0	0	0	0	0	0	0.000199789	0	0
ASV552	0	0	0	0	0	0	2.85E-05	0.000142706	0.00022833	0	8.56E-05	0	0	0	0	0	0	0	0	0	0	0	0	2.85E-05	5.71E-05	0	0	0	0	0	0	0	0	0	0	0	0	0	0	0	0	0	0	0	0	0	0	0	0
ASV553	0	0	0	0	0	0	0	0	0	0	0	0	0	0	0	0	0	0	0	0	0	0	0	0	0	0	0	0	0	0	0	0	0	0	0	0	0	0	0	0	0	0	0	0	0	0	0	0	0
ASV554	0	0	0	0	0	0	0	0	0	0	0	0	0	0	0	0	0	0	0	0	0	0	0	0	0	5.71E-05	0	0	0.000114165	0	0	0	0	0	0	0	0	0	0	0	0	0	0	0	0	0	0	0	0
ASV555	0	0	0	0	0	0	0	0	0	0	0	0	0	0	0	0	0	0	0	0	0	0	0	0	0	0	0	0	0	0	0	0	0	0	0	0	0	0	0	0	0	0	0	0	0	0	0	0	0
ASV556	0	0	0	0	0	0	0	0	0	0	0	0	0	0	0	0	0	0	0	0	0	0	0	0	0	0	0	0	0	0	0	0	0	0	0	0	0	0	0	0	0	0	0	0	0	0	0	2.85E-05	0
ASV557	2.85E-05	0	0	0	0	0.000371036	2.85E-05	0	5.71E-05	5.71E-05	0	0	0	0	2.85E-05	0	0	0	0.000114165	0	0	0.000171248	0	0	0	0	0	0	0	0	0	0	0	0	0	0	0	2.85E-05	0	0	0	0	0	0	0	0	0	0	0
ASV558	0	0	0	0	0	0	0	0	0	0	0	0	0	0	0	0	0	0	0	0	0	0	0	0	0	0	0	0	0	0	0	0	0	0	0	0	0	0	0	0	0	0	0	0	0	0	0	0	0
ASV559	0	0	0	0.001056026	0	0	0	0	0	0	0	0	0	0	0	0	0	0	0	0	0	0	0	0	0	0	0	0	0	0	0	0	0	0	0	0	0	0	0	0	0	0	0	0	0	0	0	0	0
ASV560	0	0	0	0	0	0	0	0	0	0	0	0	0	0	0	0	0	0	0	0	0	0	0	0	0	0	0	0	0	0	0	0	0	0	0	0	0	0	0	0	0	0	0	0	0	0	0	0.000171248	0.000199789
ASV561	0	0	0	0	0	0	0	0	0	0	0	0	0	0	0	0	0	0	0	0	0	0	0	0	0	0	0	0	0	0	0	0	0	0	0	0	0	0	0	0	0	0	0	0	0	0	0	0.000199789	0.000114165
ASV562	0	0	0	0	0.000114165	2.85E-05	2.85E-05	0.000142706	0.000114165	5.71E-05	0	0.000114165	0.000142706	0	0	8.56E-05	0	0	0	0	0	0	0	5.71E-05	0	0	0	0	0	0	0	0	0	0	0	0	0	0	0	0	0	0	0	0	0	0	0	0	0
ASV563	0	0	0	0	0	0	0	0	0	0	0	0	0	0	0	0	0	0	0	0	0	0	0	0	5.71E-05	0	0	0	0	0	0	0	0	0	0	0	0	0	0	0	0.000313954	0	0	0	0	0	0	0	0
ASV564	0	0	0	0	0	0	0	0	0	0	0	0	0	0	0	0	0	0	0	0	0	0	0	0	0	0	0	0	0	0	0	0	0	0	0	0	0	0	0	0	0	0	0	0	0	0	0	0	0
ASV565	0	0	0	0	0	0	0	0	0	0	0	0	0	0	0	0	0	0	0	0	0	0	0	0	0	0	0	0	0	0	0	0	0	0	0	0	0	0	0	0	0	0	0	0	0	0	0.001027485	0	0
ASV566	0	0	0	0	0	0	0	0	0	0	0	0	0	0.001683934	0	0	0	0	0	0	0	0	0	0	0	0	0	0	0	0	0	0	0	0	0	0	0	0	0	0	0	0	0	0	0	0	0	0	0
ASV567	0	0	0	0	0	0	0	0	0	0	0	0	0	0	0	0	0	0	0	0	0	0	0	0	0	0	0	0	0	0	0	0	0	0	0	0	0	0	0	0	0	0	0	0	0	0	0	0	0
ASV568	0	0	0	0	0	0	0	0	0	0	0	0	0	0	0	0	0	0	0	0	0	0	0	0	0	0	0	0	0	0	0	0	0	0	0.000799155	0	0	0	0	0	0	0	0	0	0	0	0	0	0
ASV569	0	0	0	0	0	0	0	0	0	0	0	0	0	0	0	0	0	0	0	0	0	0	0	0	0	0	0	0	0	0	0	0	0	0	0	0	0	0	0	0	0	0	2.85E-05	0	0	0	0.00022833	8.56E-05	0.000371036
ASV570	0	0	0	0	0	8.56E-05	0	0.000313954	0	0	5.71E-05	5.71E-05	0	0	0	0	0	0	0	0	0	0	0	8.56E-05	0	0	0	0	0	0	0	0	0	0	0	0	0	0	0	0	0	0	0	0	0	0	0	0	0
ASV571	0	0	0	0	0	8.56E-05	0.000114165	0.000114165	0	0	0	2.85E-05	0.000114165	0	0	0	0	0	0	0	0	2.85E-05	0	0	0	0	0	0	0	0	0	0	0	0	0	0	0	5.71E-05	0	0	0	0	0	0	0	0	0.000114165	0	0
ASV572	0	0	0	0	2.85E-05	8.56E-05	0.000171248	5.71E-05	0	0	2.85E-05	0	0	0	0	0	0	5.71E-05	2.85E-05	0	0	0	5.71E-05	0	0	0	0	0	0	0	0	0	0	0	0	0	0	2.85E-05	0	0	0	0	0	0	0	0	0.000114165	0	0
ASV573	0	0	0	0	0	0	0	0	0	0	0	0	0	0	0	0	0	0	0	0	0	0	0	0	0	0	0	0	0	0	0	0	0	0	0	0	0	0	0	0	0	0	0	0	0	0	2.85E-05	8.56E-05	0
ASV574	0	0	0	0	0	0	0	0	0	0	0	0	0	0	0	0	0	0	0	0	0	0	0	0	0	0	0	0	0	0	0	0	0	0	0	0	0	0	0	0	0	0	0	0	0	0	0	0	0
ASV575	0	0	0	0	0	0	0	0	0	0	0	0	0	0	0	0	0	0	0	0	0	0	0	0	0	0	0	0	0	0	0	0	0	0	0	0	0	0	0	0	0	0	0	0	0	0	0	0	0
ASV576	0	0	0	0	0	0	0	0	0	0	0	0	0	0	0	0	0	0	0	0	0	0	0	0	0	0	0	0	0.000542284	0	0	0	0	0	0	0	0	0	0	0	0	0	0	0	0	0	0	0	0
ASV577	0	0	0	0	0	0	0	0	0	0	0	0	0	0	0	0	0	0	0	0	0	0	0	0	0	0	0	0	0	0	0	0	0	0	0	0	0	0	0	0	0	0	0.000114165	2.85E-05	2.85E-05	0	0	0	0
ASV578	0	0	0	0	0	0.000142706	0	2.85E-05	0.000171248	0	0	2.85E-05	0	0	0	0	0	5.71E-05	8.56E-05	0	0	0	0	0	0.000114165	0	0	0	0	0	0	0	0	0	0	0	0	0	0	0	0	0	0	0	0	0	0	0	0
ASV579	0	0	0	0	0	0	0	0	0	0	0	0	0	0	0	0	0	0	0	0	0	0	0	0	0	0	0	0	0	0	0	0	0	0	0.001227274	0	0	0	0	0	0	0	0	0	0	0	0	0	0
ASV580	0	0	0	0	0	0	0	0	0	0	0	0	0	0	0	0	0	0	0	0	0	0	0	0	0	0	0	0	0	0	0	0	0	0	0	0	0	0	0	0	0	0	0	0	0	0	0	0	0
ASV581	0	0	0	0	0	0	0	0	0	0	0	0	0	0	0	0	0	0	0	0	0	0	0	0	0	0	0	0	0	0	0	0	0	0	0	0	0	0	0	0	0.000485201	0	0	0	0	0	0	0	0
ASV582	0	0	0	0	0	0	0	0	0	0	0	0	0	0	0	0	0	0	0	0	0	0	0	0	0	0	0	0	0	0	0	0	0	0	0	0	0	0	0	0	0	0	0	0	0	0	0	0	2.85E-05
ASV583	0	0	0	0	0	0	0	0	0	0	0	0	0	0	0	0	0	0	0	0	0	0	0	0	0	0	0	0	0	0	0	0	0	0	0	0	0	0	5.71E-05	0	0	0	0	0	0	0	0	0	0
ASV584	0	0	0	0	0	0	0.000399578	0	0	0	0	0	0	0	0	0	0	0	0.000199789	0	0	0	0	0	0	0	0	0	0	0	0	0	0	0	0	0	0	0	0	0	0	0	0	0	0	0	0	0	0
ASV585	0	0	0	0	0	0	0.00022833	8.56E-05	0.000171248	0	0	0	0	0	0	0	0	0	0	0	0	0	0	0	0	0	0	0	0	0	0	0	0	0	0	0	0	0	0	0	0	0	0	0	0	0	0	0	0
ASV586	0	0	0	0	0	0	0	0	0.000513743	0	0	0	0	0	0	0	0	0	0	0	0	0	0	0	0	0	0	0	0	0	0	0	0	0	0	0	0	0	0	0	0	0	0	0	0	0	0	0	0
ASV587	0	0.000199789	0	0	0	0	0	0	0	0	0	0	0	0	0	0	0	0	0	0	0	0	0	0	0	0	0	0	0	0	0	0.000142706	0	0	0	0	0	0	0	0	0.000285413	0	0	0	0	0	0	0	0
ASV588	0	0	0	0	0	0	0	0	0	0	0	0	0	0	0	0	0	0	0	0	0	0	0	0	0	0	0	0	0	0	0	0	0	0	0	0	0	0	0	0	0	0	0	0	0	0	0	0	0
ASV589	0	0	0	0	0	0	0	0	0	0	0	0	0	0	0	0	0	0	0	0	0	0	0	0	0	0	0	0	0	0	0	0	0	0	0	0	0	0	0	0	0	0	0	0	0	0	0	0	0
ASV590	0	0	0	0	0	0	0	0	0	0	0	0	0	0	0	0	0	0	0	0	0	0	0	0	0	0	0	0	0	0	0	0	0	0	0	0	0	0	0	0	0	0	0	0	0	0	0	0	0
ASV591	0	0	0.000142706	0	0	0	0	0	0	0	0	0	0	0	0	0	0	0	0	0	0	0	0	0	0	0	0	0	0	0	0	0	0	0	0	0	0	0	0	0	0	0	0	0	0.000599366	5.71E-05	0.000256871	0	0
ASV592	0	0	0	0	0	0.00022833	0	0	0	0	0	0	0	0	0	0	0	0	0	0	0	0	0	0	0	0	0	0	0	0	0	0	0	0	0.000542284	0.00022833	0	0	0	0	0	0	0	0	0	0	0	0	0
ASV593	0	0	0	0	0	0	0	0	0	0	0	0	0	0	0	0	0	0	0	0	0	0	0	0	0	0	0	0	0	0	0	0	0	0	0	0	0	0	0	0	0	0.001312898	0	0	0	0	0	0	0
ASV594	0	0	0	0	0	0	0	0	0	0	0	0	0	0	0	0	0	0	0	0	0	0	0	0	0	0	0	0	0	0	0	0	0	0	0	0	0	0	0	0	0	0	0	0	0	0	0	0	0
ASV595	0	0	0	0	0	0	0	0	0	0	0	0	0	0	0	0	0	0	0	0	0	0	0	0	0	0	0	0	0	0	0	0	0	0	0	0	0	0	0	0	0	0	0	0	0	0	0	0	0
ASV596	0	0	0	0	0	0	0	0	0	0	0	0	0	0	0.000114165	0	0	0	0	0	0	0	0	0	0	0	0	0	0	0	0	0	0	0	0	0	0	0	0	0	0	0	0	0	0	0	0	0.000199789	0
ASV597	0	0	0	0	0	0	0	0	0	0	0	0	0	0	0	0	0	0	0	0	0	0	0	0	0	0	0	0	0	0	0	0	0	0	0	0	0	0	2.85E-05	0	0	0	0	0	5.71E-05	0	0	0	0
ASV598	0	0	0	0	0	0	0	0	0	0	0	0	0	0	0	0	0.000627908	0	0	0	0	0	0	0	0	0	0	0	0	0	0	0	0	0	0	0	0	0	0	0	0	0	0	0	0	0	0	0	0
ASV599	0	0	0	0	0	0	0	0	0.000142706	0	0	0	0	0	0	0	0	0	0	0	0	0	0	0	0	0	0	0	0	0	0	0	0	0	0	0	0	0	0	0	0	0	0	0	0	0	0	0	0
ASV600	0	0	0	0	0	0	0	0	0	0	0	0	0	0	0	0	0	0	0	0	0	0	0	0	0	0	0	0	0	0	0	0	0	0	0	0	0	0	0	0	0	0	0	0	0	0	0	0	0
ASV601	0	0	0	0	0	0	0	0	0	0	0	0	0	0	0	0	0	0	0	0	0	0	0	0	0	0	0	0	0	0	0	0	0	0	0	0	0	0	0	0	0	0	0	0	0	0	0.000171248	0	0
ASV602	0	0	0	0	0	0	0	0	0	0	0	0	0	0	0	0	0	0	0	0	0	0	0	0	0	0	0	0	0	0	0	0	0	0	0	0	0	0	0	0	0	0	0	0	0	0	0.000142706	0.000114165	0
ASV603	0	0	0	0	0	0	0	0	0	0	0	0	0	0	0	0	0	0	0	0	0	0	0	0	0	0	0	0	0	0	0	0	0	0	0	0	0	0	0	0	0	0	0	0	0	0	0	0	0
ASV604	0	0	0	0	0	0	0	0	0	0	0	0	0	0	0	0	0	0	0	0	0	0	0	0	0	0	0	0	0	0	0	0	0	0	0	0	0	0	0	0	0	0	0	0	0	0	0	0	0
ASV605	0	0	0	0	0	0	0	0	0	0	0	0	0	0	0	0	0	0	0	0	0	0	0	0	0	0	0	0	0	0	0	0	0	0	0	0	0	0	0	0	0	0	0	0	0	0	0	8.56E-05	8.56E-05
ASV606	0	0	0	0	0	0	0	0	0	0.000114165	0	0	0	0	0	0	0	0	5.71E-05	0	0	0	0	0	0	0.000599366	0	2.85E-05	0	0	0	0	0	0	0	0	0	0	0	0	0	0	0	0	0	0	0	0	0
ASV607	0	0	0	0	0	0	0	0	0	0	0	0	0	0	0	0	0	0	0	0.000485201	0	0	0	0	0	0	0	0	0	0	0	0	0	0	0	0	0	0	0	0	0	0	0	0	0	0	0	0	0
ASV608	0	0	0	0	0	0	0	0	0	0	0	0	0	0	0	0	0	0	0	0	0	0	0	0	0	0	0	0.000399578	0	0	0	0	0	8.56E-05	0	0	0	0	0	0	0	0	0	0	0	0	0	0	0
ASV609	0	0	0	0	0	0	0	0	0	0	0	0	0	0	0	0	0	0	0	0	0	0	0	0	0	0	0	0	0	0	0	0	0	0	0	0	0	0	0	0	0	0	0	0	0	0	0	0	0
ASV610	0	0	0	0	0	0	0	0	0	0	0	0	0	0	0	0	0	0	0	0	0	0	0	0	0	0	0	0	0	0	0	0	0	0	0	0	0	0	0	0	0	0	0	0	0	0	0	0	0
ASV611	2.85E-05	0	0	0	0	0.000171248	8.56E-05	0	0.000114165	0	0	0	0	0	0	0	0	0	0	0	0	0	0	0	5.71E-05	0	0	0	0	0	0	0	0	0	0	0	0	0	0	0	0	0	0	0	0	0	5.71E-05	0	0
ASV612	0	0	0	0	2.85E-05	0	0	0	0	0	0	0	0	0	0	0	0	0	0	0	0	0	0	0	0	0	0	0	0	2.85E-05	0	0	0	0	0	0	0	0	0	0	0	0	0	0	0	0	0	0	0
ASV613	0	0	0	0	0	0	0	0	0	0	0	0	0	0	0	0	0	0	0	0	0	0	0	0	0	0	0	0	0	0	0	0	0.000485201	0	0	0	0	0	0	0	0	0	0	0	0	0	0	0	0
ASV614	0	0	0	0	0	0	0	0	0	0	0	0	0	0	0	0	0	0	0	0	0	0	0	0	0	0	0	0	0	0	0	0	0	0	0	0	0	0	0	0	0	0	0	0	0	0	0	0	0
ASV615	0	0	0	0	0	0	0.000256871	0	0	0	0	0	0	0	0	0	0	0	0	0	0	0	0	0	0	0.000371036	0	0	0	0	0	0	0	0	0	0	0	0	0	0	0	0	0	0	0	0	0	0	0
ASV616	0	0	0	0	0	0	0	0	0	0	0	0.000313954	0.000313954	0	0	0	0	0	0	0	0	0	0	0	0	0	0	0.000142706	0	0	0	0	0	0	0	0	0	0	0	0	0	0	0	0	0	0	0	0	0
ASV617	0	0	0	0	0	0	0	0	0	0	0	0	0	0	0	0	0	0	0	0	0	0	0	0	0	0	0	0	0	0	0	0	0	0	0	0	0	0	0	0	0	0	0	0.00022833	0.000171248	0.000399578	0.000114165	0	0
ASV618	0	0	0	0	0	0	0	0	0	0	0	0	0	0	0	0	0	0	0	0	0	0	0	0	0	0	0	0	0	0	0	0	0	0	0	0	0	0	0	0	0	0	0	0	0	0	0	0	0
ASV619	2.85E-05	0	0	0	2.85E-05	0	0	0	0	0	0	0	0	0	0	0	0	0	0	0	0	0	0	0	5.71E-05	0	0	0	0	0	0	0	0	0	0.000513743	0	0	0	0	0	0	0	0	0	0	0	0	0	0
ASV620	0	0	0	0	0	0	0	0	0	0	0	0	0	0	0	0	0	0	0	0	0	0	0	0	0	0	0	0	0	8.56E-05	0.00022833	2.85E-05	0	0	0	0	0	0	0	0	0	0	0	0	0	0	0	0	0
ASV621	0	0	0	0	0	0	0	5.71E-05	0.000399578	0	2.85E-05	0	0	0	0	0	0	0	0	0	0	0	0	0	0	0	0	0	0	0	0	0	0	0	0	0	0	0	0	0	0	0	0	0	0	0	0	0	0
ASV622	0	0	0	0	0	0	0	0	0	0	0	0	0	0	0	0	0	0	0	0	0	0	0	0	0	0	0	0	0	0	0	0	0	0.00045666	0	0	0	0	0	0	0	0	0	0	0	0	0	0	0
ASV623	0	0	0	0	0	0	0	0	0	0	0	0	0	0	0	0	0	0	0	0	0	0	0	0	0	0	0	0	0	0	0	0	0	0	0	0	0	0	0	0	0	0	0	0	0	0	0	0	0
ASV624	0	0	0	0	0	0	0	0	0	0	0	0	0	0	0	0	0	0	0	0	0	0	0	0	0	0	0	0	0	0	0	0	0	0	0	0	0	0	0	0	0	0	0	0	0	0	0	0	0
ASV625	0	0	0	0	0	2.85E-05	0	0	0.000171248	0	0	0	0	0	0	2.85E-05	0	0	0	0	0	0	0	0	0	0	0	0	0	0	0	0	0	0	0	0	0	0	0	0	0	0	0	0	0	0	0	0	0
ASV626	0	0	0	0	0	0	0	0	0	0	0	0	0	0	0	0	0	0	0	0	0	0	0	0.00045666	0	0	0	0	0	0	0	0	0	0	0	0	0	0	0	0	0	0	0	0	0	0	0	0	0
ASV627	0	0	0	0	0	0	0	0	0.000485201	0	0	0	0	0	0	0	0	0	0	0	0	0	0	0	0	0	0	0	0	0	0	0	0	0	0	0	0	0	0	0	0	0	0	0	0	0	0	0	0
ASV628	0	0	0	0	0	0.000513743	0	0	0	0	0	0	0	0	0	0	0	0	0	0	0	5.71E-05	0	0	0	0	0	0	0	0	0	0	0	0	0	0	0	0	0	0	0	0	0	0	0	0	0	0	0
ASV629	0	0	0	0	0	0	0	0	0	0	0	0	0	0.001398522	0	0	0	0	0	0	0	0	0	0	0	0	0	0	0	0	0	0	0	0	0	0	0	0	0	0	0	0	0	0	0	0	0	0	0
ASV630	0	0	0	0	0	0	0	0	0	0	0	0	0	0	0	0	0	0	0	0	0	0	0	0	0	0	0	0	0	0	0	0	0	0	0	0	0	0	0	0	0	0	0	0	0	8.56E-05	0	0	0
ASV631	0	0	0	0	0	0	0	0	0	0	0	0	0	0	0	0	0	0	0	0	0	0	0	0	0	0	0	0	0	0	0	0	0	0	0.000199789	0	0.000656449	0	0	0	0	0	0	0	0	0	0	0	0
ASV632	0	0	0	0	0	0	0	0	0	0	0	0	0.000742073	0	0	0	0	0	0	0	0	0	0	0	0	0	0	0	0.000199789	0	0	0	0	0	0	0	0	0	0	0	0	0	0	0	0	0	0	0	0
ASV633	0.000256871	0	0	0	0	0	0	0	0.000171248	0	0	0	0	0	0	0	0	0	0	0	0	0	0	0	5.71E-05	0	0	0	0	0	0	0	0	0	0	0	0	0	0	0	0	0	0	0	0	0	0	0	0
ASV634	0	0	0	0	0	0	0	0	0	0	0	0	0	0	0	0	0	0	0	0	0	0	0	0	0	0	0	0	0	0	0	0	0	0.00045666	0	0	0	0	0	0	0	0	0	0	0	0	0	0	0
ASV635	0	0	0	0	0	0	0	0	0	0	0	0	0	0	0.000371036	0	0	0.000570825	0	0	0	0	0	0	0	0	0	0	0	0	0	0	0	0	0	0	0	0	0	0	0	5.71E-05	0	0	0	0	0	0	0
ASV636	0	0	0	0	0	0	0	0	0	0	0	0	0	0	0	0	0	0	0	0	0	0	0	0	0	0	0	0	0	0	0	0	0	0	0	0	0	0	0.00022833	0	0	0	0.000371036	0	0	0	0	0	0
ASV637	0	0	0	0	0	0	0	0	0	0	0	0	0	0	0	0	0	0	0	0	0	0	0	0	0	0	0	0	0	0	0	0	0	0	0	0	0	0	0	0	0	0	0	0	0	0	0	0	0
ASV638	0	0	0	0	0	0	0	0	0	0	0	0	0	0	0	0	0	0	0	0.00045666	0	0	0	0	0	0	0	0	0	0	0	0	0	0	0	0	0	0	0	0	0	0	0	0	0	0	0	0	0
ASV639	0	0	0	0	0	0	0	0	0	0	0	0	0	0	0	0	0	0	0	0	0	0	0	0.00045666	0	0	0	0	0	0	0	0	0	0	0	0	0	0	0	0	0	0	0	0	0	0	0	0	0
ASV640	0	0	0	0	0	0	0	0.000171248	0	0	0	0	0	0	0	0	0	0	0	0	0	0	0	0	0	0	0	0	0	0	0	0	0	0	0	0	0	0	0	0	0	0	0	0	0	0	0.000542284	0	0
ASV641	0	0	0	0	0	0	0	0	0	0	0	0	0	0	0	0	0	0	0	0	0	0	0	0	0	0	0	0	0	0	0	0	0	0.000428119	0	0	0	0	0	0	0	0	0	0	0	0	0	0	0
ASV642	0	0	0	0	5.71E-05	5.71E-05	0	0	0.000199789	2.85E-05	8.56E-05	2.85E-05	0	0	0	0	0	0	0	0	0	0	0	0	2.85E-05	0	0	0	0	0	0	0	0	0	0	0	0	0	0	0	0	0	0	0	0	0	0	0	0
ASV643	0	0	0	0	0	0	0	0	0	0	0	0	0	0	0	0	0	0	0	0	0	0	0	0	0	0	0	0	0.000428119	0	0	0	0	0	0	0	0	0	0	0	0	0	0	0	0	0	0	0	0
ASV644	0	0	0	0	0	0.000256871	0	0	0.00022833	0	0	0	0	0	0	0	0	0	0	0	0	0	0	0	0	0	0	0	0	0	0	0	0	0	0	0	0	0	0	0	0	0	0	0	0	0	0	0	0
ASV645	0	0	0	0	0	0	0	0	0	0	0	0	0	0.00022833	0	0	5.71E-05	0	0	0	0	0	0	0	0	0	0	0	0	0	0	0	0	0	0	0	0	0	0	0	0	0	0	0	0	0	0	0	0
ASV646	0	0	0	0	0	0	0	0	0	0	0	0	0	0	0	0	0	0	0	0	0	0	0	0	0	0	0	0	0	0	0	0	0	0	0	0	0	0	2.85E-05	0	5.71E-05	0.000142706	0.000513743	0	0	0	0	0	0
ASV647	0	0	0	0	0	0	0	0	0	0	0	0	0	0	0	0	0	0	0	0	0	0	0	0	0	0	0	0	0	0	0	0	0	0	0	0	0	0	0	0	0	0	0	0	0	0	5.71E-05	8.56E-05	0
ASV648	0	0	0	0	0	0	0	0	0	0	0	0	0	0	0	0	0	0	0	0	0	0	0	0	0	0	0	0	0	0	0	0	0	0	0	0	0	0	0.000171248	0	0.000199789	0.000142706	0.000114165	0	0	0	0	0	0
ASV649	0	0	0	0	0	0	0	0	2.85E-05	0	0	0	0	0	0	0	0	0	0	0	0	0.000799155	0	0	0	0	0	0	0	0	0	0	0	0	0	0	0	0	0	0	0	5.71E-05	0	0	0	0	0	0	0
ASV650	0	0	0	0	0	0	0	0	0.000399578	0	0	0	0	0	0	0	0	0	0	0	0	0	0	0	0	0	0	0	0	0	0	0	0	0	0	0	0	0	0	0	0	0	0	0	0	0	0	0	0
ASV651	0	0	0	0	0	0	0	0	0	0	0	0.00045666	0	0	0	0	0	0	0	0	0	0	0	0	0	0	0	0	0	0	0	0	0	0	0	0	0	0	0	0	0	0	0	0	0	0	5.71E-05	0	0
ASV652	0	0	0	0	0	0	0	0	0	0	0	0	0	0	0	0	0	0	0	0	0	0	0	0	0	0	0	0	0	0	0	0	0	0	0	0	0	0	0	0	0	0	0	0	0	0	0	0	0
ASV653	0	0	0	0	0	0	0.000399578	0	0	0	0	0	0	0	0	0	0	0	0	0	0	0	0	0	0	0	0	0	0	0	0	0	0	0	0	0	0	0	0	0	0	0	0	0	0	0	0	0	0
ASV654	0	0	0	0	0	0	0	0	0	0	0	0	0	0	0	0	0	0	0	0	0	0	0	0	0	0	0	0	0	0	0	0	0	0	0	0	0	0	0	0	0	0	0	0	0	0	0	0	0
ASV655	0	0	0	0	0	0	0	0	0	0	0	0	0	0	0	0	0	0	0	0	0	0	0	0	0	0	0	0	0	0	0	0	0	0	0	0	0	0	0	0	0	0	0	0	0	0	0	0	0
ASV656	0	0	0	0	0	0	0	0	0	0	0	0	0	0	0	0	0	0	0	0	0	0	0	0	0	0	0	0	0	0	0	0	0	0	0	0	0	0	0	0	0	0	0	0	0	0	0	0	0
ASV657	0	0	0	0	0	0	0	0	0	0	0	0	0	0	0	0	0	0	0	0	0	0	0	0	0	0	0	0	0	0	0	0	0	0	0	0	0	0	0	0	0	0	0	0	0	0	0	0	0
ASV658	0	0	0	0	0	0	0	0	0	0	0	0	0	0	0	0	0	0	0	0	0	0	0	0	0	0	0	0	0	0	0	0	0	0	0	0	0	0	0	0	0	0	0	0	0	0	0	0	0
ASV659	0	0	0	0	0	0	0	0	0	0	0	0	0	0	0	0	0	0	0	0.000114165	0	0	0.000313954	0	0	0	0	0	5.71E-05	0	0	0	0	0	0	0	0	0	0	0	0	0	0	0	0	0	0	0	0
ASV660	0	0	0	0	0	0	0	0	0	0	0	0	0	0	0	0	0	0	0	0	0	0	0	0	0	0	0	0	0	0	0	0	0	0	0	0	0	0	0	0	0	0	0	0	0	0	0	0	0
ASV661	0	0	0	0	2.85E-05	0.000171248	0	0	0	0.000142706	0	0	0	0	0	0	2.85E-05	0	0	0	0	0.000142706	0	0	0	0	0	0	0	0	0	0	0	0	0	0	0	8.56E-05	0	0	0	0	0	0	0	0	0	0	0
ASV662	0	0	0	0	0	0	0	0	8.56E-05	0	0	0	0	0	0	0	0	0	0	0	0	0	0	0	2.85E-05	0	0	0	0	0	0	0	0	0	0	0	0	0	0	0.000142706	0	0	0	0	0	0	0	0	0
ASV663	0	0	0	0	0	0	8.56E-05	0	0	0	5.71E-05	0	0.000142706	0	0	0	8.56E-05	0	0	0	0	0	0	0	0	0	0	0	0	0	0	0	0	0	0	0	0	0	0	0	0	0	0	0	0	0	0	0	0
ASV664	0.000114165	0	0	0	0	0.000399578	0	0	0	0	0	0	0	0	0	0	0	0	0	0	0	0	0	0	0	0	0	0	0	0	0	0	0	0	0	0	0	0	0	0	0	0	0	0	0	0	0	0	0
ASV665	0	0	0	0	0	0	0	0	0.000171248	0	0	0	0	0	0	0	0	0	0.000199789	0	0	0	0	0	0	0	0	0	0	0	0	0	0	0	0	0	0	0	0	0	0	0	0.000142706	0	0	0	0	0.00022833	0
ASV666	0	0	0	0	0	0	0	0	0	0	0	0	0	0	0	0	0	0	0	0	0	0	0	0	0	0	0	0	0	0	0	0	0	0	0	0	0	0	0	0	0	0	0	0	0	0	0	0	0
ASV667	0	0	0	0	0	0	0	0	0	0	0	0	0	0	0	0	0	0	0	0	0	0	0	0	0	0	0	0	0	0	0	0	0	0	0	0	0	0	0	0	0	0	0	0	0	0	2.85E-05	8.56E-05	0
ASV668	0	0	0	0	0	0	0	0	0	0	0	0	0	0	0	0	0	0	0	0	0	0	0	0	0	0	0	0	0	0	0	0	0	0	0	0	0	0	0	0	0	0	0	0	0	0	0	0	2.85E-05
ASV669	0	0	0	0	0	0	0	0	0	0	0	0	0	0	0	0	0	0	0	0	0	0	0	0	0	0	0	0	0	0	0	0	0	0	0	0	0	0	0	0	0	0	0	0	0	0	8.56E-05	0	0
ASV670	0	0	0	0	0	0	0	0	0	0	0	0	0	0	0	0	0	0	0	0	0	0	0	0	0	0	0	0	0	0	0	0	0	0	0	0	0	0	0	0	0	0	0	0	0	0	0	0	0
ASV671	0	0	0	0	0	0	2.85E-05	0.00022833	8.56E-05	5.71E-05	0	0	0.000114165	2.85E-05	0	0	2.85E-05	0	0	0	0	0	0	0	0	0	0	0	0	0	0	0	0	0	0	0	0	0	0	0	0	0	0	0	0	0	0	0	0
ASV672	0	0	0	0	0	0	0	0	0	0	0	0	0	0	0	0	0	0	0	0	0	0	0	0	0	0	0	0	0	0	0	0	0	0	0	0	0	0	0	0	0	0	0	0	0	0	0	0	0
ASV673	0	0	0	0	0	0	0	0	0	0	0	0	0	0	0	0	0	0	0	0	0	0	0	0	0	0	0	0	0	0	0	0	0	0	0	0	0	0	0	5.71E-05	0	0	0	0	0	0	0	0	0
ASV674	0	0	0	0	0	0	0	0	0	0	0	0	0	0	0	0	0	0	0	0	0	0	0	0	0	0	0	0	0	0	0	0	0	0	0	0	0	0	0	0	0	0	0	0	0	0	0	0	0
ASV675	0	0	0	0	0	0	0	0	0	0	0	0	0	0	0	0	0	0	0	0	0	0	0	0	0	0	0	0	0	0	0	0	0	0	0	0	0	0	0	0	0	0	0	0	0	0	0	0	0
ASV676	0	0	0	0	0	0	0	0	0.000342495	0	0	0	0	0	0	0.000142706	0	0	0	0	0	0	0	0	0	0	0	0	0	0	0	0	0	0	0	0	0	0	0	0	0	0	0	0	0	0	0	0	0
ASV677	0	0	0	0	0	0	0	0	0	0	0	0	0	0	0	0	0	0	0	0	0	0	0	0	0	0	0	0	0	0	0	0	0	0	0	0	0	0	0	0	0	0	0	0	0	0	0	0	0
ASV678	0	0	0	0	0	0	0	0	0	0	0	0	0	0	0	0	0	0	0	0	0	0	0	5.71E-05	0	0	0	0	0	0	0	0	0	0	0	0	0	0	0	0	0	0	0	0	0	0	0	0	0
ASV679	0	0	0	0	0	0	0	2.85E-05	0.000142706	0	0	0	0.000142706	0	0	0	0	0	0	0	0	0	0	0	0	0	0	0	0	0	0	0	0	0	0	0	0	0	0	0	0	0	0	0	0	0	0.000285413	0	0
ASV680	0	0	0	0	0	0	0.000342495	0	0	0	0	0	0	0	0	0	0	0	0	0	0	0	0	0	0	0	0	0	0	0	0	0	0	0	0	0	0	0	0	0	0	0	0	0	0	0	0	0	0
ASV681	0	0	0	0	0	0	0	0.000342495	0	0	0	0	0	0	0	0	0	0	0	0	0	0	0	0	0	0	0	0	0	0	0	0	0	0	0	0	0	0	0	0	0	0	0	0	0	0	0	0	0
ASV682	0	0	0	0	0	0	0	0	0	0	0	0	0	0	0	0	0	0	0	0	0	0	0	0	0	0	0	0	0	0	0	0	0	0	0	0	0	0	0	0	0	0	2.85E-05	0.000199789	0.000199789	0.000199789	5.71E-05	0	0
ASV683	0	0	0	0	0	0	0	0	0	0	0	0	0	0.000599366	0	0	0	0	0	0	0	0	0	0	0	0	0	0	0	0	0	0	0	0	0	0	0	0	0	0	0	0	0.000142706	0	0	0	0.000142706	0	0
ASV684	0	0	0	0	0	0	0	0	0	0	0	0	0	0	0	0	0	0	0	0	0	0	0	0	0	0	2.85E-05	0	0	0	0	0	0	0	0	0	0	0	0	0	0	0	0	0	0	0	0	0	0
ASV685	0	0	0	0	0	0	0	0	0	0	0	0	0	0	0	0	0	0	0	0	0	0	0	0	0	0	0	0	0	0	0	0	0	0	0	0	0	0	0	0	0.000342495	0	0.00022833	0	0	0	0	0	0
ASV686	0	0	0	0	0	0	0	0	0	0	0	0	0	0	0	0	0	0	0	0	0	0	0	0	0	0	0	0	0	0	0	0	0	0	0	0	0	0	0	0	0	0	0	0	0	0.000599366	0	0	0
ASV687	0	0	0	0	0	0	0	0	0	0	0	0	0	0	0	0	0	0	0	0	0	0	0	0	0	0	0	0	0	0	0	0	0	0	0	0	0	0	0	0	0	0	0	0	0	0	0	0	0
ASV688	0	0	0	0	0	0	0	0	0	0	0	0	0	0	0	0	0	0	0	0	0	0	0	0	0	0	0	0	0	0	0	0	0	0	0	0	0	0	0.000371036	0	0	0	0	0	0	0	0	0	0
ASV689	0	0	0	0	0	0	0	0	0	0	0	0	0	0	0	0	0	0	0	0	0	0	0	0	0	0	0	0	0	0	0	0	0	0	0	0	0	0	0	0	0	0	0	0	0	0	0	0	0.000171248
ASV690	0	0	0	0	0	0.00045666	0	0	0	0	0	0	0	0	0	0	0	0	0	0	0	0	0	0	0	0	0	0	0	0	0	0	0	0	0	0	0	0	0	0	0	0	0	0	0	0	0	0	0
ASV691	0	0	0	0	0	0	0	0	0	0	0	0	0	0	0	0	0	0	0	0	0	0	0	0.000342495	0	0	0	0	0	0	0	0	0	0	0	0	0	0	0	0	0	0	0	0	0	0	0	0	0
ASV692	0	0	0	0	0	0	0	0	0	0	0	0	0	0	0	0	0	0	0	0	0	0	0	0	0	0	0	0	0	0	0	0	0	0	0	0	0	0	0	0	0	0	0	0	0	0	0	0	0
ASV693	0	0	0	0	0	0	0	0	0	0	0	0	0	0	0	0	0	0	0	0	0	0	0	0	0	0	0	0	0	0	0	0	0	0	0	0	0	0	0	0.000428119	0	0	0	0	0	0	0	0	0
ASV694	0	0	0	0	0	0	0	0	0	0	0	0	0	0	0	0	0	0	0	0	0	0	0	0	0	0	0	0	0	0	0.000399578	0	0	0	0	0	0	0	0	0	0	0	0	0	0	0	0	0	0
ASV695	0	0	0	0	0	0	0	0	0	0	0	0	0	0	0	0	0	0	0	0	0	0	0	0	0	0	0	0	0	0	0	0	0	0	0	0	0	0	0	0	0	0	0	0	0	0	0	0	0
ASV696	0	0	0	0	0	0	0	0	0	0	0	0.000256871	0	0	0	0	0	0	0	0	0	0	0	0	0	0	0	0	0	0	0.000142706	0	0	0	0	0	0	0	0	0	0	0	0	0	0	0	0	0	0
ASV697	0	0	0	0	0	0	0	0	0	0	0	0	0	0	0	0	0	0	0	0	0	0	0	0	0	0	0	0	0	0	0	0	0	0	0	0	0	0	0	0	0	0	0	0	0	0	0	0	0
ASV698	0	0	0	0	0	0	0	0	0	0	0	0	0	0	0	0	0	0	0	0	0	0	0.000114165	0	0	0	0	0	0	0	0	0	0.00022833	0	0	0	0	0	0	0	0	0	0	0	0	0	0	0	0
ASV699	0	0	0	0	0	2.85E-05	2.85E-05	0.000114165	0	0	0	0	0	0	0	0	0.000114165	0	0	0	0	0	0	8.56E-05	0	0	0	0	0	0	0	0	0	2.85E-05	0	0	0	0	0	0	0	0	0	0	0	0	0	0	0
ASV700	0	0	0	0	0	0	0	0	0	0	0	0	0	0	0	0	0	0	0	0	0	0	0	0	0	0	0	0	0	0	0	0	0	0	0	0	0	0	0	0	0	0	0	0	0	0	0	0	0
ASV701	0	0	0	0	0	0	0	0	0.000114165	0	0	0	0	0	0	0	0	0	0	0	0	0	0	0	0	0	0	0	0	0	0	0	0	0	0	0	0	0	0	0	0	0	0.000513743	0	0	0	0	0	0
ASV702	0	0	0	0	0	0	0	0	0	0	0	0	0	0	0	0	0	0	0	0	0	0	0	0	0	0	0	0	0	0	0	0	0	0	0	0	0	0	0	0	0	0	0	0	0	0	0	0	0
ASV703	0	0	0	0	0	0	0	0	0	0	0	0	0	0	0	0	0	0	0	0	0	0	0	0	0	0	0	0	0	0	0	0	0	0	0	0	0	0	0	0	0	0	0	0	0	0	0	0	0.000285413
ASV704	0	0	0	0	0	0	0	0	0	0	0	0	0	0	0	0	0	0	0	0	0	0	0	0	0	0	0	0	0	0	0	0	0	0	0	0	0	0	0	0	0	0	0	0	0	0	0.000742073	0	0
ASV705	0	0	0	0	0	0	2.85E-05	0.00022833	2.85E-05	0	0	0	0	0	0	0	0	0	0	0	0	0	0	0	0	0	0	0	0	0	0	0	0	0	0	0	0	0	0	0	0	0	0	0	0	0	0	0	0
ASV706	0	0	0	0	0	0	0	0	0	0	0	0	0	0	0	0	0	0	0	0	0	0	0	0	0	0	0	0	0	0	0	0	0	0	0	0	0	0	0	0	0	0	0	0	0	0	2.85E-05	0	0
ASV707	2.85E-05	0	0	0	0	0	0	0	0	0	0	0	0	0	0	0	0	0	0	0	0	0	0	0	0	0	0	0	0	0	0	0	0	0	0	0	0	0	2.85E-05	0	0	0	0	0	0	0	5.71E-05	0	0.000142706
ASV708	0	0	0	0	0	0	0	0	0	0	0	0	0	0	0	0	0	0	0	0	0	0	0	0	0	0	0	0	0	0	0	0	0	0	0	0	0	0	0	0	0	0	0	0	0	0	0	0	0
ASV709	0	0	0	0	0	0	0	0	0	0	0	0	0	0	0	0	0	0	0	0.000285413	0	0	0	0	0	8.56E-05	0	0	0	0	0	0	0	0	0	0	0	0	0	0	0	0	0	0	0	0	0	0	0
ASV710	0	0	0	0	0	0	0	0	0	0	0	0	0	0	0	0	0	0	0	0	0	0	0	0	0	0	0	0	0	0	0	0	0	0	0	0	0	0	0	0	0.000599366	0	0	0	0	0	0	0	0
ASV711	0	0	0	0	0	0	0	0	0	0	0	0	0	0	0	0	0	0	0	0	0	0	0	0	0	0	0	0	0	0	0	0	0	0	0	0	0	0	0	0	0	0	0	8.56E-05	0.000199789	0.000313954	0	0	0
ASV712	0	0	0	0	0	0	0	0	0	0	0	0	0	0	0	0	0	0	0.000599366	0	0	0	0	0	0	0	0	0	0	0	0	0	0	0	0	0	0	0	0	0	0	0	0	0	0	0	0	0	0
ASV713	0	0	0	0	0	0	0	0	0	0	0	0	0	0	0	0	0	0	0	0	0	0	0	0	0	0	0	0	0	0	0.000342495	0	0	0	0	0	0	0	0	0	0	0	0	0	0	0	0	0	0
ASV714	0	0	0	0	0	0	0	0	0	0	0	0	0	0	0	0	0	0	0	0	0	0	0	0	0	0	0	0	0	0	0	0	0	0	0	0	0	0	0	0	0	0	0	0.000513743	0.000171248	0	0	0	0
ASV715	0	0	0.000114165	0	0	0	0	0	0	0	8.56E-05	0	0	0	0	0	0	0	0	0	0	0	0	0	0	0	2.85E-05	0	0	0	0	0	0	0	0	0	0.000142706	0	8.56E-05	0.000171248	0	0	0	0	0	0	0	0	0
ASV716	0	0	0	0	0	0	0	0	0	0	0	0	0	0	0	0	0	0	0	0	0	0	0	0	0	0	0	0	0	0	0	0	0	0	0	0	0	0	0	0	0	0	0	0	0	0	0	0	0
ASV717	0	0	0	0	0	0	0	0	0	0	0	0	0	0	0	0	0	0	0	0	0	0	0	0	0	0	0	0	0	0	0	0	0	0	0	0	0	0	0	0	0	0	0	0	0	0	0	0	0
ASV718	0	0	0	0	0	0	0	0	0	0	0	0	0	0	0	0	0	0	0	0	0	0	0	0	0	0	0	0	0	0	0	0	0	0	0	0	0	0	0	0	0	0	0	0	0	0	0	0	0
ASV719	0	0	0	0	0	0	0	0	0	0	0	0	0	0	0	0	0	0	0	0	0	0	0	0	0	0	0	0	0	0	0	0	0	0	0	0	0	0	0	0	0	0	0	0	0	0	0	0	0
ASV720	0	0	0	0	2.85E-05	0	0	0	0.000142706	0.000114165	0	0	0	0	0	0	2.85E-05	0	0	0	0	0	0	0	2.85E-05	0	0	0	0	0	0	0	0	0	0	0	0	0	0	0	0	0	0	0	0	0	0	0	0
ASV721	0	0	0	0	0	0	0.000199789	0	0	0	0	0	0	0	0	0	0	0	0	0	0	0	0	0	0	0	0	0	0	0	0	0	0	0	0	0	0	0	0	0	0	0	0	0	0	0	5.71E-05	0	0
ASV722	0	0	0	0	0	0	0	0	0	0	0	0	0	0	0	0	0	0	0	0	0	0	0	0	0	0	0	0	0	0	0	0	0	0	0	0	0	0	0	0	0	0	0	0	0	0	0	0	0
ASV723	0	0	0	0	0	0	0	0	0	0	0	0	0	0	0	0	0	0	0	0	0	0	0	0	0	0	0	0	0	0	0	0	0	0	0	0	0	0	0	0	0	0	0	0	0	0	0	0	2.85E-05
ASV724	0	0	0	0	0	0	0	0	0	0	0	0	0	0	0	0	0	0	0	0	0	0	0	0	0	0	0	0	0	0	0	0	0	0	0	0	0	0	0	0	0	0	0	0	0	0.000142706	0	0	0
ASV725	0	0	0	0	0	0	0	0	0	0	0	0	0	0	0	0	0	0	0	0	0	0	0	0	0	0	0	0	0	0	0	0	0	0	0	0	0	0	0	2.85E-05	0	5.71E-05	0	2.85E-05	0	5.71E-05	0	0	0
ASV726	0	0	0	0	0	0	0.000285413	0	0	0	0	0	0	0	0	0	0	0	0	0	0	0	0	0	0	0	0	0	0	0	0	0	0	0	0	0	0	0	0	0	0	0	0	0	0	0	0	0	0
ASV727	0	0	0	0	0	0	0	0	0	0	0	0	0	0	0	0	0	0	0	0	0	0	0	0	0	0	0	0	0	0	0	0	0	0	0	0	0	0	0	0	0	0	0	0	0	0	0	0	0
ASV728	0	0	0	0	0	0	0	0	0	0	0	0	0	0	0	0	0	0	0	0	0	0	0	0	0	0	0	0	0	0	0	0	0	0	0	0	0	0	0	0	0	0	0	0	0	0	0	0.000770614	0
ASV729	0	0	0	0	0	8.56E-05	0.000114165	0	0	0	8.56E-05	0	0	0	0	5.71E-05	0	0	0	0	0	0.000114165	0	0	0	0	0	0	0	0	0	0	0	0	0	0	0	0	0	0	0	0	0	0	0	0	0	0	0
ASV730	0	0	0	0	0	0	0	0	0	0.000799155	0	0	0	0	0	0	0	0	0	0	0	0	0	0	0	0	0	0	0	0	0	0	0	0	0	0	0	0	0	0	0	0	0	0	0	0	0	0	0
ASV731	0	0	0	0	0	0	0	0	0	0	0	0	0	0	0	0	0	0	0	0	0	0	0	0	0	0	0	0	0	0	0	0	0	0	0	0	0	0	0	0	0	0	0	0	0	0	0.000114165	0	0
ASV732	0	0	0	0	0	0	0	0	0	0	0	0	0	0	0	0	0	0	0	0	0	0	0	0	0	0	0	0	2.85E-05	5.71E-05	8.56E-05	5.71E-05	0	0	0	0	0	0	0	0	0	0	0	0	0	0	0	0	0
ASV733	0	0	0	0	0	0	0	0	0	0	0	0	0	0	0	0	0	0	0	0	0	0	0	0	0	0	0	0	0	0	0	0	0	0	0	0	0	0	0	0	0	0	8.56E-05	0	0	0	0	0	0
ASV734	0	0	0	0	0	0	0	0	0	0	0	0	0	0	0	0	0	0	0	0	0	0	0	0	0	0	0	0	0	0	0	0	0	0	0	0	0	0	0	0	0	0	0	0	0	0	0	0	0
ASV735	0	0	0	0	0	0	0	0	0	0	0	0	0	0	0	0	0	0	0	0	0	0	0	0	0	0	0	0	0	0	0	0	0	0	0	0	0	0	0	0	0	0	0	0	0	0	0	0.000599366	0
ASV736	0	0	0	0	0	0	0	0	0	0	0	0	0	0	0	0	0	0	0	0	0	0	0	0	0	0	0	0	0	0	0	0	0	0	0	0	0	0	0	0	0	0	0	0	0	0	0	0	0
ASV737	0	0	0	0	0	0	0	0	0	0	0	0	0	0	0	0	0	0	0	0	0	0	0	0	0.000313954	0	0	0	0	0	0	0	0	0	0	0	0	0	0	0	0	0	0	0	0	0	0	0	0
ASV738	0	0	0	0	0	0	0.000114165	5.71E-05	0	0	0	0	0	0	0	0	0	0	0	0	0	0	0	0	0	0	0	0	0	0	0	0	0	0	0	0	0	0	0	0	0	0	0	0	0	0	0	0	0
ASV739	0	0	0.000285413	0.000142706	0	0	0	0	0	0	0	0.000114165	0	0	0	0	0	0	0	0	0	0	0	0	0	0	0	0	0	0	0	0	0	0	0	0	0	0	0	0	0	0	0	0	0	0	0	0	0
ASV740	0.000313954	0	0	0	0	0	0	0	0	0	0	0	0	0	0	0	0	0	0	0	0	0	0	0	0	0	0	0	0	0	0	0	0	0	0	0	0	0	0	0	0	0	0	0	0	0	0	0	0
ASV741	0	0	0	0	0	0	0	0	8.56E-05	0	0	2.85E-05	5.71E-05	0	2.85E-05	0	5.71E-05	0	8.56E-05	0	0	0	0	0	0	0	0	0	0	0	0	0	0	0	0	0	0	2.85E-05	0	0	0	0	5.71E-05	0	0	0	0.000142706	0	0
ASV742	0	0	0	0	0	0	0	0	0	0	0	0	0	0	0	0	0	0	0	0	0	0	0	0	0	0	0	0	0	0	0	0	0	0	0	0	0.000570825	0	0	0	0	0	0	0	0	0	0	0	0
ASV743	0	0	0	0	0	0	0	0	0	0	0	0	0	0	0	0	0	0	0	0	0	0	0	0	0	0	0	0	0	0	0	0	0	0	0	0	0.000199789	0.000371036	0	0	0	0	0	0	0	0	0	0	0
ASV744	0	0	0	0	0	0	0	0	0	0	0	0	0	0	0	0	0	0	0	0	0	0	0	0	0	0	0	0	0	0	0	0	0	0	0.000713531	0	0	0	0	0	0	0	0	0	0	0	0	0	0
ASV745	0	0	0	0	0	0	0	0	0	0	0	0	0	0	0	0	0	0	0	0	0	0	0	0	0	0	0	0	0	0	0	0	0	0	0	0	0	0	0	0	0	0	0	0	0	0	0	0	0
ASV746	0	0	0	0	0	0	0	0	0	0.000171248	0	0	0	0	0	0	0	0	0	2.85E-05	0	0	0	0	0.000199789	0	0	0	0	0	0	0	0	0	0	0	0	0	0	0	0	0	0	0	0	0	0	0	0
ASV747	0	0	0	0	0	0	0	0	0	0	0	0	0	0	0	0	0	0	0	0	0	0	0	0	0	0	0	0	0	0.000342495	0	0	0	0	0	0	0	0	0	0	0	0	0	0	0	0	0	0	0
ASV748	0	0	0	0	0	0	0	0	0	0	0	0	0	0	0	0	0	0	0	0	0	0	0	0	0	0	0	0.000256871	0	0	0	0	0	0	0	0.000114165	0	0	0	0	0	0	0	0	0	0	0	0	0
ASV749	0	0	0	0	0	0	0	0	0	0	0	0	0	0	0	0	0	0	0	0	0	0	0	0	0	0	0	0	0	0	0	0	0	0	0	0	0	0	0	0	0	0	0	0	0	0	0	0	0
ASV750	0	0	0	0	0	0	0	0	0.000142706	0	0	0	0	0	0	0	0	0	0	0	0	0	0	0	0	0	0	0	0	0	0	0	0	0	0	0	0	0	0	0	0	0	0	0	0	0	0	0	0
ASV751	0	0	0	0	0	0	0.000285413	0	0	0	0	0	0	0	0	0	0	0	0	0	0	0	0	0	0	0	0	0	0	0	0	0	0	0	0	0	0	0	0	0	0	0	0	0	0	0	0	0	0
ASV752	0	0	0	0	0	0	0	0	0.000256871	5.71E-05	5.71E-05	0	0	0	0	0	0	0	0	0	0	0	0	0	0	0	0	0	0	0	0	0	0	0	0	0	0	0	0	0	0	0	0	0	0	0	0	0	0
ASV753	0	0	0	0	0	0	0	0	0	0	0	0	0	0	0	0	0	0	0	0	0	0	0	0	0	0	0	0	0	0	0	0	0	0	0	0	0	0	0	0	0	0	0	0	0	0	0	0	0
ASV754	0	0	0	0	0	0	0	0	0	0	0	0	0	0	0	0	0	0	0	0	0	0	0	0	0	0	0	0	0	0	0	0	0	0	0	0	0	0	0	0	0	0	0	0	0	0	0	0	0
ASV755	0	0	0	0	0	0	0	0	0	0	0	0	0	0	0	0	0	0	0	0	0	0	0	0	0	0	0	0	0	0	0	0	0	0	0	0	0	0	0	0	0	0	0	0	0	0.000513743	0	0	0
ASV756	0	0	0	0	0	0	8.56E-05	0	8.56E-05	0	0	0	0	0	0	0	0	0	0	0	0	0	0	0	2.85E-05	0	0	0	0	0	0	0	0	0	0	0	2.85E-05	2.85E-05	0	0	0	0	0	0	0	0	0	0	2.85E-05
ASV757	0	0	0	0.000485201	0	0	0	0	0	0	0	0	0	0	0	0	0	0	0	0	0	0	0	0	0	0	0	0	0	0	0	0	0	0	0	0	0	0	0	0	0	0	0	0	0	0	0	0	0
ASV758	0	0	0	0	0	2.85E-05	2.85E-05	0	0	0	0	0	0	0	0	0	0	0	0	0	0	0	0	0	0	0	0	0	0	0	0	0	0.000171248	5.71E-05	0	0	0	0	0	0	2.85E-05	0	0	0	0	0	0	0	0
ASV759	0	0	0	0	0	0	0	0	0.000285413	0	0	0	0	0	0	0	0	0	0	0	0	0	0	0	0	0	0	0	0	0	0	0	0	0	0	0	0	0	0	0	0	0	0	0	0	0	0	0	0
ASV760	0	0	0	0	0	0	0	0	0.000256871	0	0	0	0	0	0	0	0	0	0	0	0	0	0	0	0	0	0	0	0	0	0	0	0	0	0	0	0	0	0	0	0	0	0	0	0	0	0	0	0
ASV761	0	0	0	0	0	0	0	0	0	0	0	0	0	0	0	0	0	0	0	0	0	0	0	0	0	0	0	0	0	0	0	0	0	0	0	0	0	0	0	0	0	0	0	0	0	0	0	0	0
ASV762	0	0	0	0	0	0	0	0	0	0	0	0	0	0	0	0	0	0	0	0	0	0	0	0	0	0	0	0	0	0	0	0	0	0	0	0	0	0	0	0	0	0	0	0	0	0	0	0	0
ASV763	0	0	0	0	0	0	0	0	0	0	0	0	0	0	0	0	0	0	0	0	0	0	0	0	0	0	0	0	0	0	0	0	0	0	0	0	0	0	0	0	0	0	0	0	0	0	0	0	0
ASV764	0	0	0	0	0	0	0	0	0	0	0	0	0	0.000114165	0	0	0	0	0	0	0	0	0	0	0	0	0	0	0	0	0	0	0	0	0	0	0	0	0	0	0	0	0	0	0	0	0	0	0
ASV765	0	0	0	0	0	0	0	0	0	0	0	0	0	0	0	0	0	0	0	0	0	0	0	0	0	0	0	0	0	0	0	0	0	0	0	0	0	0	0	0	0	0	0	0	0	0	0	0	0
ASV766	0	0	0	0	0	0	0.000256871	0	0	0	0	0	0	0	0	0	0	0	0	0	0	0	0	0	0	0	0	0	0	0	0	0	0	0	0	0	0	0	0	0	0	0	0	0	0	0	0	0	0
ASV767	0	0	0	0	0	0	0	0	0	0	0	0	0	0	0	0	0	0	0	0	0	0	0	0	0	0	0	0	0	0	0	0	0	0	0	0	0	0	0	0	0	0	0	0	0	5.71E-05	0.000399578	0	0
ASV768	0	0	0	0	0	0	0	0	0	0	0	0	0	0	0	0	0	0	0	0	0	0	0	0	0	0	0	0	0	0	0	0	0	0	0	0	0	0	0	0	0	0	0	0	0	0	0	0	0
ASV769	0	0	0	0	0	0	0	8.56E-05	0.000142706	0	0	0	0	0	0	0	0	0	0	0	0	0	0	0	0	0	0	0	0	0	0	0	0	0	0	0	0	0	0	0	0	0	0	0	0	0	0	0	0
ASV770	0	0	0	0	0	0.000371036	0	0	0	0	0	0	0	0	0	0	0	0	0	0	0	0	0	0	0	0	0	0	0	0	0	0	0	0	0	0	0	0	0	0	0	0	0	0	0	0	0	0	0
ASV771	2.85E-05	0	0	0	0	0	2.85E-05	0	0.000114165	0.000114165	0	0	0	0	0	0	5.71E-05	0	0	0	0	0	0	0	0	0	0	0	0	0	0	0	0	0	2.85E-05	0	0	0	0	0	0	0	0	0	0	0	0	0	0
ASV772	0	0	0	0	2.85E-05	0	0	0	0	0	0	0	0	0	0	0	0	0	0	0	0	0	0	0	0	0	0	0	8.56E-05	0.000114165	0	0	0	0	0	0	0	0	0	0	0	0	0	0	0	0	0	0	0
ASV773	0	0	0	0	0	0	0.000199789	0	0	0	0	0	0	0	0	0	0	0	0	0	0	0	0	0	0	0	0	0	0	2.85E-05	0	0	0	0	0	0	0	0	0	0	0	0	0	0	0	0	0	0	0
ASV774	0	0	0	0	0	0	0	0	0	0	0	0	0	0	0	0	0	0	0	0	0	0	0	0	0	0	0	0	0	0	0	0	0	0	0	0	0	0	0	0	0	0	0	0	0	0	0	0	0
ASV775	0	0	0	0	0	0	0	0	0	0	0	0	0	0	0	0	0	0	0	0	0	0	0	0	0	0	0	0	0	0	0	0	0	0	0	0	0	0	0	0	0	0	0	0	0	0	0	0	0
ASV776	0	0	0	0	0	0	0	0	0	0	0	0	0	0	0	0	0	0	0	0	0	0	0	0	0	0	0	0	0	0	0	0	0	0	0	0	0	0	0	0	0	0	0	0	0	0	0	0	0
ASV777	0	0	0	0	0	0	0	0	0	0	0	0	0	0	0	0	0	0	0	0	0	0	0	0	0	0	0	0	0	0	0	0	0	0	0	0	0	0	0	0	0	0	0	0	0	0	0	0	0
ASV778	0	0	0	0	0	0	0	0	0	0	0	0	0	0	0	0	0	0	0	0	0.00068499	0	0	0	0	0	0	0	0	0	0	0	0	0	0	0	0	0	0	0	0	0	0	0	0	0	0	0	0
ASV779	0	0	0	0	0	0	0	0	0.000114165	0	0	2.85E-05	0	0	0	0	0	0	0	0	0	0	0	0	0	0	0	0	0	0	0	0	0	0	0	0	0	0	0	0	0	0	0	0	0	0	0	0	0
ASV780	0	0	0	0	0	5.71E-05	0	0.000171248	0	0	0	0	0	0	0	0	0	0	0	0	0	0	0	0	0	0	0	0	0	0	0	0	0	0	0	0	0	0	0	0	0	0	0	0	0	0	0	0	0
ASV781	0	0	0	0	0	0	8.56E-05	0	0.00022833	0	0	0	0	0	0	0	0	0	0	0	0	0	0	0	0	0	0	0	0	0	0	0	0	0	0	0	0	0	0	0	0	0	0	0	0	0	0	0	0
ASV782	0	0	0	0	0	0	0	0	0.000285413	0	0	0	0	0	0	0	0	0	0	0	0	0	0	0	0	0	0	0	0	0	0	0	0	0	0	0	0	0	0	0	0	0	0	0	0	0	0	0	0
ASV783	0	0	0	0	0	0	0	0	0	0	0	0	0	0	0	0	0	0	0	0	0	0	0	0	0	0	0	0	0	0	0	0	0	0	0	0	0	0	0	0	0	0	0	0	0	0	0	0	0
ASV784	0	0	0	0	0	0	0	0	0	0	0	0	0	0	0	0	0	0	0.000399578	0	0	0	0	0	0	0	0	0	0	0	0	0	0	0	0	0	0	0	0	0	0	0	0	0	0	0	0	0	0
ASV785	0.000114165	0	0	0	0	0	0	5.71E-05	0.000114165	0	0	0	0	0	0	0	0	0	0	0	0	0	0	0	0	0	0	0	0	0	0	0	0	0	0	0	0	0	0	0	0	0	0	0	0	0	0.00022833	0	0
ASV786	0	0	0	0	0	0	0	0	0	0	0	0	0	0	0	0	0	0	0	0	0	0	0	0	0	0	0	0	0	0	0	0	0	0	0	0	0	0	0	0	0	0	0	0	0	0	0	0	0
ASV787	0	0	0	0	0	0	0	0	0	0	0	0	0	0	0	0	0	0	0	0	0	0	0	0	0	0	0	0	0	0	0	0	0	0	0	0	0	0	0	0	0	0	0	0	5.71E-05	0	0	0	0
ASV788	0	0	0	0	0	0	0	0	0.000199789	0	0	2.85E-05	0	0	0	0	0	0	0	0	0	0	0	0	2.85E-05	0	0	0	0	0	0	0	0	0	0	0	0	0	0	0	0	0	0	0	0	0	0	0	0
ASV789	0	0	0	0	0	0	0	0	0	0	0	0	0	0	0	0	0	0	0	0	0	0	0	0	0	0	0	0	0	0	0	0	0	0	0	0	0	0	0	5.71E-05	0	0.000114165	0	0	5.71E-05	2.85E-05	0	0	0
ASV790	0	0	0	0	0	0	0	0	0	0	0	0	0	0	0	8.56E-05	0	0	0	0	0	0	0	0	2.85E-05	0	0	0	0	0	0	0	0	0	0	0	0	0	0	0	0	0	0	0	0	0	0	0	0
ASV791	0	0	0	0	0	0	0	0	0	0	0	0	0.000627908	0.000342495	0	0	0	0	0	0	0	0	0	0	0	0	0	0	0	0	0	0	0	0	0	0	0	0	0	0	0	0	0	0	0	0	0	0	0
ASV792	0.000199789	0	0	0	0	0	0	0	0	0	0	0	0	0	0	0	0	0	0	0	0	0	0	0	0	0	0	0	0	0	0	0	0	0	0	0	0	0	0	0	0	0	0	0	0	0	0	0.000313954	0
ASV793	0	0	0	0	0	0	0	0	0	0	0	0	0	0	0	0	0	0	0	0	0	0	0	0	0	0	0	0	0	0	0	0	0	0	0	0	0.000313954	0.000171248	0	0	0	0	0	0	0	0	0	0	0
ASV794	0	0	0	0	0	0	0	0	0.000285413	0	0	0	0	0	0	0	0	0	0	0	0	0	0	0	0	0	0	0	0	0	0	0	0	0	0	0	0	0	0	0	0	0	0	0	0	0	0	0	0
ASV795	0	0	0	0	0	0	0	0	0.000114165	5.71E-05	0	5.71E-05	0.000171248	0	0	0	0	0	0	0	0	0	0	0	0	0	0	0	0	0	0	0	0	0	0	0	0	0	0	0	0	0	0	0	0	0	0	0	0
ASV796	0	0	0	0	0	0	0	0	0	0	0	0	0	0	0	0	0	0	0	0	0	0	0	0	0	0	0	0	0	0	0	0	0	0	0	0	0	0	0	0	0	0	0	0	0	0	0	0	0
ASV797	0	0	0	0	0	0	0	0	0	0	0	0	0	0	0	0	0	0	0	0	0	0	0	0	0	0	0	0	0	0	0	0	0	0	0	0	0	0	0	0	0	0	0	0	0	0	0	0	0
ASV798	0	0	0	0	0	0	0	0	0	0	0	0	0	0	0	0	0	0	0	0	0	0	0	0	0	0	0	0	0	0	0	0	0	0	0	0	0	0	0	0	0	0.000342495	0	0	0	0	0	0	0
ASV799	0	0	0	0	0	0	0	0	0	0	0	0	0	0	0	0	0	0	0	0	0	0	0	0	0	0	0	0	0	0	0	0	0	0	0	0	0	0	0	0	0	0	0	0	0	0	0	0	0
ASV800	0	0	0	0	0	0	0	0	0	0	0	0	0	0	0	0	0	0	0	0	0	0	0	0	0	0	0	0	0	0	0	0	0	0	0	0	0	0	0	0	0	0	0	0	0	0	0	0	0
ASV801	0	0	0	0	0	0.000171248	0	0	0	0	0	0	0	0	0	0	2.85E-05	0	0	0	0	0.000285413	0	0	0	0	0	0	0	0	0	0	0	0	0	0	0	0	0	0	0	0	0	0	0	0	0	0	0
ASV802	0	0	0	0	0	0	0	0	0	0	0	0	0	0	0	0	0	0	0	0	0	0	0.000199789	0	0	0	0	0	0	0	0	0	0	0	0	0	0	0	0	0	0	0	0	0	0	0	0	0	8.56E-05
ASV803	0	0	0	0	0	0.000256871	0	0	0	0	0	0	0	0	0	0	0	0	0	0	0	0.000256871	0	0	0	0	0	0	0	0	0	0	0	0	0	0	0	0	0	0	0	0	0	0	0	0	0	0	0
ASV804	0	0	0	0	0	0	0	0	0	0	0	0	0	0	0	0	0	0	0	0	0	0	0	0	0	0	0	0	0	0	0	0	0	0	0.000142706	0	0	0	0	0	0	0	0	0	0	0	0	0	0
ASV805	0	0	0	0	0	0	0	0	0	0	0	0	0	0	0	0	0	0	0	0	0	0	0	0	0	0	0	0	0	0	0	0	0	0	0	0	0	0	0	0	0	0	0	0	0	0	0	0.00022833	0
ASV806	0	0	0	0	0	0	0	0	0	0	0	0	0	0	0	0	0	0	0	0	0	0	0	0	0	0	0	0	0	0	0	0	0	0	0.000599366	0	0	0	0	0	0	0	0	0	0	0	0	0	0
ASV807	0	0	0	0	0	0.000171248	0	2.85E-05	2.85E-05	0	0	0	0	0	0	0	0	0	0	0	0	8.56E-05	0	0	0	0	0	0	0	0	0	0	0	0	0	0	0	8.56E-05	0	0	0	0	0	0	0	0	0	0	0
ASV808	0	0	0	0	0	0	8.56E-05	0	0.000114165	0	0	0	0	0	0	0	0	0	0	0	0	0	0	0	0	0	0	0	0	0	0	0	0	0	0	0	0	0	0	0	0	0	0	0	0	0	0	0	0
ASV809	0	0	0	0	0	0	0	0	0	0	0	0	0	0	0	0	0	0	0	0	0	0	0	0	0	0	0	0	0	0.000256871	0	0	0	0	0	0	0	0	0	0	0	0	0	0	0	0	0	0	0
ASV810	0	0	0	0	0	0	0	0	0	0	0	0	0	0	0	0	0	0	0	0	0	0	2.85E-05	0	0	0	0	0	0	0	0	0	0	0	0	0	0	0	0	0	0	0	0	0	0	0	0	0	0
ASV811	0	0	0	0	0	0	0	0	0	0	0	0	0	0	0	0	0	0	0	0	0	0	0	0	0	0	0	0	0	0	0	0	0	0	0	0	0	0	0	0	0	0	0	0	0	0	0.000313954	0	0
ASV812	0	0	0	0	0	0	0	0.000114165	0	0.000171248	0	0	0	0	0	0	0	0	0	0	0	0	0	2.85E-05	0	0	0	0	0	0	0	0	0	0	0	0	0	0	0	0	0	0	0	2.85E-05	0	0	0	0	0
ASV813	0	0	0	0	0	0	0	0	0	0	0	0	0	0	0	0	0	0	0	0	0	0	0	0.000285413	0	0	0	0	0	0	0	0	0	0	0	0	0	0	0	0	0	0	0	0	0	0	0	0	0
ASV814	0	0	0	0	0	0	0	0	0	0	0	0	0	0	0	0	0	0	0	0	0	0	0	0	0	0	0	0	0	0	0	0	0	0	0	0	0	0	0	0	0	0	0	0	0	0	0	0	0
ASV815	0	0	0	0	0	0	0	0.00022833	0	0	0	0	0	0	0	0	0	0	0	0	0	0	0	0	0	0	0	0	0	0	0	0	0	0	0	0	0	0	0	0	0	0	0	0	0	0	0	0	0
ASV816	0	0	0	0	0	0	0	0	0	0	0	0	0	0	0	0	0	0	0	0	0	0	0	0	0	0	0	0	0	0	0	0	0	0	0	0	0	0	0	0	0	0	0	0	0	0	0	0	0
ASV817	0	0	0	0	0	0	0	0	0	0	0	0	0	0	0	0	0	0	0	2.85E-05	0	0	0	0	0	0	0	2.85E-05	0	0	0	0	0.000199789	0	0	0	0	0	0	0	0	0	0	0	0	0	0	0	0
ASV818	8.56E-05	0.000199789	0	0	0	0	0	0	0	0	0	0	0	0	0	0	0	0	0	0	0	0	0	0	0	0	0	0	0	0	0	0	0	0	0	0	0	0	0	0	0	0	0	0	0	0	0	0	0
ASV819	0	0	0	0	0	0	0	0	0	0	0	0	0	0	5.71E-05	0	0	0	0	0	0	0	0	0	0	0	0	0	0	0.000114165	0	8.56E-05	0	0	0	0	0	0	0	0	0	0	0	0	0	0	0	0	0
ASV820	0	0	0	0	0	0	0	0	0	0	0	0	0	0	0	0	0	0	0	0	0	0	0	0	0	0	0	0	0	0	0	0	0	0	0	0	0	0	0	0	0	0	0	0	0	0	0	0	0
ASV821	0	0	0	0	0	0	0	0	0	0	0	0	0	0	0	0	0	0	0	0	0	0	0	0	0	0	0	0	0	0	0	0	0	0	0	0	8.56E-05	0.000399578	0	0	0	0	0	0	0	0	0	0	0
ASV822	0	0	0	0	0	0	0	0	0	0	0	0	0	0	0	0	0	0	0	0	0	0	0	0	0	0	0	0	0	0	0	0	0	0	0	0	0	0	0	0	0	0	0	0	0	0	0	0	0
ASV823	0	0	0	0	0	0	0	0	0	0	0	0	0	0.000256871	0	0	0	0	0	0	0	0	0	0	0	0	5.71E-05	0	0	5.71E-05	0	0	0	0	0	0	0	0	0	0	0	0	0	0	0	0	0	0	0
ASV824	0	0	0	0	0	0	0	0	0	0	0	0	0	0	0	0	0	0	0	0	0	0	0	0	0	0	0	0	0	0	0	0	0	0	0	0	0	0	0	0	0	0	0	0	0	0	0	0	0
ASV825	0	0	0	0	0	0	0	0	0	0	0	0	0	0	0	0	0	0	0	0	0	0	0	0	0	0	0	0	0	0	0	0	0	0	0	0	0	0	0	0	0	0	0	0	0	0	0	0	0
ASV826	0	0	0	0	0	0	0	0	0	0	0	0	0	0	0	0	0	0	0	0	0	0	0	0	0	0	0	0	0	0	0	0	0	0	0	0	0	0	0	0	0	0	0	0	0	0	0	0	0
ASV827	0	0	0	0	0	0	0	0	0	0	0	0	0	0	0	0	0	0	0	0	0	0	0	0	0	0	0	0	0	0	0	0	0	0	0	0	0	0	0	0	0	0	0	0	0	0	0	0	0
ASV828	0	0	0	0	0	0	0	0	0	0	0	0	0	0	0	0	0	0	0	0	0	0	0	0	0	0	0	0	0	0	0	0	0	0	0	0	0	0	0	0	0	0	0	0	0	0	0	0	0
ASV829	0	0	0	0	0	0	0	0	0	0	0	0	0	0	0	0	0	0	0	0	0	0	0	0	0	0	0	0	0	0	0	0	0	0	0	0	0	0	0	0	0	0	0	0	0	0	0	5.71E-05	0
ASV830	0	0	0	0	0	0	0	0	0	0	0	0	0	0	0	0	0	0	0	0	0	0	0	0	0	0	0	0	0	0	0	0	0	0	0	0	0	0	0	0	0	0	0	0	0	0	0	0	0
ASV831	0	0	0	0	0	0	8.56E-05	0	0.000142706	0	0	0	0	0	0	0	0	0	0	0	0	0	0	0	0	0	0	0	0	0	0	0	0	0	0	0	0	0	0	0	0	0	0	0	0	0	0	0	0
ASV832	0	0	0	0	0	0	0	0	0	0	0	0	0	0	0	0	0	0	0	0	0	0	0	0	0	0	0	0	0	0	0	0	0	0	0	0	0	0	0	0	0	0	0	0	0	0	0	0	0
ASV833	0	0	0	0	0	0	0	0	0	0	0	0	0	0	0	0	0	0.000428119	0	0	0	0	0	0	0	0	0	0	0	0	0	0	0	0	0	0	0	0	0	0	0.000142706	0	0	0	0	0	0	0	0
ASV834	0	0	0	0	0	0	0	0	0	0	0	0	0	0	0	0	0	0	0	0	0	0	0	0	0	0	0	0	0	0	0.00022833	0	0	0	0	0	0	0	0	0	0	0	0	0	0	0	0	0	0
ASV835	0	0	0	0	0	0	0	0	0	0	0	0	0	0	0	0	0	0	0	0	0	0	0	0	0	0	0	0	0	0	0	0	0	0	0	0	0	0	0	0	0	0	0	0	0	0	0	0	0
ASV836	0	0	0	0	0	0	0	0	0	0	0	0	0	0	0	0	0	0	0	0	0	0	0	0	0	0	0	0	0	0	0	0	0	0	0	0	0	0	0	0	0	0	0	0	0	0	0	0	0
ASV837	0	0	0	0	0	0	0	0	0	0	0	0	0	0	0	0	0	0	0	0	0	0	0	0	0	0	0	0	0	0	0	0	0	0	0	0	0	0	0	0	0	0	0	0	0	2.85E-05	0	0	0
ASV838	0	0	0	0	0	0	0	0	0	0	0	0	0	0	0	0	0	0	0	0	0	0	0	0	0	0	0	0	0	0	0	0	0	0	0	0	0	0	0	0	0	0	0	0	0	0.000428119	0	0	0
ASV839	0	0	0	0	0	0	0.00022833	0	0	0	0	0	0	0	0	0	0	0	0	0	0	0	0	0	0	0	0	0	0	0	0	0	0	0	0	0	0	0	0	0	0	0	0	0	0	0	0	0	0
ASV840	0	0	0	0	0	0	0.00022833	0	0	0	0	0	0	0	0	0	0	0	0	0	0	0	0	0	0	0	0	0	0	0	0	0	0	0	0	0	0	0	0	0	0	0	0	0	0	0	0	0	0
ASV841	0	0	0	0	0	0.000342495	0	0	0	0	0	0	0	0	0	0	0	0	0	0	0	0	0	0	0	0	0	0	0	0	0	0	0	0	0	0	0	0	0	0	0	0	0	0	0	0	0	0	0
ASV842	0	0	0	0	0	0.000313954	0	0	0	0	0	0	0	0	0	0	0	0	0	0	0	0	0	0	0	0	0	0	0	0	0	0	0	0	0	0	0	0	0	0	0	0	0	0	0	0	0	0	0
ASV843	0	0	0	0	0	0	0	0	0	0	0	0	0	0	0	0	0	0	0	0	0	0	0	0	0	0	0	0	0	0	0	0	0	0	0	0	0	0	0	0	0	0	0	0	0	0	0	0	0
ASV844	0	0	0	0	0	0	0.000199789	0	0	0	0	0	0	0	0	0	0	0	0	0	0	0	0	0	0	0	0	0	0	0	0	0	0	0	0	0	0	0	0	0	0	0	0	0	0	0	0	0	0
ASV845	0	0	0	0	0	0	0.000171248	0	0	0	0	0	0.000199789	0	0	0	0	0	0	0	0	0	0	0	0	0	0	0	0	0	0	0	0	0	0	0	0	0	0	0	0	0	0	0	0	0	0	0	0
ASV846	8.56E-05	0	0	0	0	0	8.56E-05	0	0	0	0	0	0	0	0	0	0	0	0	0	0	0	0	0	0	0	0	0	0	0	0	0	0	0	0	0	0	0.000114165	0	0	0	0	0	0	0	0	0	0	0
ASV847	0	0	0	0	0	0	0	0	0	0	0	0	0	0	0	0	0	0	0	0	0	0	0	0	0	0	0	0	0	0	0	0.000199789	0	0	0	0	0	0	0	0	0	0	0	0	0	0	0	0	0
ASV848	0	0	0	0	0	0	0	0	0	0	0	0	0	0	0	0	0	0	0	0	0	0	0	0	0	0	0	0	0	0	0	0	0	0	0	0	0	0	0	0	0	0	0	0	0	0	0	0	0
ASV849	0	0	0	0	0	0	0	0	0	0	0	0	0	0	0	0	0	0	0	0	0	0	0	0	0	0	0	0	0	0	0	0	0	0	0	0	0	0	0	0	0	0	0	0	0	0	0	0	0
ASV850	0	0	0	0	0	0	0	0	0	0	0	0	0	0	0	0	0	0	0	0	0	0	0	0	0	0	0	0	0	0	0	0	0	0	0	0	0	0	0	0	0	0	0	0	0	0	0	0	0
ASV851	0	0	0	0	0	0	0	0	0	0	0	0	0	0	0	0	0	0	0	0	0	0	0	0	0	0	0	0	0	0	0	0	0	0	0	0	0	0	0	0	0	0	0	0	0	0	0	0	0
ASV852	0	0	0	0	0	0	0.00022833	0	0	0	0	0	0	0	0	0	0	0	0	0	0	0	0	0	0	0	0	0	0	0	0	0	0	0	0	0	0	0	0	0	0	0	0	0	0	0	0	0	0
ASV853	0	0	0	0	0	2.85E-05	0.000114165	0	5.71E-05	0	2.85E-05	2.85E-05	0	0	0	0	0	0	0	0	0	0	0	0	0	0	0	0	0	0	0	0	0	0	0	0	0	0	0	0	0	0	0	0	0	0	0	0	0
ASV854	0	0	0	0	0	0	0	0	0	0	0	0	0	0	0	0	0.000285413	0	0	0	0	0	0	0	0	0	0	0	0	0	0	0	0	0	0	0	0	0	0	0	0	0	0	0	0	0	0	0	0
ASV855	0	0	0	0	0	0	0	0.000171248	0	0	0	0	0	0	0	0	0	0	0	0	0	0	0	0	5.71E-05	0	0	0	0	0	0	0	0	0	0	0	0	0	0	0	0	0	0	0	0	0	0	0	0
ASV856	2.85E-05	0	0	0	0	0	0	0	0	0	5.71E-05	0	0.000142706	0	0	0	0	0	0	0	0	0	0	0	0	0	0	0	0	0	0	0	0	0	0	0	0	0	0	0	0	0	0	0	0	0	0	0	0
ASV857	0	0	0	0	0	0	0	0.000171248	0	0.000171248	0	0	0	0	0	0	0	0	0	0	0	0	0	0	0	0	0	0	0	0	0	0	0	0	0	0	0	0	0	0	0	0	0	0	0	0	0	0	0
ASV858	0	0	0	0	0	0	0	0	0.000199789	0	0	0	0	0	0	0	0	0	0	0	0	0	0	0	2.85E-05	0	0	0	0	0	0	0	0	0	0	0	0	0	0	0	0	0	0	0	0	0	0	0	0
ASV859	0	0	0	0	0	0	0	0	0	0	0	0	0	0	0	0	0	0	0	0.00022833	0	0	0	0	0	0	0	0	0	0	0	0	0	0	0	0	0	0	0	0	0	0	0	0	0	0	0	0	0
ASV860	0	0	0	0	0	0	0	0	0	0	0	0	0	0	0	0	0	0	0	0	0	0.000542284	0	0	0	0	0	0	0	0	0	0	0	0	0	0	0	0	0	0	0	0	0	0	0	0	0	0	0
ASV861	0	0	0	0	0	0	0	0	0.00022833	0	0	0	0	0	0	0	0	0	0	0	0	0	0	0	0	0	0	0	0	0	0	0	0	0	0	0	0	0	0	0	0	0	0	0	0	0	0	0	0
ASV862	0	0	0	0	0	0	0	0	0	0	0	0	0	0	0	0	0	0	0	0	0	0	0	0	0	0	0	0	0	0	0	0	0	0	0	0	0	0	0	0	0	0	0	0	0	0.000399578	0	0	0
ASV863	0	0	0	0	0	0	0	0	0	0	0	0	0	0	0	0	0	0	0	0	0	0	0	0	0	0	0	0	0	0	0	0	0	0	0	0	0	0	0	0	0	0	0	0	0	0	0	0.000542284	0
ASV864	0	0	0	0	0	0	0	0	0	0	0	0	0	0	0	0	0	0	0	0	0	0	0	0	0	0	0	0	0	0	0	0	0	0	0	0	0	0.000399578	0	0	0	0	0	0	0	0	0	0	0
ASV865	0	0	0	5.71E-05	0	0	0	0	0.000199789	0	0	0	0	0	0	0	0	0	0	0	0	0	0	0	0	0	0	0	0	0	0	0	0	0	0	0	0	0	0	0	0	0	0	0	0	0	0	0	0
ASV866	0	0	0	0	0	0	0	0	0	0	0	0	0	0	0	0	0	0	0	0.000114165	0	0	0	0	0	0	0	0	0	0	0	8.56E-05	0	0	0	0	0	0	0	0	0	0	0	0	0	0	0	0	0
ASV867	0	0	0	0	0	0	0	0	0	0	0	0	0	0	0	0	0	0	0	0	0	0	0	0	0	0	0	0	0	0	0	0	0	0	0	0	0	0	0	0	0	0	0	0	0	0	0	0	0
ASV868	0	0	0	0	0	0	0	0	0	0	0	0	0	0	0	0	0	0	0	0	0	0	0	0	0	0	0	0	0	0	0	0	0	0	0	0	0	0	0	0	0	0	0	0	0	0	0	0	0
ASV869	0	0	0	0	0	0	0	0	0	0	0	0	0	0	0	0	0	0	0	0	0	0	0	0	0	0	0	0	0	0	0	0	0	0	0	0	0	0	0	0	0	0	0.000313954	0	0	0	0	0	0
ASV870	0	0	0	0	0	0	0	0	0	0	0	0	0	0	0	0	0	0	0	0	0	0	0	0	0	0	0	0	0	0	0	0	0	0	0	0	0	0	0	0	0	0	0	0	0	0	0	0	0
ASV871	0	0	0	0	0	0	0	0	0	0	0	0	0	0	0	0	0	0	0	0	0	0	0	0	0	0	0	0	0	0	0	0	0	0	0	0	0	0	0	0	0	0	0	0	0	0	0	0	0
ASV872	0	0	0	0	0	0	0	0	0	0	0	0	0	0	0	0	0	0	0	0	0	0	0.00022833	0	0	0	0	0	0	0	0	0	0	0	0	0	0	0	0	0	0	0	0	0	0	0	0	0	0
ASV873	0	0	0	0	0	0	0.000171248	0	0	0	0	0	0	0	0	0	0	0	0	0	0	0	5.71E-05	0	0	0	0	0	0	0	0	0	0	0	0	0	0	0	0	0	0	0	0	0	0	0	0	0	0
ASV874	0	0	0	0	0	0	0	0	0	0	0	0	8.56E-05	0	0	0	0	0	0	0	0	0	0	0	0	0	5.71E-05	0	0.000199789	0	0	0	0	0	0	0	0	0	0	0	0	0	0	0	0	0	0	0	0
ASV875	0	0	0	0	0	0	0	0	0	0	0	0	0	0	0	0	0	0	0	0	0	0	0	0	0	0	0	0	0	0	0	0	0	0	0	0	0	0	0	0	0	0	0	0	0	0.000199789	0.000256871	0	0
ASV876	0	0	0	0	0	0	0	0	0	0	0	0	0	0	0	0	0	0	0	0	0	0	0	0	0	0	0	0	0	0	0	0	0	0	0	0	0	0	0	0	0.000399578	0	0	0	0	0	0	0	0
ASV877	0	0	0	0	0	0	0	0	0.00022833	0	0	0	0	0	0	0	0	0	0	0	0	0	0	0	0	0	0	0	0	0	0	0	0	0	0	0	0	0	0	0	0	0	0	0	0	0	0	0	0
ASV878	0	0	0	0	0	0	0	0	0	0	0	0	0	0	0	0	0	0	0	0	0	0	0	0	0	0	0	0	0	0	0	0	0	0	0	0	0	0	0	0	0	0	0	0	0	0	0	0	0.000313954
ASV879	0	0	0	0	0	0	0	0	0	0	0	0	0	0	0	0	0	0	0	0	0	0.000570825	0	0	0	0	0	0	0	0	0	0	0	0	0	0	0	0	0	0	0	0	0	0	0	0	0	0	0
ASV880	0	0	0	0	0	0	0	0	0.000199789	0	0	0	0	0	0	0	0	0	0	0	0	0	0	0	0	0	0	0	0	0	0	0	0	0	0	0	0	0	0	0	0	0	0	0	0	0	0	0	0
ASV881	0	0	0	0	0	0	0	0	0	0	0	0	0	0	0	0	0	0	0	0	0	0	0	0	0	0	0	0	0	0	0	0	0	0	0	0	0	0	0	0	0	0	0	0	0	0	0	0	0
ASV882	0	0	0	0	0	0	0	0	0	0	0	0	0	0	0	0	0	0	0	0	0	0	0	0	0	0	0	0	0	0	0	0	0	0	0	0	0	0	0	0	0	0	0	0	0	0	0	0	0
ASV883	0	0	0	0	0	0	0	0.000171248	0	0	0	0	0.000199789	0	0	0	0	0	0	0	0	0	0	0	0	0	0	0	0	0	0	0	0	0	0	0	0	0	0	0	0	0	0	0	0	0	0	0	0
ASV884	0	0	0	0	0	0	0	0	0	0	0	0	0	0	0	0	0	0	0	0	0	0	0	0	0	0	0	0	0	0	0	0	0	0	0	0	0	0.000199789	0	0	0	0	0	0	0	0	0	0	0
ASV885	0	0	0	5.71E-05	0	2.85E-05	5.71E-05	0	2.85E-05	0	0	0	0.000171248	0	0	0	2.85E-05	0	0	0	0	0	0	0	0	0	0	0	0	0	0	0	0	0	0	0	0	0	0	0	0	0	0	0	0	0	0	0	0
ASV886	0	0	0	0	0	0	0	0	0	0	0	0	0	0	0	0	0	0	0	0	0	0	0	0	0	0	0	0	0	0	0	0	0	0.000199789	0	0	0	0	0	0	0	0	0	0	0	0	0	0	0
ASV887	0	0	0	0	0	0	0	0	0	0	0	0	0	0	0	0	0	0	0	0	0	0	0	0	0	0	0	0	0	0	0	0	0	0	0	0	0	0	0	0	0	0	0	0	0	0	0	0	8.56E-05
ASV888	0	0	0	0	0	0	0	0	0	0	0	0	0	0	0	0	0	0	0	0	0	0	0	0	0	0	0	0	0	0	0	0	0	0	0	0	0	0	0	0	0	0	0	0	0	0	0	0	0
ASV889	0	0	0	0	0	0	0	0.000199789	0	0	0	0	0	0	0	0	0	0	0	0	0	0	0	0	0	0	0	0	0	0	0	0	0	0	0	0	0	0	0	0	0	0	0	0	0	0	0	0	0
ASV890	0	0	0	0	0	0	0	0	0	0	0	0	0	0	0	0	0	0	0	0	0	0	0	0	0	0	0	0	0	0	0	0	0	0	0	0	0	0	0	0	0	0	0	0	0	0	0	0	0
ASV891	0	0	0	0	0	0	0	0	0	0	0	0	0	0	0	0	0	0	0	0	0	0	0	0	0	0	0	0	0	0	0	0	0	0	0	0	0	0	2.85E-05	0	0	0	0	0	0	0	0	0	0
ASV892	0	0	0	0	0	0	0	0	0	0	0	0	0	0	0	0	0	0	0	0	0	0	0	0	0	0	0	0	0	0	0	0	0	0	0	0	0	0	0	0	0	0	0	0	0	0	0	0	0
ASV893	0	0	0	0	0	0	0	0	0	0	0	0	0	0	0	0	0	0	0	0.000114165	0	0	0	0.000114165	0	0	0	0	0	0	0	0	0	0	0	0	0	0	0	0	0	0	0	0	0	0	0	0	0
ASV894	0	0	0	0	0	0	5.71E-05	0	0.000142706	0	0	0	0	0	0	0	0	0	0	0	0	0	0	0	0	0	0	0	0	0	0	0	0	0	0	0	0	0	0	0	0	0	0	0	0	0	0	0	0
ASV895	0	0	0	0	0	0	0	0	0	0	0	0	0	0	0	0	0	0	0	0	0	0	0	0	0	0	0	0	0	0	0	0	0	0	0	0	0	0	0	0	0	0	0	0	0	0	8.56E-05	0	8.56E-05
ASV896	0	0	0	0	0	0	0	0	0	0	0	0	0	0	0	0	0	0	0	0	0	0	0	0	0	0	0	0	0	0	0	0	0	0	0	0	0	0	0	0	0	0	0	0	0	0	0	0	0
ASV897	0	0	0	0	0	0	8.56E-05	0	0	0	0	0	0	0	0	0	0	0	0	0.000142706	0	0	0	0	0	0	0	0	0	0	0	0	0	0	0	0	0	0	0	0	0	0	0	0	0	0	0	0	0
ASV898	0	0	0	0	0	0	0	0	0	0	0	0	0	0	0	0	0	0	0	0	0	0	0	0	0	0	0	0	0	0	0	0	0	0	0	0	0	0	0	0	0	0	0	0	0	0	0	0	0
ASV899	0	0	0	0	0	0	0	0	0	0	0	0	0	0	0	0	0	0	0	0	0	0	0	0	0	0	0	0	0	0	0	0	0	0	0	0	0	0.000371036	0	0	0	0	0	0	0	0	0	0	0
ASV900	0	0	0	0	0	0	0.000285413	0	0	0	0	0	0	0	0	0	0	0	0	0	0	0	0	0	0	0	0	0	0	0	0	0	0	0	0	0	0	0	0	0	0	0	0	0	0	0	0	0	0
ASV901	2.85E-05	0	0	0	0	5.71E-05	0	0	0	0	0	5.71E-05	0	0	0	0	0	0	0	0	0	0	0	0	5.71E-05	5.71E-05	0	0	0	0	0	0	0	0	0	0	0	0	0	0	0	0	0	0	0	0	0	0	0
ASV902	0	0	0	0	0	0	0	0	0	0	0	0	0	0	0	0	0	0	0	0	0	0	0	0	0	0	0	0	0	0	0	0	0	0	0	0	0	0	0	0.00022833	0	0	0	0	0	0	0	0	0
ASV903	0	0	0	0	0	0.00022833	0	0	0	0	0	0	0	0	0	0	0	0	0	0	0	5.71E-05	0	0	0	0	0	0	0	0	0	0	0	0	0	0	0	0	0	0	0	0	0	0	0	0	0	0	0
ASV904	0	0	0	0	0	0	0	0	0	0	0	0	0	0	0	0	0	0	0	0	0	0	0	0	0	0	0	0	0	0	0	0	0	0	0	0	0	0	0	0	0	0	0	0	0.00022833	0.000171248	0	0	0
ASV905	0	0	0	0	0	0	0	0	0	0	0	0	0	0	0	0	0	0	0	0	0	0	0	0	0	0	0	0	0	0	2.85E-05	0	0	0.000199789	0	0	0	0	0	0	0	0	0	0	0	0	0	0	0
ASV906	0	0	0	0	0	0	0	0	0	0	0	0	0	0	0	0	0	0	0	0	0	0	0	0	0	0	0	0	0	0	0	0	0	0	0	0	0	0	0	0	0	0	0	0	0	0	0	0	0
ASV907	0	0	0	0	0	0	0	0	0	0	0	0	0	0	0	0	0	0	0	0	0	0	0	0	0	0	0	0	0	0	0	0	0	0	0	0	0	0	0	0	0	0	0	0	0	0	0	0	0
ASV908	0	0	0	0	0	0	0	0	0	0	0	0	0	0	0	0	0	0	0	0	0	0	0	0	0	0	0	0	0	0	0	0	0	0	0	0	0	0	0	0	0	0	0	0	0	0	0	0	0.000114165
ASV909	0	0	0	0	0	0	0	0	0	0	0	0	0	0	0	0	0	0	0	0	0	0	0	0	0	0	0	0	0	0	0	0	0	0	0	0	0	0	0	0	0	0	0	0	0	0	0	0	0
ASV910	0	0	0	0	0	0	0	0	0	0	0	0	0	0	0	0	0	0	0	0	0	0	0	0	0	0	0	0	0	0	0	0	0	0	0	0	0	0	0	0	0	0	0	0	0	0	0	0	0
ASV911	0	0	0	0	0	0	0	0	0	0	0	0	0	0	0	0	0	0	0	0	0	0	0	0	0	0	0	0	0	0	0	0	0	0	0	0	0	0	0	0	0	0	0	0	0	0	0	0	0
ASV912	0	0	0	0	0	0	0	0	0	0	0	0	0	0	0	0	0	0	0	0	0	2.85E-05	0	0	0	0	0	0	0	0	0	0	0	0	0.000114165	0	5.71E-05	0	0	0	0	0.000256871	2.85E-05	0	0	0	0	0	0
ASV913	0	0	0	0	0	0	0	0	0.000114165	0	0	0	8.56E-05	0	0	0	0	0	8.56E-05	0	0	0	0	0	2.85E-05	0	0	0	0	0	0	0	0	0	0	0	0	0	0	0	0	0	0	0	0	0	0	0	0
ASV914	0	0	0	0	0	0	0	2.85E-05	0	0	0	0	0	0	0	0	8.56E-05	0	0	0	0	0	0	0	0	0	2.85E-05	0	0	0	0	0	0	0	0	0	0	0	0	0	0	0	0	0	0	0	0.000142706	0	0
ASV915	0	0	0	0	0	0	0	0	0	0	0	0	0	0	0	0	0	0	0	0	0	0	0	0	0	0	0	0	0	0	0	0	0	0	0	0	0	0	0	0	0	0	0	0	0	0	0	0	0
ASV916	0	0	0	0	0	0	0	0	0	0	0	0	0	0	0	0	0	0	0	0	0	0	0	0	0	0	0	0	0	0	0	0	0	0	0	0	0	0	0	0	0	0	0	0	0	0	0	0	0
ASV917	0	0	0	0	0	0	0	0	0	0	0	0	0	0	0	0	0	0	0	0	0	0	0	0	0	0	0	0	0	0	0	0	0	0	0	0	0	0	0	0	0	0	0	0	0	0	0	0.000171248	2.85E-05
ASV918	0	0	0	0	0	0	0	0	0	0	0	0	0	0	0	0	0	0	0	0	0	0	0	0	0	0	0	0	0	0	0	0	0	0	0	0	0	0	0	0	0	0	0	0	0	0	0	0.000171248	0
ASV919	0	0	0	0	0	0	0	0.000114165	0	0	0	0	0	0	0	0	0	0.000199789	0	0	0	0	0	0	0	0	0	0	0	0	0	0	0	0	0	0	0	0	0	0	0	0	0	0	0	0	0	0	0
ASV920	0	0	0	0	0	0	0	0	0	0	0	0	0	0	0	0	0	0	0	0	0	0	0	0	0	0	0	0	0	0	0	0	0	0	0	0	0	0	0	0	0	0	0	0.000371036	0	0	0	0	0
ASV921	0	0	0	0	0	0	0	0	0.000199789	0	0	0	0	0	0	0	0	0	0	0	0	0	0	0	0	0	0	0	0	0	0	0	0	0	0	0	0	0	0	0	0	0	0	0	0	0	0	0	0
ASV922	0	0	0	0	0	2.85E-05	0	8.56E-05	2.85E-05	0.000114165	0	0	0	0	0	0	0	0	0	0	0	0	0	0	0	0	0	0	0	0	0	0	0	0	0	0	0	0	0	0	0	0	0	0	0	0	0	0	0
ASV923	0	0	0	0	0	0	0	0	0	0	0	0	0	0	0	0	0	0	0	0	0	0	0	0	0	0	0	0	0	0	0	0	0	0	0	0	0	0	0	0	0	0	0	0	0	0	0	0	0
ASV924	0	0	0	0	0	0.000256871	0	0	0	0	0	0	0	0	0	0	0	0	0	0	0	0	0	0	0	0	0	0	0	0	0	0	0	0	0	0	0	0	0	0	0	0	0	0	0	0	0	0	0
ASV925	0	0	0	0	0	0	0.00022833	0	0	0	0	0	0	0	0	0	0	0	0	0	0	0	0	0	0	0	0	0	0	0	0	0	0	0	0	0	0	0	0	0	0	0	0	0	0	0	0	0	0
ASV926	0	0	0	0	0	0	0	0	0	5.71E-05	0	0	0	0	0	0	0	0	0	0	0	0	0	0	0	8.56E-05	0	0	0	0	0	0	0	0	0	0	0	0	0	0	0	0	0	0	0	0	0	0	0
ASV927	0	0	0	0	0	0	0	0	0	0	0	0	0	0	0	0	0	0	0	0	0	0	0	0	0	0	0	0	0	0	0	0	0	0	0	0	0	0	0	0	0	0	0	0	0	0	0	0	0
ASV928	0	0	0	0	0	0	0	0	0	0	0	0	0	0	0	0	0	0	0	0	0	0	0	0	0	0	0	0	0	0	0	0	0	0	0	0	0	0	0	0	0	0	0	0	0	0	0	0	0
ASV929	0.00022833	0	0	0	0	0	0	0	0	0	0	0	0	0	0	0	0	0	0	0	0	0	0	0	0	0	0	0	0	0	0	0	0	0	0	0	0	0	0	0	0	0	0	0	0	0	0	0	0
ASV930	0	0	0	0	0	0	0	0	0	0	0	0	0	0	0	0	0	0	0	0	0	0	0	0	0	0	0	0	0	0	0	0	0	0	0	0	0	0	0	0	0	0	0	0	0	0	0	0	0
ASV931	0	0	0	0	0	0	0	0	0	0	0	0	0	0	0	0	0	0	0	0	0	0	0	0	0	0	0	0	0	0	0	0	0	0	0	0	0	0	0	0	0	0	0	0	0	0	0	0	0
ASV932	0	0	0	0	0	0	0	0	0	0	0	0	0	0	0	0	0	0	0	0	0	0	0	0	0	0	0	0	0	0	0	0	0	0	0	0	0	0	0	0	0	0	0	0	0	0	0	0	0
ASV933	0	0	0	0	0	0	0	0	0	0	0	0	0	0	0	0	0	0	0	0	0	0	0	0	0	0	0	0	0	0	0	0	0	0	0	0	0	0	0	0	0	0	0	0	0	0	0	5.71E-05	0
ASV934	0	0	0	0	0	0	0	0	0	0	0	0	0	0	0	0	0	0	0	0	0	0	0	0	0	0	0	0	0	0	0	0	0	0	0	0	0	0	0	0	0	0	0	0	0	0	0	0	0
ASV935	0	0	0	0	0	0	0	0	0	0	0	0	0	0	0	0	0	0	0	0	0	0	0	0	0	0	0	0	0	0	0	0	0	0	0	0	0	0	0	0	0	0	0	0	0	0	0	0	0
ASV936	0	0	0	0	0	0	0	0	0	0	0	0	0	0	0	0	0	0	0	0	0	0	0	0	0	0	0	0	0	0	0	0	0	0	0	0	0	0	0	8.56E-05	0	0	0	0	0	0	0	0	0
ASV937	0	0	0	0	0	0	0	0	0	0	0	0	0	0	0	0	0	0	0	0	0	0	0	0	0	0	0	0	0	0	0	0	0	0	0	0	0	0	0	0	0	0	0	0	0	0	0	0	0
ASV938	0	0	0	0	0	0	8.56E-05	0	0	0	0	0	0	0	0	0	0	0	0	0	0	0	2.85E-05	0	0	8.56E-05	0	0	0	0	0	0	0	0	0	0	0	0	0	0	0	0	0	0	0	0	0	0	0
ASV939	0	0	0	0	0	0	0.000114165	0	0	0	0	0	0	0	0	0	0	0	0	0	0	0	2.85E-05	0	0	0	0	0	0	0	0	0	0	0	0	0	0	0	0	0	0	0	0	0	0	0	0.000114165	0	0
ASV940	0	0	0	0	0	2.85E-05	0	2.85E-05	8.56E-05	0	0	0	0	0	0	0	0	0	5.71E-05	0	0	0	0	0	2.85E-05	0	0	0	0	0	0	0	0	0	0	0	0	0	0	0	0	0	0	0	0	0	0	0	0
ASV941	0	0	0	0	0	0	0	0	0	0	0	0	0	0	0	0	0	0	0	0	0	0	0	0	0	0.000199789	0	5.71E-05	0	0	0	0	0	0	0	0	0	0	0	0	0	0	0	0	0	0	0	0	0
ASV942	0	0	0	0	0	0	0	0	0	0	0	0	0	0	0	0	0	0	0	0	0	0	0	0	0	0.000313954	0	0	0	0	0	0	0	0	0	0	0	0	0	0	0	0	0	0	0	0	0	0	0
ASV943	0	0	0	0	0	0	0	0	0	0	0	0	0	0	0	0	0	0	0	0	0	0	0	0	0	0	0	0	0	0	0	0	0	0	0	0	0	0	0	0	0	0	0	0	0	0	0	0	0
ASV944	0	0	0	0	0	0	0	0	0	0	0	0	0	0	0	0	0	0	0	0	0	0	0	0	0	0	0	0	0	0	0	0	0	0	0	0	0	0	0	0	0	0	0	0	0	0	0	0	0.000285413
ASV945	0	0	0	0	0	0	0	0	0	0	0	0	0	0	0	0	0	0	0	0	0	0	0	0	0	0	0	0	0	0	0	0	0	0	0	0	0	0.000371036	0	0	0	0	0	0	0	0	0	0	0
ASV946	0	0	0	0	0	0	0	0	0	0	0	0	0	0	0	0	0	0	0	0	0	0	0	0	0	0	0	0	0	0	0	0	0	0	0	0	0	0	0	0	0.000428119	0	0	0	0	0	0	0	0
ASV947	0	0	0	0	0	0	0	0	0	0	0.000485201	0	0	0	0	0	0	0	0	0	0	0	0	0	0	0	0	0	0	0	0	0	0	0	0	0	0	0	0	0	0	0	0	0	0	0	0	0	0
ASV948	0	0	0	0	0	0	0	0	0.00022833	0	0	0	0	0	0	0	0	0	0	0	0	0	0	0	0	0	0	0	0	0	0	0	0	0	0	0	0	0	0	0	0	0	0	0	0	0	0	0	0
ASV949	0	0	0	0	0	0	0	0	0	0	0	0	0	0	0	0	0	0	0	0	0	0	2.85E-05	0	0	0	0	0	0	8.56E-05	0	0	0	0	0	0	0	0	0.000114165	0	0	8.56E-05	0	0	0	0	0	0	0
ASV950	0	0	0	0	0	0	0	0	0	0.000485201	0	0	0	0	0	0	0	0	0	0	0	0	0	0	0	0	0	0	0	0	0	0	0	0	0	0	0	0	0	0	0	0	0	0	0	0	0	0	0
ASV951	0	0	0	0	0	0	0	0	0	0	0	0	0	0	0	0	0	0	0	0	0	0	0	0	0	0	0	0	0	0	0	0	0	0	0	0	0	0	0	0	0	0	0	0	0	0	0	0	0
ASV952	0	0	0	0	0	0	0	0	0.000256871	0	0	0	0	0	0	0	0	0	0	0	0	0	0	0	0	0	0	0	0	0	0	0	0	0	0	0	0	0	0	0	0	0	0	0	0	0	0	0	0
ASV953	0	0	0	0	0	0	0	0	0	0	0	0	0	0	0	0	0	0	0	0	0	0	0	0	0	0	0	0	0	0	0	0	0	0	0	0	0	0	0	0	0	0	0	0	0	0	0	0	0
ASV954	0	0	0	0	5.71E-05	0	0	0	0	0	0	0	0	0	0	0	0	0	0	0	0	0	0	0	0	0	0	0	0	0	0	0	0	0	0	0	0	0	0	0	0	0	0	0	0	0	0.000371036	0	0
ASV955	0	0	0	0	0	0	0	0	0	0	0	0	0	0	0	0	0	0	0	0	0	0	0	0	0	0	0	0	0	0	0	0	0	0	0	0	0	0	0	0	0	0	0	0	0	0	0	0	0
ASV956	0	0	0	0	0	0	0	0	0	0	0	0	0	0	0	0	0	0	0	0	0	0	0	0	0.000199789	0	0	0	0	0	0	0	0	0	0	0	0	0	0	0	0	0	0	0	0	0	0	0	0
ASV957	0	0	0	0	0	0	0	0	0	0	0	0	0	0	0	0	0	0	0	0	0	0	0	0	0	0	0	0	0	0	0	0	0	0	0	0	0	0	0	0	0	0	0	0	0	0	0	0	0
ASV958	0	0	0	0	0	2.85E-05	0	2.85E-05	0.000114165	0	0	0	0	0	0	0	0	0	0	0	0	0	0	0	0	0	0	0	0	0	0	0	0	0	0	0	0	0	0	0	0	0	0	0	0	0	0	0	0
ASV959	0	0	0	0	0	0	0	0	0	0	0	0	0	0	0	0	0	0	0	0	0	0	0	0	0	0	0	0	0	0	0	0	0	0	0	0	0	0	0	0	0	0	0	0	0	0	0	0	0
ASV960	0	0	0	0	0	0	0	0	0	0	0	0	0	0	0	0	0	0	0	0	0	0	0	0	0.000114165	0	0	0	0	0	0	0	8.56E-05	0	0	0	0	0	0	0	0	0	0	0	0	0	0	0	0
ASV961	0	0.00022833	0	0	0	0	0	0	0	0	0	0	0	0	0	0	0	0	0	0	0	0	0	0	0	0	0	0	0	0	0	0	0	0	0	0	0	0	0	0	0	0	0	0	0	0	0	0	0
ASV962	0	0	0	0	0	0	0	0	0	0	0	0	0	0	0	0	0	0	0	0	0	0	0	0	0	0	0	0	0	0	0	0	0	0	0	0	0	0.000342495	0	0	0	0	0	0	0	0	0	0	0
ASV963	0	0	0	0	0	0	2.85E-05	0	0	0	0	0	0	0	0	0	0	0	0	0	0	0	0	0	0	0	0	0	0	0	0	0	0	0	0	0	0.000114165	0	0	0	0	0	0	0	0	0	0	0	0
ASV964	0	0	0	0	0	0	0	0	0	0	0	0	0	0	0	0	0	0	0	0	0	0	0	0	0	0	0	0	0	0	0	0	0	0	0	0	0	0	0	0	0	0	0	0	0	0	0	0	0
ASV965	0	0	0	0	0	0	0	0	0	0	0	0	0	0	0	0	0	0	0	0	0	0	0	0	0	0	0	0	0	0	0	0	0	0	0	0	0	0	0	0	0	0	0	0	0	0	0	0	0
ASV966	0	0	0	0	0	0	0	0	0	0	0	0	0	0	0	0	0	0	0	0	0	0	0	0	0	0	0	0	0	0	0	0	0	0	0	0	0	0	0	0	0	0	0	0	0	0	0	0	0.000142706
ASV967	0	0	0	0	0	0	0	8.56E-05	0	0	5.71E-05	2.85E-05	5.71E-05	0	0	0	0	0	0	0	0	8.56E-05	0	0	0	0	0	0	0	0	0	0	0	0	0	0	0	0	0	0	0	0	0	0	0	0	0	0	0
ASV968	0	0	0	0	0	0	0	0	0	0	0	0	0	0	0	0	0	0	0	0	0	0	0	0	0	0	0	0	0	0	0	0	0	0	0	0	0	0	0	2.85E-05	0	0	0	0	2.85E-05	0	0	0	0
ASV969	0	0	0	0	0	0	0	0	0	0	0	0	0	0	0	0	0	0	0.000399578	0	0	0	0	0	0	0	0	0	0	0	0	0	0	0	0	0	0	0	0	0	0	0	0	0	0	0	0	0	0
ASV970	0	0	0	0	0	0	0	0	0	0	0	0	0	0	0	0	0	0.00045666	0	0	0	0	0	0	0	0	0	0	0	0	0	0	0	0	0	0	0	0	0	0	0	0	0	0	0	0	0	0	0
ASV971	0	0	0	0	0	0	0	0.000142706	0	0	0	0	0	0	0	0	0	8.56E-05	0	0	0	0	0	0	0	0	0	0	0	0	0	0	0	0	0	0	0	0	0	0	0	0	0	0	0	0	0	0	0
ASV972	0	0	0	2.85E-05	0	0	0	0	0	0	0	5.71E-05	0.000199789	0	0	0	0	0	0	0	5.71E-05	0	2.85E-05	0	0	0	0	0	0	0	0	0	0	0	0	5.71E-05	0	0	0	0	0	0	0	0	0	0	0	0	0
ASV973	0	0	0	0	0	0	2.85E-05	0	2.85E-05	0	0	0	0	0	0	0	0	0	0	0	0	0	0	0	0	0	0	0	0	0	0	0	0	0	0	0	0	0.000142706	0	0	0	0	0	0	0	0	0	0	0
ASV974	0	0	0	0	0	0	0	0	0	0	0	0	0	0	0	0	0	0	0	0	0	0	0	0	0	0	0	0	0	0	0	0	0	0	0	0	0	0	0	0	0	0	0	0	0	0	0	0	0
ASV975	0	0	0	0	0	0	0	0	0	0	0	0	0	0	0	0	0	0	0	0	0	0	0	0	0	0	0	0	0	0	0	0	0	0	0	0	0	0	0	0	0	0	0	0	0	0	0	0	0
ASV976	0	0	0	0	0	0	0	0	0	0	0	0	0	0	0	0	0	0	0	0	0	0	0	0	0	0	0	0	0	0	0	0	0	0	0	0	0	0	0	0	0	0	0	0	0	0	0	0	0
ASV977	0	0	0	0	0	0	0	0	0	0	0	0	0	0	0	0	0	0	0	0	0	0	0	0	0	0	0	0	0	0	0	0	0	0	0	0	0	0	0	0	0	0	0	0	0	0	0	0	0
ASV978	0	0	0	0	0	0	0	0	0	0	0.000114165	0	0	0	0	0	0	0	0	0	0	0	0	0	0	0	0	0	0	0	0	0	0	0	0	0	0	0	0	0	0	0	0	0	0	0	0.000114165	0	0
ASV979	0	0	0	0	0	0	0	0	0	0	0	0	0	0	0	0	0	0	0	0	0	0	0	0	0	0	0	0	0	0	0	0	0	0	0	0	0	0	0	0	0	0	0	0	0	0	0	0	0
ASV980	0	0	0	0	0	0	0	0	0.000142706	0	0	0	0	0	0	0	0	0	0	0	0	2.85E-05	0	0	2.85E-05	0	0	0	0	0	0	0	0	0	0	0	0	0	0	0	0	0	0	0	0	0	0	0	0
ASV981	0	0	0	0	0	0	0.000142706	0	2.85E-05	0	0	0	0	0	0	0	0	0	0	0	0	0	0	0	0	0	0	0	0	0	0	0	0	0	0	0	0	0	0	0	0	0	0	0	0	0	0	0	0
ASV982	0	0	0	0	0	2.85E-05	0	0	8.56E-05	5.71E-05	0	0	0	0	0	0	0	0	0	0	0	0.000114165	0	0	2.85E-05	0	0	0	0	0	0	0	0	0	0	0	0	0	0	0	0	0	0	0	0	0	0	0	0
ASV983	0	0	0	0	0	0	0	0	0	0	0	0	0	0	0	0	0	0	0	0	0	0.00022833	0.000114165	0	0	0	0	0	0	0	0	0	0	0	0	0	0	0	0	0	0	0	0	0	0	0	0	0	0
ASV984	0	0	0	0	0	0	0	0	0	0	0	0	0	0	0	0	0	0	0	0	0	0	0	0	0	0	0	0	0	0	0	0	0	0	0	0	0	0	0	8.56E-05	0	0.000313954	0	0	0	0	0	0	0
ASV985	0	0	0	0	0	0	0	0	0	0.000256871	0	8.56E-05	0	0	0	0	0	0	0	0	0	0	0	0	0	0	0	0	0	0	0	0	0	0	0	0	0	0	0	0	0	0	0	0	0	0	0	0	0
ASV986	0	0	0	0	0	0	0	0	0	0	0	0	0	0	0	0	0	0	0	0	0	0	0	0	0	0	0	0	0	0	0	0	0	0	0	0	0	0	0	0	0	0	0	0	0	0	0	0	0
ASV987	0	0	0	0	0	0	0	0	0.000199789	0	0	0	0	0	0	0	0	0	0	0	0	0	0	0	0	0	0	0	0	0	0	0	0	0	0	0	0	0	0	0	0	0	0	0	0	0	0	0	0
ASV988	0	0	0	0	0	0	0.000171248	0	0	0	0	0	0	0	0	0	0	0	0	0	0	0	0	0	0	0	0	0	0	0	0	0	0	0	0	0	0	0	0	0	0	0	0	0	0	0	0	0	0
ASV989	0	0	0	0	0	0	0	0	0	0	0	0	0	0	0	0	0	0	0	0	0	0	0	0	0	0	0	0	0	0	0	0	0	0	0	0	0	0	0	0	0	0	0	0	0	0	0	0	0
ASV990	0	0	0	0	0	0	0	0	0	0	0	0	0	0	0	0	0	0	0	0	0	0	0	0	0	0	0	0	0	0	0	0	0	0	0	0	0	0	0	0	0	0	0	0	0	0	0.000399578	0	0
ASV991	0	0	0	0	0	0	0	0	0	0	0	0	0	0	0	0	0	0	0	0	0	0	0	0	0	0	0	0	0	0	0	0	0	0	0	0	0	0	0	0	0	0	0	0	0.000114165	0	0.000285413	0	0
ASV992	0	0	0	0	0	0	0	0	0	0	0	0	0	0	0	0	0.000256871	0	0	0	0	0	0	0	0	0	0	0	0	0	0	0	0	0	0	0	0	0	0	0	0	0	0	0	0	0	0	0	0
ASV993	0	0	0	0	0	0	0	0.000171248	0	0	0	0	0	0	0	0	0	0	0	0	0	0	0	0	0	0	0	0	0	0	0	0	0	0	0	0	0	0	0	0	0	0	0	0	0	0	0	0	0
ASV994	0	0	0	0	0	0	0	0	0	0	0	0	0	0	0	0	0	0	0	0	0	0	0	0	0	0	0	0	0	0	0	0	0	0	0	0	0	0	0.000142706	0	0	0	0	0	0	0	0	0	0
ASV995	0	0	0	0	0.000285413	0	0	0	0	0	0	0	0	0	0	0	0	0	0	0	0	0	0	0	0	0	0	0	0	0	0	0	0	0	0	0	0	0	0	0	0	0	0	0	0	0	0	0	0
ASV996	0	0	0	0	0.000199789	0	0	0	0	0	0	0	0	0	0	0	0	0	0	0	0	0.000171248	0	0	0	0	0	0	0	0	0	0	0	0	0	0	0	0	0	0	0	0	0	0	0	0	0	0	0
ASV997	0	0	0	0	0	2.85E-05	0	0	0	0	0	0	0	0	0	0	0	0	0	0	0	0	0	0	0	0	0	0	0	0	0	0	0	0	0	0	0	0	0	0	0	0	0	0	0	0	0	0	0
ASV998	0	0	0	0	0	0	0	5.71E-05	0.000114165	0	0	0	0	0	0	0	0	0	0	0	0	0	0	0	0	0	0	0	0	0	0	0	0	0	0	0	0	0	0	0	0	0	0	0	0	0	0	0	0
ASV999	0	0	0	0	0	0	0	0	0	0	0	0	0	0	0	0	0	0	0	0	0	0	0	0	0	0	0	0	0	0	0	0	0	0	0	0	0	0	0	0	0	0	0	0	0	0	0.000199789	0	2.85E-05
ASV1000	0	0	0	0	0	0	0	0	0	0	0	0	0	0	0	0	0	0	0	0	0	0	0	0	0	0	0	0	0	0	0	0	0	0	0	0	0	8.56E-05	0	0	0	0	0	0	0	0	0	0	0
ASV1001	0	0.000171248	0	0	0	0	0	0	0	0	0	0	0	0	0	0	0	0	0	0	0	0	0	0	0	0	0	0	0	0	0	0	0	0	0	0	0	0	0	0	0	0	0	0	0	0	0	0	0
ASV1002	0	0.000199789	0	0	0	0	0	0	0	0	0	0	0	0	0	0	0	0	0	0	0	0	0	0	0	0	0	0	0	0	0	0	0	0	0	0	0	0	0	0	0	0	0	0	0	0	0	0	0
ASV1003	0	0	0	0	0	0	0.000171248	0	0	0	0	0	0	0	0	0	0	0	0	0	0	0	0	0	0	0	0	0	0	0	0	0	0	0	0	0	0	0	0	0	0	0	0	0	0	0	0	0	0
ASV1004	0	0	0	0	0	0	0	0	0	0	0	0	0	0	0	0	0	0	0	0	0	0	0	0	0	0	0	0	0	0	0	0	0	0	0	0	0	0	0	0	0	0	0	0	0	0	0	0	0
ASV1005	0	0	0	0	0	0	0	0	0	0	0	0	0	0	0	0	0	0	0	0	0	0	0	0	0	0	0	0	0	0	0	0	0	0	0	0	0	0	0	0	0	0	0	0	0	0	0	0	0
ASV1006	0	0	0	0	0	0	0	0	0	0	0	0	0	0	0	0	0	0	0	0	0	0	0	0	0	0	0	0	0	0	0	0	0	0	0	0	0	0	0	0	0	0	0	0	0	0	0	0	0
ASV1007	0	0	0	0	0	0	0	0	0	0	0	0	0	0	0	0	0	0	0	0	0	0	0	0	0	0	0	0	0	0	0	0	0	0	0	0	0	0	0	0	0	0	0	0	0	0	0	0	0
ASV1008	0	0	0	0	0	0	0	0	0	0	0	0	0	0	0	0	0	0	0	0	0	0	0	0	0	0	0	0	0	0	0	0	0	0	0	0	0	0	0	0	0	0	0	0	0	0	0	0	0
ASV1009	0	0	0	0	0	0	0	0	0	0	0	0	0	0	0	0	0	0	0	0	0	0	0	0	0	0	0	0	0	0	0	0	0	0	0	0	0	0	0	0	0	0	0	0	0	0	0	0	0.000256871
ASV1010	0	0	0	0	0	0	0.00022833	0	0	0	0	0	0	0	0	0	0	0	0	0	0	0	0	0	0	0	0	0	0	0	0	0	0	0	0	0	0	0	0	0	0	0	0	0	0	0	0	0	0
ASV1011	0	0	0	0	0	0	0	0	0	0	0	0	0	0	0	0	0	0	0	0	0	0	0	0	0	0	0	0	0	0	0	0	0	0	0	0	0	0	0	0	0	0	0	8.56E-05	0.000285413	0	0	0	0
ASV1012	0	0	0	0	0	0	0	0	0	0	0	0	0	0	0	0	0	0	0	0	0	0	0	0	0	0	0	0	0	0	0	0	0	0	0	0	0	0	0	0	0	0	0	0	0	0	0	0	0
ASV1013	0	0	0	0	0	0	0	0	0	0	0	0	0	0	0	0	0	0	0	0	0	0	0	0	0	0	0	0	0	0	0	0	0	0	0	0	0	0	0	0	0	0	0	0	0	0	0	0	0
ASV1014	0	0	0	0	0	0	0	0	0	0	0	0	0	0	0	0	0	0	0	0	0	0	0	0	0	0	0	0	0	0	0	0	0	0	0	0	0	0	0	0.000285413	0	0	0	0	0	0	0	0	0
ASV1015	0	0	0	0	0	0	0	0	0.000171248	0	0	0	0	0	0	0	0	0	0	0	0	0	0	0	0	0	0	0	0	0	0	0	0	0	0	0	0	0	0	0	0	0	0	0	0	0	0	0	0
ASV1016	0	0	0	0	0	0	0.000142706	0	0	0	0	0	0	0	0	0	0	0	0	0	0	0	0	0	0	0	0	0	0	0	0	0	0	0	0	0	0	0	0	0	0	0	0	0	0	0	0	0	0
ASV1017	0	0	0	0	0	0	0.000142706	0	0	0	0	0	0	0	0	0	0	0	0	0	0	0	0	0	0	0	0	0	0	0	0	0	0	0	0	0	0	0	0	0	0	0	0	0	0	0	0	0	0
ASV1018	0	0	0	0	0	0	0.000142706	0	0	0	0	0	0	0	0	0	0	0	0	0	0	0	0	0	0	0	0	0	0	0	0	0	0	0	0	0	0	0	0	0	0	0	0	0	0	0	0	0	0
ASV1019	0	0	0	0	0	0	0.000114165	2.85E-05	2.85E-05	0	0	0	0	0	0	0	0	0	0	0	0	0	0	0	0	0	0	0	0	0	0	0	0	0	0	0	0	0	0	0	0	0	0	0	0	0	0	0	0
ASV1020	0	0	0	0	0	0	0	0	0.000171248	0	0	0	0	0	0	0	0	0	0	0	0	0	0	0	0	0	0	0	0	0	0	0	0	0	0	0	0	0	0	0	0	0	0	0	0	0	0	0	0
ASV1021	0	0	0	0	0	0	0	0	0	0	0	0	0	0	0	0	0	0	0	0	0	0	0	0	0	0	0	0	0	0	0	0	0	0	0	0	0	0	0	0	0	0	0	0	0	0	0	0	8.56E-05
ASV1022	0	0	0	0	0	0	0	0	0	0	0	0	0	0	0	0	0	0	0	0	0	0	0	0	0	0	0	0	0	0	0	0	0	0	0	0	0	0	0	0	0	0	0	0	0	0	0	0	0
ASV1023	0	0	0	0	0	0	0	0	0	0	0	0	0	0	0	0	0	0	0	0	0	0	0	0	0.000171248	0	0	0	0	0	0	0	0	0	0	0	0	0	0	0	0	0	0	0	0	0	0	0	0
ASV1024	0	0	0	0	0	0	0	0	0	0	0	0	0	0	0	0	0	0	0	0	0	0	0	0	0	0	0	0	0	0	0	0	0	0	0	0	0	0	0	0	0	0	0	0	0	0	0	0	0.000256871
ASV1025	0	0	0	0	0	0	0	0	0	0	0	0	0	0	0	0	0	0	0	0	0	0	0	0	0	0	0	0	0	0	0	0	0	0	0	0	0	0.000342495	0	0	0	0	0	0	0	0	0	0	0
ASV1026	0.000171248	0	0	0	0	0	0	0	0	0	0	0	0	0	0	0	0	0	0	0	0	0	0	0	0	0	0	0	0	0	0	0	0	0	0	0	0	0	0	0	0	0	0	0	0	0	0	0	0
ASV1027	0	0	0	0	0	0	0	0	0	0	0	0	0	0	0	0	0	0	0	0	0	0	0	5.71E-05	0	0	0	0	0	0	0	2.85E-05	0.000114165	0	0	0	0	0	0	0	0	0	0	0	0	0	0	0	0
ASV1028	0	0	0	0	0	0	0	0	0	0	0	0	0	0	0	0	0	0	0	0	0	0	0	0	0	0	0	0	0	0	0	5.71E-05	0	0.000114165	0	0	0	0	0	0	0	0	0	0	0	0	0	0	0
ASV1029	0	0	0	0	0	0	0	0	0	0	0	0	0	0	0	0	0	0	0	0	0	0	0	0	0	0	0	0	0	0	0	0	0	0	0	0	0	0	0	0	0	0	0	0	0	0	0	0	0
ASV1030	0	0	0	0	0	0	0	0	0	0	0	0	0	0	0	0	0	0	0	0	0	0	0	0	0	0	0	0	0	0	0	0	0	0	0	0	0	0	0	0	0	0	0	0	0	0	0	0	0
ASV1031	0	0	0	0	0	0	0	0.000142706	0	0	0	0	0	0	0	0	0	0	0	0	0	0	0	0	0	0	0	0	0	0	0	0	0	0	0	0	0	0	0	0	0	0	0	0	0	0	0	0	0
ASV1032	0	0	0	0	0	0	0	0	0	0	0	0	0	0	0	0	0	0	0	0	0	0	0	0	0	0	0	0	0	0	0	0	0	0	0	0	0	0	0	0	0	0	0	0	0	0	0	0	0
ASV1033	0	0	0	0	0	0	0	0	0	0	0	0	0	0	0	0	0	0	0	0	0	0	0	0	0	0	0	0	0	0	0	0	0	0	0	0	0	0	0	0	0	0	0	0	0	0	0	0	0
ASV1034	0	0	0	0	0	0	0	0	0.000171248	0	0	0	0	0	0	8.56E-05	0	0	0	0	0	0	0	0	2.85E-05	0	0	0	0	0	0	0	0	0	0	0	0	0	0	0	0	0	0	0	0	0	0	0	0
ASV1035	0	0	0	0	0	0	0	0	0	0	0	0	0	0	0	0	0	0	0	0	0	0	0	0	0	0	0	0	0	0	0	0	0	0	0	0	0	0	0	0	0	0	0	0	0	0	0	0	0
ASV1036	0	0	0	0	0	0	0	0	0	0	0	0	0	0	0	0	0	0	0	0	0	0	0	0	0	0.000256871	0	0	0	0	0	0	0	0	0	0	0	0	0	0	0	0	0	0	0	0	0	0	0
ASV1037	0	0	0	0	0	0	0	0	0	0	0	0	0	0	0	0	0	0	0	0	0	0	0	0	0	0	0	0	0	0	0	0	0	0	0	0	8.56E-05	0	0	0	0	0	0	0	0	0	0.000114165	0	0
ASV1038	0	0	0	0	0	2.85E-05	0	0.000142706	0	0	0	0	0	0	0	0	0	2.85E-05	0	0	0	0	0	0	0	0	0	0	0	0	0	0	0	0	0	0	0	0	0	0	0	0	0	0	0	0	0	0	0
ASV1039	0	0	0	0	0	0	0	0	0	0	0	0	0	0	0	0	0	0	0	0	0	0.000399578	0	0	0	0	0	0	0	0	0	0	0	0	0	0	0	0	0	0	0	0	0	0	0	0	0	0	0
ASV1040	0	0	0	0	0	0	0	0	0	0	0	0	0	0	0	0	0	0	0	0	0	0	0	0	0	0	0	0	0	0	0	0	0	0	0	0	0	0	0	0	0	0	0	0	0	0	0	0	0
ASV1041	0	0	0	0	0	0	0	0	0	0	0	0	0	0	0	0	0	0	0	0	0	0	0	0	0	0	0	0	0	0	0	0	0	0	0	0	0	0	0	0	0	0	0	0	0	0	0	0	0.000114165
ASV1042	8.56E-05	0	0	0	0	0	0	0	0	0	0	0	0	0	0	0	0	0	0	0	0	0	0	0	0	0	0	0	0	0	0.000114165	0	0	0	0	0	0	0	0	0	0	0	0	0	0	0	0	0	0
ASV1043	0	0	0	0	0	0	0	0	0	0	0	0	0	0	0	0	0	0	0	0	0	0	0	0	0	0	0	0	0	0	0	0	0	0	0	0	0	0	0	0	0	0	0.000313954	0	0	0	0	0	0
ASV1044	0	0	0	0	0	0	0	0	0.000199789	0	0	0	0	0	0	0	0	0	0	0	0	0	0	0	0	0	0	0	0	0	0	0	0	0	0	0	0	0	0	0	0	0	0	0	0	0	0	0	0
ASV1045	0	0	0	0	0	0	0	0	0.000171248	0	0	0	0	0	0	0	0	0	0	0	0	0	0	0	0	0	0	0	0	0	0	0	0	0	0	0	0	0	0	0	0	0	0	0	0	0	0	0	0
ASV1046	0	0	0	0	0	0	0	0	0.000199789	0	0	0	0	0	0	0	0	0	0	0	0	0	0	0	0	0	0	0	0	0	0	0	0	0	0	0	0	0	0	0	0	0	0	0	0	0	0	0	0
ASV1047	0	0	0	0	0	0	0	0	0.000142706	0	0	0	0	0	0	0	0	0	0	0	0	0	0	0	0	0	0	0	0	0	0	0	0	0	0	0	0	0	0	0	0	0	0	0	0	0	0	0	0
ASV1048	0	0	0	0	0	0	0	0	0.000142706	0	0	0	0	0	0	0	0	0	0	0	0	0	0	0	0	0	0	0	0	0	0	0	0	0	0	0	0	0	0	0	0	0	0	0	0	0	0	0	0
ASV1049	0	0	0	0	0	0	0.000142706	0	0	0	0	0	0	0	0	0	0	0	0	0	0	0	0	0	0	0	0	0	0	0	0	0	0	0	0	0	0	0	0	0	0	0	0	0	0	0	0	0	0
ASV1050	0	0	0	0	0	0	0.000142706	0	0	0	0	0	0	0	0	0	0	0	0	0	0	0	0	0	0	0	0	0	0	0	0	0	0	0	0	0	0	0	0	0	0	0	0	0	0	0	0	0	0
ASV1051	0	0	0	0	0	0	0	0	0	0	0	0	0	0	0	0	0	0	0	0	0	0	0	0	0	0	0	0	0	0	0	0	0	0	0	0	0	0	0	0	0	0	0	0	0	0	0.000399578	0	0
ASV1052	0	0	0	0	0	0	0	0	0	0	0	0	0	0	0	0	0	0	0	0	0	0	0	0	0	0	0	0	0	0	0	0	0	0	0	0	0	0	0	0	0	0	0	0	0	0	0	0.000371036	0
ASV1053	0	0	0	0	0	0	0	0	0	0	0	0	0	0	0	0	0	0	0	0	0	0	0	0	0	0	0	0	0	0	0	0	0	0	0	0	0	0	0	0	0	0	0	0	0	0	0	0	0
ASV1054	0	0	0	0	0	0	0	0	0	0	0	0	0	0	0	0	0	0	0	0	0	0	0	0	0	0	0	0	0	0	0	0	0	0	0.000256871	0	0	0	0	0	0	0	0	0	0	0	0.000114165	0	0
ASV1055	0	0	0	0	0	0	0	0	0	0	0	0	0	0	0	0	0	0	0	0	0	0	0	0	0	0	0	0	0	0	0	0	0	0	0	0	8.56E-05	0.000199789	0	0	0	0	0	0	0	0	0	0	0
ASV1056	0	0	0	0	0	0	0	0	0	0	0	0	0	0	0	0	0	0	0	0	0	0	0	2.85E-05	0	0	0	0	0	2.85E-05	0	0	0	0	0	0	0	0	0	0	0	0	0	0	0	0	0.000199789	0	0
ASV1057	0	0	0	0	0	0	0	0	0	0	0	0	0	0	0	0	0	0	0	0	0	0	0	0	0	0	0	0	0	0	0.000171248	0	0	0	0	0	0	0	0	0	0	0	0	0	0	0	0	0	0
ASV1058	0	0	0	0	0	0	0	0	0	0	0	0	0	0	0	0	0	0	0	0	0	0	0	0	0	0	0	0	0	0	0	0	0	0	0	0	0	0	0	0	0	0	0	0	0	0	0	0	0
ASV1059	0	0	0	0	0	0	0	0	0	0	0	0	0	0	0	0	0	0	0	0	0	0	0	0	0	0	0	0	0	0	0	0	0	0	0	0	0	0	0	0	0	0	0	0	0	0	0	0	0
ASV1060	0	0	0	0	0	0	0	0	0	0	0	0	0	0	0	0	0	0	0	0	0	0	0	0	0	0	0	0	0	0	0	0	0	0	0	0	0	0	0	0	0	0	0	0	0	0	0.000171248	0	0
ASV1061	0	0	0	0	0	0	0	0	0	0	0	0	0	0	0	0	0	0	0	0	0	0	0	0	0	0	0	0	0	0	0	0	0	0	0	0	0	0	0	0	0	0	0	0	0	0	0	0	0
ASV1062	0	0	0	0	0	0	0	0	0	0	0	0	0	0	0	0	0	0	0	0	0	0	0	0	0	0	0	0	0	0	0	0	0	0	0	0	0	0	0	0	0	0	0	0	0	0	0	0	0
ASV1063	0	0	0	0	0	0	0	0	0	0	0	0	0	0	0	0	0	0	0	0	0	0	0	0	0	0	0	0	0	0	0	0	0	0	0	0	0	0	0	0	0	0	0	0	0	0	0	0	0
ASV1064	0	0	0	0	0	0	0	0	0	0	0	0	0	0	0	0	0	0	0	0	0	0	0	0	0	0	0	0	0	0	0	0	0	0	0	0	0	0	0	0	0	0	0	0	0	0	0	0	0
ASV1065	0	0	0	0	0	0	0	0	0	0	0	0	0	0	0	0	0	0	0	0	0	0	0	0	0	0	0	0	0	0	0	0	0	0	0	0	0	0	0	0	0	0	0	0	0	0	0	0	0
ASV1066	0	0	0	0	0	0	0	0	0	0	0	0	0	0	0	0	0	0	0	0	0	0	0	0	0	0	0	0	0	0	0	0	0	0	0	0	0	0	0	5.71E-05	0.000114165	0	0.000114165	0	0	0	0	0	0
ASV1067	0	0	0	0	0	0	5.71E-05	0	8.56E-05	0	0	0	0	0	0	0	0	0	0	0	0	0	2.85E-05	0	0	0	0	0	0	0	0	0	0	0	0	0	0	0	0	0	0	0	0	0	0	0	0	0	0
ASV1068	0	0	0	0	0	0	0	0	0	0	0	0	0	0	0	0	0	0	0	0	0	0	0	0	0	0	0	0	0	0	0	0	0	0	0	0	0	0	0	0	0	0	0	0	0	0	0	0	0
ASV1069	0	0	0	0	0	0	0	0	0	0	0	0	0	0	0	0	0	0	0.000313954	0	0	0	0	0	0	0	0	0	0	0	0	0	0	0	0	0	0	0	0	0	0	0	0	0	0	0	0	0	0
ASV1070	0	0	0	0	0	0	0	0	0	0	0	0	0	0	0	0	0	0	0	0	0	0	0	0	0	0	0	0	0	0	0	0	0	0	0	0	0	0	0	0	0	0	0	8.56E-05	2.85E-05	0.000171248	0	0	0
ASV1071	0	0	0	0	0	0	0	0	0	0	0	0	0	0	0	0	0	0	0	0	0	0	0	0	0	0	0	0	0	0	0	0	0	0	0	0	0	0	0	0	0	0	0	0	0	0.000285413	0	0	0
ASV1072	0	0	0	0	0	0	0	0	0	0	0	0	0	0	0	0	0	0	0	0	0	0	0	0	0	0	0	0	0	0	0	0	0	0	0	0	0	0	0	0	0	0	0	0	0	0.000256871	0	0	0
ASV1073	0	0	0	0	0	0	0	0.000114165	0	0	5.71E-05	0	0	0	0	0	0	0	0	0	0	0	0	0	0	0	0	0	0	0	0	0	0	0	0	0	0	0	0	0	0	0	0	0	0	0	0	0	0
ASV1074	0	0	0	0	0	0	0	0	0.000171248	0	0	0	0	0	0	0	2.85E-05	0	0	0	0	0	0	0	0	0	0	0	0	0	0	0	0	0	0	0	0	0	0	0	0	0	0	0	0	0	0	0	0
ASV1075	0	0	0	0	0	0	0	0	0	0	0	0	0	0	2.85E-05	8.56E-05	0	0	0.000171248	0	0	0	0	0	0	0	0	0	0	0	0	0	0	0	0	0	0	0	0	0	0	0	0	0	0	0	0	0	0
ASV1076	0	0	0	0	0	0	0	0	0.000142706	0	0	0	0	0	0	0	0	0	0	0	0	0	0	0	0	0	0	0	0	0	0	0	0	0	0	0	0	0	0	0	0	0	0	0	0	0	0	0	0
ASV1077	0	0	0	0	0	0	0	8.56E-05	2.85E-05	8.56E-05	0	0	0	0	0	0	0	0	0	0	0	0	0	0	0	0	0	0	0	0	0	0	0	0	2.85E-05	0	0	0	0	0	0	0	0	0	0	0	0	0	0
ASV1078	0	0	0	0	0	0	5.71E-05	0	0.000114165	0	0	0	0	0	0	0	0	0	0	0	0	0	0	0	0	0	0	0	0	0	0	0	0	0	0	0	0	0	0	0	0	0	0	0	0	0	0	0	0
ASV1079	0	0	0	0	0	0	0	0	0	0	0	0	0	0	0	0	0	0	0	0	0	0	0	0	0	0	0	0	0	0	0	0	0	0	0	0	0	0	0	0	0	0	0	0	0	0	0	0	0
ASV1080	0	0	0	0	0	0	0	0	0	0	0	0	0	0	0	0	0	0	0	0	0	0	0	0	0	0	0	0	0	0	0	0	0	0	0	0	0	0.000256871	0	0	0	0	0	0	0	0	0	0	0
ASV1081	0	0	0	0	0	0	0	0	0	0	0	0	0	0	0	0	0	0	0	0	0	0	0	0	0	0	0	0	0	0	0	0	0	0	0	0	0	0	0	0	0	0	0	0	0	0	0	0	0
ASV1082	0	0	0	0	0	0	0	0	0	0	0	0	0	0	0	0	0	0	0	0	0	0	0	0	0	0	0	0	0	0	0	0	0	0	0	0	0	0	0	0	0	0	0	0	0	0	0	0	0
ASV1083	0	0	0	0	0	0	0	0	0	0	0	0	0	0	0	0	0	0	0	0	0	0	0	0	0	0	0	0	0	0	0	0	0	0	0	0	0	0	0	0	0	0	0	0	0	0	0	0	0
ASV1084	0	0	0	0	0	0	5.71E-05	0	8.56E-05	0	0	0	0	0	0	0	0	0	0	0	0	0	0	0	0	0	0	0	0	0	0	0	0	0	0	0	0	0	0	0	0	0	0	0	0	0	0	0	0
ASV1085	0	0	0	0	0	0	0	0	0	0	0	0	0	0	0	0	0	0	0	0	0	0	0	0	0	0	0	0	0	0	0	0	0	0	0	0	0	0	0	0	0	0	0	0	0	0	0	0	0
ASV1086	0	0	0	0	0	0	0	0	0	0	0	0	0	0	0	0	0	0	0	0	0	0	0	0	0	0	0	0	0	0	0	0	0	0	0	0	0	0	0	0	0	0	0	0	0	0	0	0	0
ASV1087	0	0	0	0	0	0	0	0	0	0	0	0	0	0	0	0	0	0	0	0	0	0	0	0	0	0	0	0	0	0	0	0	0	0	0	0	0	0	0	0	0	0	0	0	0	0	0	0	0
ASV1088	0	0	0	0	0	0	0	0	0	0	0	0	0	0	0	0	0	0	0	0	0	0	0	0.000171248	0	0	0	0	0	0	0	0	0	0	0	0	0	0	0	0	0	0	0	0	0	0	0	0	0
ASV1089	0	0	0	0	0	0	5.71E-05	8.56E-05	5.71E-05	0	0	0	0	0	0	2.85E-05	0	0	0	0	0	0	0	2.85E-05	0	0	0	0	0	0	0	0	0	0	0	0	0	0	0	0	0	0	0	0	0	0	0	0	0
ASV1090	0	0	0	0	0	0	0	0	0.000114165	0	0	0	0	0	0	0	0	0	0	0	0	0	0	0	5.71E-05	0	0	0	0	0	0	0	0	0	0	0	0	0	0	0	0	0	0	0	0	0	0	0	0
ASV1091	0	0	0	0	0	0	0	0	0	0	0	0	0	0	0	0	0	0	0	0	0	0	0	0	0	0	0	0	0.000171248	0	0	0	0	0	0	0	0	0	0	0	0	0	0	0	0	0	0	0	0
ASV1092	0	0	0	0	0	0	8.56E-05	0	2.85E-05	0	0	0	0	0	0	0	0	0	0	0	0	0	0	0	0	0	0	0	0	0	0	0	0	0	0	0	0	0	0	0	0	0	0	0	0	0	0	0	0
ASV1093	0	0	0	0	0	0	0	5.71E-05	0	0	0	0	0	0	2.85E-05	0.000199789	0	0	0	0	0	0	0	0	0	0	0	0	0	0	0	0	0	0	0	0	0	0	0	0	0	0	0	0	0	0	0	0	0
ASV1094	0	0	0	0	0	0	0	0	0	0	0	0	0	0	0	0	0	0	0	0	0	0	0	0	0	0	0	0	0	0	0	0	0	0	0	0	0	0	0	0	0	0	0.000285413	0	0	0	0	0	0
ASV1095	0	0	0	0	0	0	0	0	0	0	0	0	0	0	0	0	0	0	0	0	0	0	0	0	0	0	0	0	0	0	0	0	0	0	0	0	0	0	0	0.000256871	0	0	0	0	0	0	0	0	0
ASV1096	0	0	0	0	0	0	0	0	0	0	0	0	0.000285413	0	0	0	0	0	0	0	0	0	0	0	0	0	0	0	0	0	0	0	0	0	0	0	0	0	5.71E-05	0	0	0	0	0	0	0	0	0	0
ASV1097	0	0	0	0	0	0	8.56E-05	0	0	0.000114165	0	0	0	0	0	0	0	0	0	0	0	0	0	0	0	0	0	0	0	0	0	0	0	0	0	0	0	0	0	0	0	0	0	0	0	0	0	0	0
ASV1098	0	0	0	0	0	0	0	0	0.000142706	0	0	0	0	0	0	0	0	0	0	0	0	0	0	0	0	0	0	0	0	0	0	0	0	0	0	0	0	0	0	0	0	0	0	0	0	0	0	0	0
ASV1099	0	0	0	0	0	0	0	0	0.000142706	0	0	0	0	0	0	0	0	0	0	0	0	0	0	0	0	0	0	0	0	0	0	0	0	0	0	0	0	0	0	0	0	0	0	0	0	0	0	0	0
ASV1100	0	0	0	0	0	0	0	0	0	0	0	0	0	0	0	0	0	0	0	0	0	0	0	0	0	0	0	0	0	0	0	0	0	0	0	0	0	0	0	0	0	0	0	0	0	0.00022833	0	0	0
ASV1101	0	0	0	0	0	0	5.71E-05	0	0.000142706	0	0	0	0	0	0	0	0	0	0	0	0	0	0	0	0	0	0	0	0	0	0	0	0	0	0	0	0	0	0	0	0	0	0	0	0	0	0	0	0
ASV1102	0	0	0	0	0	0	0	0	0	0	0	0	0	0	0	0	0	0	0	0	0	0	0	0	0	0	0	0	0	0	0	0	0	0	0	0	0	0	0	0	0	0	0	0	0	0	0	0	0
ASV1103	0	0	0	0	0	0	0	0	0	0	0	0	0	0	0	0	0	0	0	0	0	0	0	0	0	0	0	0	0	0	0	0	0	0	0	0	0	0	0	0	0	0	0	0	0	0	0	0	0
ASV1104	0	0	0	0	0	0	0.000114165	0	0	0	0	0	0	0	0	0	0	0	0	0	0	0	0	0	0	0	0	0	0	0	0	0	0	0	0	0	0	0	0	0	0	0	0	0	0	0	0	0	0
ASV1105	0	0	0	0	0	0	0	0	0	0	0	0	0	0	2.85E-05	0	0	0	0	0	0	0	0	0	0	0	0	0	0	0	0	0	0	0	0.000313954	0	0	0	0	0	0	0	0	0	0	0	0	0	0
ASV1106	0	0	0	0	0	0	0	0	0	0	0	0	0	0	0	0	0	0	0	0	0	0	0	0	0	0	0	0	0	0	0	0	0	0	0	0	0	0	0	0	0	0	0	0	0	0	0	0	0
ASV1107	0	0	0	0	0	0	0	0	0	0	0	0	0	0	0	0	0	0	0	0	2.85E-05	2.85E-05	0	0	0	0	0	0	0	0	0	0	0	0	0	5.71E-05	0.000142706	0.000142706	0	0	0	0	0	0	0	0	0	0	0
ASV1108	2.85E-05	0	0	0	0	0	0	0	0	0	0	0	0	0	0	0	0	0	0	0	0	0	0	0	0	0	0	0	0	0	0	0	0	0	0	0	0	0	0	0	0	0	0	0	0	0	0	0	0
ASV1109	0	8.56E-05	0	0	0	0	0	0	0	0	0	0	0	0	0	0	0	0	0	0	0	0	0	0	0	0	0	0	0	0	0	0	0	0	0	0	0	0	0	0	0	0	0	0	0	0	0	0	0
ASV1110	0	0	0	0.000256871	0	0	0	0	0	0	0	0	0	0	0	0	0	0	0	0	0	0	0	0	0	0	0	0	0	0	0	0	0	0	0	0	0	0	0	0	0	0	0	0	0	0	0	0	0
ASV1111	0	0	0	0	0	0	0	0	0	0	0	0	0	0	0	0	0	0	0	0	0	0	0	0	0	0	0	0	0	0	0	0	0	0	0	0	0	0	2.85E-05	0	0	0	0	0	0	0	0	0	0
ASV1112	0	0	0	0	0	0	0	0	0	0	0	0	0	0	0	0	0	0	0	0	0	0	0	0	0	0	0	0	0	0	0	0	0	0	0	0	0	0	0	0	0	0	0	0	0	0	0	0	0
ASV1113	0	0	0	0	0	0	0	0	0	0	0	0	0	0	0	0	0	0	0	0	0	0	0	0	0	0	0	0	0	0	0	0	0	0	0	0	0	0	0	0	0	0	0	0	0	0	0	0	0
ASV1114	0	0	0	0	0	0	0	0	0	0	0	0	0	0	0	0	0	0	0	0	0	0	0	0	0	0	0	0	0	0	0	0	0	0	0	0	0	0	0	0	0	0	0	0	0	0	0	0	0
ASV1115	0	0	0	0	0	0	0	0	0	0	0	0	0	0	0	0	0	0	0	0	0	0	0	0	0	0	0	0	0	0	0	0	0	0	0	0	0	0	0	0	0	0	0	0	0	0	0	0	0
ASV1116	0	0	0	0	0	0	0.000171248	0	0	0	0	0	0	0	0	0	0	0	0	0	0	0	0	0	0	0	0	0	0	0	0	0	0	0	0	0	0	0	0	0	0	0	0	0	0	0	0	0	0
ASV1117	0	0	0	0	0	0	0	0	0	0	0	0	0	0	0	0	0	0	0	0	0	0	0	0	0	0	0	0	0	0	0	0	0	0	0	0	0	0	0	0	0	0	0	0.000171248	0	0	0.000142706	0	0
ASV1118	0	0	0	0	0	0	0	0	0	0	0	0	0	0	0	0	0	0	0	0	0	0	0	0	0	0	0	0	0	0	0	0	0	0	0	0	0	0	0	0	0	0	0	0	0	0	0.000256871	0	0
ASV1119	0	0	0	0	0	0	0	0	0	0	0	0	0	0	0	0	0	0	0	0	0	0	0	0	0	0	0	0	0	0	0	0	0	0	0	0	0	0	0	0	0	0	0	0	0	0	0.00022833	0	0
ASV1120	0	0	0	0	0	0	0	0	0	0	0	0	0	0	0	0	0	0	0	0	0	0	0	0	0	0	0	0	0	0	0	0	0	0	0	0	0	0	0	0	0	0	0	0	0	0	0	0	0
ASV1121	0	0	0	0	0	0	0	0	0	0	0	0	0	0	0	0	0	0	0	0	0	0	0	0	0.000142706	0	0	0	0	0	0	0	0	0	0	0	0	0	0	0	0	0	0	0	0	0	0	0	0
ASV1122	0	0	0	0	0	0	0	0	0	0	0	0	0	0	0	0	0	0	0	0	0	0	0	0	0	0	0	0	0	0	0	0	0	0	0	0	0	0	0	0	0	0	0	0	0	0	0	0	0
ASV1123	0	0	0	0	0	0	0	0	0	0	0	0	0	0	0	0	0	0	0	0	0	0	0	0	0	0	0	0	0	0	0	0	0	0	0	0	0	0	0	0	0	0	0	0	0	0	0	0	0
ASV1124	0	0	0	0	5.71E-05	0	0	8.56E-05	2.85E-05	0	0	0	0	0	0	0	0	0	0	0	0	0	0	0	0	0	0	0	0	0	0	0	0	0	0	0	0	0	0	0	0	0	0	0	0	0	0	0	0
ASV1125	0	0	0	0	0	0	0	0	0.000114165	0	0	0	0	0	0	0	0	0	0	0	0	0	0	2.85E-05	0	0	0	0	0	0	0	0	0	0	0	0	0	0	0	0	0	0	0	0	0	0	0	0	0
ASV1126	0	0	0	0	0	0	0	0	0	0	0	0	0	0	0	0	0	0	0	2.85E-05	2.85E-05	2.85E-05	0	0	2.85E-05	5.71E-05	0	0	0	0	2.85E-05	0	0	0	0	0	0	0	0	0	0	0	0	0	0	0	0	0	0
ASV1127	0	0	0	0	0	0	0	0	0	0	0	0	0	0	0	0	0	0	0	8.56E-05	0	0	0	0	0	0	0	0	5.71E-05	0	0	0	0	0	0	0	0	0	0	0	0	0	0	0	0	0	0	0	0
ASV1128	0	0	0	0	0	0	0	0	0	0	0	0	0	0	0	0	0	0	0	0	0	0	0	2.85E-05	0	0	0	0	0	0	0	0	0	0	0	0	0	0	0	0	0	0	0	0	0	0	0	0	0
ASV1129	0	0	0	0	0	0	0	0	0	0	0.00022833	0	0	0	0	0	0	0	0	0	0	0	0	0	0	0	0	0	0	0	0	0	0	0	0	0	0	0	0	0	0	0	0	0	0	0	0	0	0
ASV1130	0	0	0	0	0	0	0	0	0	0	0	0	0	0	0	0	0	0	0	0	0	0	0	0	0	0	0	0	0	0	0	0	0	0	0	0	0	0	0	0	0	0	0	0	0	0	0	0	0
ASV1131	0	0	0	0	0	0	0	0	0	0	0	0	0	0	0	0	0	0	0	0	0	0	0	0	0	0	0	0	0	0	0	0	0	0	0	0	0	0	0	0	0	0	0	0	0	0	0	0	0
ASV1132	0	0	0	0	0	0	0	0	0	0	0	0	0	0	0	0	0	0	0	0	0	0	0	0	0	0	0	0	0	0	0	0	0	0	0	0	0	0	0	0	0	0	0	0	0	0	0	0	0
ASV1133	0	0	0	0	0	0	0	0	0	0	0	0	0	0	0	0	0	0	0	0	0	0	0	0	0	0	0	0	0	0	0	0	0	0	0	0	0	0	0	0	0	0	0	0	0	0	0	0	0
ASV1134	0	0	0	0	0	0	0	0	0	0	0	0	0	0	0	0	0	0	0	0	0	0	0	0	0	0	0	0	0	0	0	0	0	0	0	0	0	0	0	0	0	0	0	0	0	0	0	0	0.000199789
ASV1135	0	0	0	0	0	0	0	0	0	0	0	0	0	0	0	0	0	0	0	0	0	0	0	0	0	0	0	2.85E-05	0	0	0	0	0	0	0	0	0	0	0	0	0	0	0.00022833	0	0	0	0	0	0
ASV1136	0	0	0	0	0	0	0	0	0	0	0	0	0	0	0	0	0	0	0	0	0	0	0	0	0	0	0	0	0	0	0	0	0	0	0	0	0	0	0	0	0	0	0	0	0	0	0	0	0
ASV1137	0	0	0	0	0	0	0	0	0	0	0	0.000199789	0	0	0	0	0	0	0	0	0	0	0	0	0	0	0	0	0	0	0	0	0	0	0	0	0	0	0	0	0	0	0	0	0	0	0	0	0
ASV1138	0	0	0	0	0	0	0	8.56E-05	0	0	0	0	0	0	5.71E-05	0	2.85E-05	0	0	0	0	0	0	0	0	0	0	0	0	0	0	0	0	0	0	0	0	0	0	0	0	0	0	0	0	0	0	0	0
ASV1139	0	0	0	0	0	0	0	0	0	0	0	0	0	0	0	0	0	0	0	0	0	0	0	0	0	0	0	0	0	0	0	0	0	0	0	0	0	0	0	0	0	0	0	0	8.56E-05	0.000199789	0	0	0
ASV1140	0	0	0	0	0	0	0	0	0	0	0	0	0	0	0	0	0	0	0	0	0	0	0	0	0	0	0	0	0	0	0	0	0	0	0	0	0	0	0	0	0	0	0	0	0	0	0.000313954	0	0
ASV1141	0	0	0	0	0	0	0	0	0.000142706	0	0	0	0	0	0	0	0	0	0	0	0	0	0	0	0	0	0	0	0	0	0	0	0	0	0	0	0	0	0	0	0	0	0	0	0	0	0	0	0
ASV1142	0	0	0	0	0	0	0	0	0	0	0	0	0	0	0	0	0	0	0	0	0	0	0	0	0	0	0	0	0	0	0	0	0	0	0	0	0	0	0	0	0	0	0	0	0	0	0	0	0
ASV1143	0	0	0	0	0	0	0	0	0	0	0	0	0	0	0	0	0	0	0	0	0	0	0	0	0	0	0	0	0	0	0	0	0	0	0	0	0	0	0	0	0	0	0	0	0	0	0	0	0
ASV1144	0	0	0	0	0	0	0	0	0	0	0	0	0	0	0	0	0	0	0	0	0	0	0	0	0	0	0	0	0	0	0	0	0	0	0	0	0	0	0	0	0	0	0	0	0	0	0	0	0
ASV1145	0	0	0	0	0	0	0	0	0	0	0	0	0	0	0	0	0	0	0	0	0	0	0	0	0	0	0	0	0	0	0	0	0	0	0	0	0	0	0	0	0	0	0	0	0	0	0	0	0
ASV1146	0	0	0	0	0	0	0.000142706	0	0	0	0	0	0	0	0	0	0	0	0	0	0	0	0	0	0	0	0	0	0	0	0	0	0	0	0	0	0	0	0	0	0	0	0	0	0	0	0	0	0
ASV1147	0	0	0	0	0	0	0	0	0.000114165	0	0	0	0	0	0	0	0	0	0	0	0	0	0	0	0	0	0	0	0	0	0	0	0	0	0	0	0	0	0	0	0	0	0	0	0	0	0	0	0
ASV1148	0	0	0	0	0	0	0	0	0	0	0	0	0	0	0	0	0	0	0	0	0	0	0	0	0	0	0	0	0	0	0	0	0	0	0	0	0	0	0	0	0	0	8.56E-05	0	0	0	0.000199789	0	0
ASV1149	0	0	0	0	0	0	0	0	0.000114165	0	0	0	0	0	0	0	0	0	0	0	0	0	0	0	0	0	0	0	0	0	0	0	0	0	0	0	0	0	0	0	0	0	0	0	0	0	0	0	0
ASV1150	0	0	0	0	0	0	0	0	0.000142706	0	0	0	0	0	0	0	0	0	0	0	0	0	0	0	0	0	0	0	0	0	0	0	0	0	0	0	0	0	0	0	0	0	0	0	0	0	0	0	0
ASV1151	0	0	0	0	0	0	0	0	0.000114165	0	0	0	0	0	0	0	0	0	0	0	0	0	0	0	0	0	0	0	0	0	0	0	0	0	0	0	0	0	0	0	0	0	0	0	0	0	0	0	0
ASV1152	0	0	0	0	0	0	0	0	0.000142706	0	0	0	0	0	0	0	0	0	0	0	0	0	0	0	0	0	0	0	0	0	0	0	0	0	0	0	0	0	0	0	0	0	0	0	0	0	0	0	0
ASV1153	0	0	0	0	0	0	0	0.000114165	0	0	0	0	0	0	0	0	0	0	0	0	0	0	0	0	0	0	0	0	0	0	0	0	0	0	0	0	0	0	0	0	0	0	0	0	0	0	0	0	0
ASV1154	0	0	0	0	0	0	0.000142706	0	0	0	0	0	0	0	0	0	0	0	0	0	0	0	0	0	0	0	0	0	0	0	0	0	0	0	0	0	0	0	0	0	0	0	0	0	0	0	0	0	0
ASV1155	0	0	0	0	0	0	0.000142706	0	0	0	0	0	0	0	0	0	0	0	0	0	0	0	0	0	0	0	0	0	0	0	0	0	0	0	0	0	0	0	0	0	0	0	0	0	0	0	0	0	0
ASV1156	0	0	0	0	0	0	0.000114165	0	0	0	0	0	0	0	0	0	0	0	0	0	0	0	0	0	0	0	0	0	0	0	0	0	0	0	0	0	0	0	0	0	0	0	0	0	0	0	0	0	0
ASV1157	0	0	0	0	0	0	0	0	0	0	0	0	0	0	5.71E-05	0	0	0	0	0	5.71E-05	0	0.000114165	0	0	0	0	0	0	0	0	0	0	0	0	0	0	0	0	0	0	0	0	0	0	0	0	0	0
ASV1158	0	0	0	0	0	0	0	0	0	0	0	0	0	0	0	0	0	0	0	0	0	0	0	0	0	0	0	0	0	0	0	0	0	0	0	0	0	0	0	0	0	0	0	0	0	0	0	0	0
ASV1159	0	0	0	0	0	0	0	0	0	0	0	0	0	0	0	0	0	0	0	0	0	0	0	0	0	0	0	0	0	0	0	0	0	0	0	0	0	0	0	0	0	0	0	0	0	0	0.000285413	0	0
ASV1160	0	0	0	0	0	0	0	0	0	0	0	0	0	0	0	0	0	0	0	0	0	0	0	0	0	0	0	0	0	0	0	0	0	0	0	0	0	0	0	0	0	0	0	0	0	0	0	0	0
ASV1161	0	0	0	0	0	0	0	0	0	0	0	0	0	0	0	0	0	0	0	0	0	0	0	0	0	0	0	0	0	0	0	0	0	0	0	0	0.000142706	0.000114165	0	0	0	0	0	0	0	0	0	0	0
ASV1162	0	0	0	0.000256871	0	0	0	0	0	0	0	0	0	0	0	0	0	0	0	0	0	0	0	0	0	0	0	0	0	0	0	0	0	0	0	0	0	0	0	0	0	0	0	0	0	0	0	0	0
ASV1163	0	0	0	0	0	0	0	0	2.85E-05	0	0	0	0	0	0	0	0	0	0	0	0	0	0	0	0	0	0	0	0	0	0	0	0	0	0	0	0	0	0	0	0	0	0	0	0	0	0	0	0
ASV1164	0	0	0	0	0	0	0	0	0	0	0	0	0	0	0	0	0	0	0	0	0	0	0	0	0	0	0	0	0	0	0	0	0	0	0	0	0	0	0	0	0	0	0	0	0	0	0	0	0
ASV1165	0	0	0	0	0	0	0	0	0	0	0	0	0	0	0	0	0	0	0	0	0	0	0	0	0	0	0	0	0	0	0	0	0	0	0	0	0	0	0	0	0	0	0	0	0	0	0.000171248	0	0
ASV1166	0	0	0	0	0	0	0	0	0	0	0	0	0	0	0	0	0	0	0	0	0	0	0	0	0	0	0	0	0	0	0	0	0	0	0	0	0	0	0	0	0	0	0	0	0	0	0	0	0
ASV1167	0	0	0	0	0	0	0	0	0	0	0	0	0	0	0	0	0	0	0	0	0	0	0	0	0	0	0	0	0	0	0	0	0	0	0	0	0	0	0	0	0	0	0	0	2.85E-05	0	0	0	0
ASV1168	0	0	0	0	0	0	0	0	0	0	0	0	0	0	0	0	0	0	0	0	0	0	0	0	0	0	0	0	0	0	0	0	0	0	0	0	0	0	0	0	0	0	0	0	0	0	0	0	0
ASV1169	0	0	0	0	0	0	0	0	0	0	0	0	0	0	0	0	0	0	0	0	0	0	0	0	0	0	0	0	0	0	0	0	0	0	0	0	0	0	0	0	0	0	0	0	0	0	0	0	0
ASV1170	0	0	0	0	0	0	0	0	0	0	0	0	0	0	0	0	0	0	0	0	0	0	0	0	0	0	0	0	0	0	0	0	0	0	0	0	0	0	0	0	0	0	0	0	0	0	0	0	0
ASV1171	0	0	0	0	0	0	0	2.85E-05	0	0	0	0	0	0	0	0	0	0	0	0	0	0	0	0	0	0	0	0	0	0	0	0	0	0	0	0	0	0	0	0	0	0	0	0	0	0	0	0	0
ASV1172	0	0	0	0	0	0	8.56E-05	0	0	0	0	0	0	0	0	0	0	0	0	0	0	0	0	0	0	0	0	0	0	0	0	0	0	0	0	0	0	0	0	0	0	0	0	0	0	0	0	0	0
ASV1173	0	0	0	0	0	0	0	0	0	0	0	0	0	0	0	0	0	0	0	0	0	0	0	0	0	0	0	0	0	0	0	0	0	0	0	0	0	0	0	0	0	0	0	0	0	0	0	0	0
ASV1174	0	0	0	0	0	0	0	0	0	0	0	0	0	0	0	0	0	0	0	0	0.000313954	0	0	0	0	0	0	0	0	0	0	0	0	0	0	0	0	0	0	0	0	0	0	0	0	0	0	0	0
ASV1175	0	0	0	0	0	0	0	0	0	0	0	0	0	0	0	0	0	0	0	0	0	0	0	0	0	0	0	0	0	0	0	0	0	0	0	0	0	0	0	0	0	0	0	0	0	0	0	0	0
ASV1176	0	0	0	0	0	0	0	0	0	0	0	0	0	0	0	0.000399578	0	0	0	0	0	0	0	0	0	0	0	0	0	0	0	0	0	0	0	0	0	0	0	0	0	0	0	0	0	0	0	0	0
ASV1177	0	0	0	0	0	0.000171248	0	0	0	0	0	0	0	0	0	5.71E-05	0	0	0	0	0	2.85E-05	0	0	0	0	0	0	0	0	0	0	0	0	0	0	0	0	0	0	0	0	0	0	0	0	0	0	0
ASV1178	0	0	0	0	0	0	0	0.000114165	0	0	0	0	0	0	0	0	0	5.71E-05	0	0	0	0	0	0	0	0	0	0	0	0	0	0	0	0	0	0	0	0	0	0	0	0	0	0	0	0	0	0	0
ASV1179	0	0	0	0	0	0	0	0	8.56E-05	0	0	2.85E-05	0	0	0	0	0	5.71E-05	0	0	0	0	0	0	0	0	0	0	0	0	0	0	0	0	0	0	0	0	0	0	0	0	0	0	0	0	0	0	0
ASV1180	0	0	0	0	0	0	0	0	0	0	0	0	0	0	0	0	0	0	0	0	0	0	0	0	0	0	0	0	0	0	0	0	0	0	0	0	0	0	0	0	0	0	0	0	0	0	0	0	0
ASV1181	0	0	0	0	0	0	0	0	0	0	0	0	0	0	0	0	0	0	0.00022833	0	0	0	0	0	0	0	0	0	0	0	0	0	0	0	0	0	0	0	0	0	0	0	0	0	0	0	0	0	0
ASV1182	0	0	0	0	0	0	0	0	0	0	0	0	0	0	0	0	0	0	0	0	0	0	0	0	0	0.000256871	0	0	0	0	0	0	0	0	0	0	0	0	0	0	0	0	0	0	0	0	0	0	0
ASV1183	0	0	0	0	0	0	0	0	0	0	0	0	0	0	0	0	0	0	0	0	0	0	0.000114165	0	0	0	0	0	0	0	0	0	0	0	0	0	0	0	0	0	0	0	0	0	0	0	0	0	0
ASV1184	0	0	0	0	0	0	0	0	0	0	0	0	0	0	0	0	0	0	0	0	0	0	0.000171248	0	0	0	0	0	0	0	0	0	0	0	0	0	0	0	0	0	0	0	0	0	0	0	0	0	0
ASV1185	0	0	0	2.85E-05	0	0	0	0	0	0	0	0	0	0	0	0	0	0	0	0	0	0	0	0	0.000142706	0	0	0	0	0	0	0	0	0	0	0	0	0	0	0	0	0	0	0	0	0	0	0	0
ASV1186	0	0	0	0	0	0	0	0	0.000142706	0	0	0	0	0	0	0	0	0	0	0	0	0	0	0	0	0	0	0	0	0	0	0	0	0	0	0	0	0	0	0	0	0	0	0	0	0	0	0	0
ASV1187	0	0	0	0	0	0	0.000114165	0	0	0	0	0	0	0	0	0	0	0	0	0	0	0	0	0	0	0	0	0	0	0	0	0	0	0	0	0	0	0	0	0	0	0	0	0	0	0	0	0	0
ASV1188	0	0	0	0	0	0	0.000142706	0	0	0	0	0	0	0	0	0	0	0	0	0	0	0	0	0	0	0	0	0	0	0	0	0	0	0	0	0	0	0	0	0	0	0	0	0	0	0	0	0	0
ASV1189	0	0	0	0	0	0	0	0.000114165	0	0	0	0	0	0	0	0	0	0	0	0	0	0	0	0	0	0	0	0	0	0	0	0	0	0	0	0	0	0	0	0	0	0	0	0	0	0	0	0	0
ASV1190	0	0	0	0	0	0	0	0	0.000142706	0	0	0	0	0	0	0	0	0	0	0	0	0	0	0	0	0	0	0	0	0	0	0	0	0	0	0	0	0	0	0	0	0	0	0	0	0	0	0	0
ASV1191	0	0	0	0	0	0	0	0	0.000114165	0	0	0	0	0	0	0	0	0	0	0	0	0	0	0	0	0	0	0	0	0	0	0	0	0	0	0	0	0	0	0	0	0	0	0	0	0	0	0	0
ASV1192	0	0	0	0	0	0	0	0	0.000114165	0	0	0	0	0	0	0	0	0	0	0	0	0	0	0	0	0	0	0	0	0	0	0	0	0	0	0	0	0	0	0	0	0	0	0	0	0	0	0	0
ASV1193	0	0	0	0	0	0	0.000114165	0	0	0	0	0	0	0	0	0	2.85E-05	0	0	0	0	0	0	0	0	0	0	0	0	0	0	0	0	0	0	0	0	0	0	0	0	0	0	0	0	0	0	0	0
ASV1194	0	0	0	0	0	0	0	0	0	0	0.000285413	0	0	0	0	0	0	0	0	0	0	0	0	0	0	0	0	0	0	0	0	0	0	0	0	0	0	0	0	0	0	0	0	0	0	0	0	0	0
ASV1195	0	0	0	0	0	0	0	0	0	0	0	0	0	0	0	0	0	0	0	0	0	0	0	0	0	0	0	0	0	0	0	0	0	0	0	0	0	0	0.000142706	0	0	0	0	0	0	0	0	0	0
ASV1196	0	0	0	0	0	0	0	0	0	0	0	0	0	0	0	0	0	0	0	0	0	0	0	0	0	0	0	0	0	0	0	0	0	0	0	0	0	0	0	0	0	0	0.00022833	0	0	0	0	0	0
ASV1197	0	0	0	0	0	0	0	0	0	0	0	0	0	0	0	0	0	0	0	0	0	0	0	0	0	0	0	0	0	0	0	0	0	0	0	0	0	0	0	0	0	0	0	0	0	0	0	0	0.000199789
ASV1198	0	0	0	0	0	0	0	0	0	0	0	0	0	0	0	0	0	0	0	0	0	0	0	0	0	0	0	0	0	0	0	0	0	0	0	0	0	0	0	0	0	0	0	0	0	0	0	0	0
ASV1199	0	0	0	0	0	0	0	0	0	0	0	0	0	0	0	0	0	0	0	0	0	0	0	0	0	0	0	0	0	0	0	0	0	0	0	0	0.000114165	5.71E-05	0	0	0	0	0	0	0	0	0	0	0
ASV1200	0	0	0	0	0	0	0	0	0	0	0	0	0	0	0	0	0	0	0	0	0	0	0	0	0	0	0	0	0	0	0	0	0	0	0	0	0	0	0	0	0	0	0	0	0	0	0.000285413	0	0
ASV1201	0	0	0	0	0	0	0	0	0	0	0	0	0	0	0	0	0	0	0	0	0	0	0	0	0	0	0	0	0	0	0	0	0	0	0	0	0	0	0	0	0	0	0	0	0	0	0	0	0
ASV1202	0	0	0	0	0	0	0	0	0.000114165	0	0	0	0	0	0	0	0	0	0	0	0	0	0	0	0	0	0	0	0	0	0	0	0	0	0	0	0	0	0	0	0	0	0	0	0	0	0	0	0
ASV1203	0	0	0	0	0	0	0	0	0	0	0	0	0	0	0	0	0	0	0	0	0	0	0	0	5.71E-05	0	0	0	0	5.71E-05	0	0	0	0	0	0	0	0	0	0	0	0	0	0	0	0	0	0	0
ASV1204	0	0	0	0	0	0	0	0	0	0	0	0	0	0	0	0	0	0	0	0	0	0	0	0	2.85E-05	0	0	0	0	0	8.56E-05	0	0	0	0	0	0	0	0	0	0	0	0	0	0	0	0	0	0
ASV1205	0	0	0	0	0	0	0	0	0	0	0	0	0	0	0	0	0	0	0	0	0	0	0	0	0	0	0	0	0	0	0.000114165	0	0	0	0	0	0	0	0	0	0	0	0	0	0	0	0	0	0
ASV1206	0	0	0	0	0	0	0	0	0	0	0	0	0	0	0	0	0	0	0	0	0	0	0	0	0	0	0	0	0	0	0	0	0	0	0	0	0	0	0	0	0	0	0	0	0	0	0	0	0
ASV1207	0	0	0	0	0	0	0	0	0	0	0	0	0	0	0	0	0	0	0	0	0	0	0	0	0	0	0	0	0	0	0	0	0	0	0	0	0	0	0	0	0	0	0	0	0	0	0	0	0
ASV1208	0	0	0	0	2.85E-05	0	0	0	0	0	0	0	0	0	0	0	0	0	0	0	0	0	0	0	0	0	0	0	0	0	0	0	0	0	0	0	0	0	0	0	0	0	0	0	0	0	0	0	0
ASV1209	0	0	0	0	0	0	0	0	0	0	0	0	0	0	0	0	0	0	0	0	0	0	0	0	0	0	0	0	0	0	0	0	0	0	0	0	0	0	0	0	0	0	0	0	0	0.00022833	0	0	0
ASV1210	0	0	0	0	0	0	0	0	0	0	0	0	0	0	0	0	0	0	0	0	0	0	0	0	0	0	0	0	0	0	0	0	0	0	0	0	0	0	0	0	0	0	0	0	0	0	0	0	0
ASV1211	0	0	0	0	0	0	0	0	0	0	0	0	0	0	0	0	0	0	0	0	0	0	0	0	0	0	0	0	0	0	0	0	0	0	0	0	0	0	0	0	0	0	0	0	0	0	0	0	0
ASV1212	0	0	0	0	0	0	0	0	0	0	0	0	0	0	0	0	0	0	0	0	0	0	0	0	0	0	0	0	0	0	0	0	0	0	0	0	0	0	0	0	0	0	0	0	0	0	0	0	0
ASV1213	0	0	0	0	0	0	0	0	0	0	0	0	0	0	0	0	0	0	0	0	0	0	0	0	0	0	0	0	0	0	0	0	0	0	0	0	0	0	0	0	0	0	0	0	0	0	0	0	0
ASV1214	0	0	0	0	0	0	0	0	0	0	0	0	0	0	0	0	0	0	0	0	0	0	0	0	0	0	0	0	0	0	0	0	0	0	0	0	0	0	0	0	0	0	0	0	0	0	0	0	0
ASV1215	0	0	0	0	0	0	0	0	0	0	0	0	0	0	0	0	0	0	0	0	0	0	0	0	0	0	0	0	0	0	0	0	0	0	0	0	0	0	0	0	0	0	0	0	0	0.000199789	0	0	0
ASV1216	0	0	0	0	0	0.000114165	0	0	0	0	0	0	0	0.000114165	0	0	0	0	0	0	0	8.56E-05	0	0	0	0	0	0	0	0	0	0	0	0	0	0	0	0	0	0	0	0	0	0	0	0	0	0	0
ASV1217	0	0	0	0	0	0	8.56E-05	0	0	0	0	0	0	0	0	0	0	0	0	0	0	0	5.71E-05	0	0	0	0	0	0	0	0	0	0	0	0	0	0	0	0	0	0	0	0	0	0	0	0	0	0
ASV1218	0	0	0	0	0.000114165	0	0	0	0	0	0	0	0	0	0	0	0	0	0	0	0	0	0	0	0.000142706	0	0	0	0	0	0	0	0	0	0	0	0	0	0	0	0	0	0	0	0	0	0	0	0
ASV1219	0	0	0	0	0	0	0	0	8.56E-05	0	0	0	0	0	0	0	0	0	0	0	0	0	0	0	2.85E-05	0	0	0	0	0	0	0	0	0	0	0	0	0	0	0	0	0	0	0	0	0	0	0	0
ASV1220	0	0	0	0	0	0	0	0	0	0	0	0	0	0	0	0	0	0	0	0	0	0	0	0	0	0	0	0	0	0	0	0	0	0	0	0	0	0	0	0	0	0	0	0	0	0	0	0	0
ASV1221	0	0	0	0	0	0	0	2.85E-05	8.56E-05	0	0	0	0	0	2.85E-05	0	0	0	0	0	2.85E-05	0	0	0	0	0	0	0	0	0	0	0	0	0	0	0	0	0	0	0	0	0	0	0	0	0	0	0	0
ASV1222	0	0	0	0	0	0	0	0	0	0	0	0	0	0	0	0	0	0	0	0	0	0	0	0	0	0	0	0	0	0	0	0	0	0	0	0	0	0	0	0	0	0	0	0	0	0	0	0	0
ASV1223	0	0	0	0	0	0	0	0	0	0	0	0	0	0	0	0	0	0	0	0	0	0	0	0	0	0	0	0	0	0	0	0	0	0	0	0	0	0	0	0	0	0	0	0	0	0	0	0	0
ASV1224	0	0	0	0	0	0	2.85E-05	5.71E-05	0	0	2.85E-05	0	0	0	2.85E-05	0	0	0	0	0	0	0	0	0	0	0	0	0	0	0	0	0	0	0	0	0	0	0	0	0	0	0	0	0	0	0	0	0	0
ASV1225	0	0	0	0	0	0	0	8.56E-05	0	0	0	2.85E-05	0	0	0	5.71E-05	0	0	0	0	0	0	0	0	0	0	0	0	0	0	0	0	0	0	0	0	0	0	0	0	0	0	0	0	0	0	0	0	0
ASV1226	0	0	0	0	0	0	0.000114165	0	0	0	0	0	0	0	0	0	0	0	0	0	0	0	0	0	0	0	0	0	0	0	0	0	0	0	0	0	0	0	0	0	0	0	0	0	0	0	0	0	0
ASV1227	0	0	0	0	0	0	5.71E-05	0	5.71E-05	0	0	0	0	0	0	0	0	0	0	0	0	0	0	0	0	0	0	0	0	0	0	0	0	0	0	0	0	0	0	0	0	0	0	0	0	0	0	0	0
ASV1228	0	0	0	0	0	0	8.56E-05	0	0	0	0	0	0	0	0	0	0	0	0	0	0	0	0	0	0	0	0	0	0	0	0	0	0	0	0	0	0	0	0	0	0	0	0	0	0	0	0	0	0
ASV1229	0	0	0	0	0	0	8.56E-05	0	0	0	0	0	0	0	0	0	0	0	0	0	0	0	0	0	0	0	0	0	0	0	0	0	0	0	0	0	0	0	0	0	0	0	0	0	0	0	0	0	0
ASV1230	0	0	0	0	0	0	0.000114165	0	0	0	0	0	0	0	0	0	0	0	0	0	0	0	0	0	0	0	0	0	0	0	0	0	0	0	0	0	0	0	0	0	0	0	0	0	0	0	0	0	0
ASV1231	0	0	0	0	0	0	0	0	0.000142706	0	0	0	0	0	0	0	0	0	0	0	0	0	0	0	0	0	0	0	0	0	0	0	0	0	0	0	0	0	0	0	0	0	0	0	0	0	0	0	0
ASV1232	0	0	0	0	0	0	0	2.85E-05	2.85E-05	0	5.71E-05	0	0	0	0	0	0	0	0	0	0	0	0	0	0	0	0	0	0	0	0	0	0	0	0	0	0	0	0	0	0	0	0	0	0	0	0	0	0
ASV1233	0	0	0	0	0	0	0	0	0	0	0	0	0	0	0	0	0	0	0	0	0	0	0	0	0	0	0	0	0	0	0	0	0	0	0	0	0	0	0	0	0	0	0	0	0	0	0	0	0
ASV1234	0	0	0	0	0	0	0	0	0.000114165	0	0	0	0	0	0	0	0	0	0	0	0	0	0	0	0	0	0	0	0	0	0	0	0	0	0	0	0	0	0	0	0	0	0	0	0	0	0	0	0
ASV1235	0	0	0	0	0	0	0	0	0	0	0	0	0	0	0	0	0	0	0	0	0	0	0	0	0	0	0	0	0	0	0	0	0	0	0	0	0	0	0	0	0	0	5.71E-05	0	0	0	0	0	5.71E-05
ASV1236	0	0	0	0	0	0	0	0	0.000114165	0	0	0	0	0	0	0	0	0	0	0	0	0	0	0	0	0	0	0	0	0	0	0	0	0	0	0	0	0	0	0	0	0	0	0	0	0	0	0	0
ASV1237	0	0	0	0	0	0	0	0	0	0	0	0	0	0	0	0	0	0	0	0	0	0	0	0	0	0	0	0	0	0	0	0	0	0	0	0	0	0	8.56E-05	0	0	0	0	0	0	0	0	0	0
ASV1238	0	0	0	0	0	0	0	0	0	0	0	0	0	0	0	0	0	0	0	0	0	0	0	0	0	0	0	0	0	0	0	0	0	0	0	0	0	0	0	0	0	0.000313954	0	0	0	0	0	0	0
ASV1239	0	0	0	0	0	0	0	0	0	0	0	0	0	0	0	0	0	0	0	0	0	0	0	0	0	0	0	0	0	0	0	0	0	0	0	0	0	0	0	0	0	0	0	0	0	0	0	0	0
ASV1240	0	0	0	0	0	0	0	0	0	0	0	0	0	0	0	0	0	0	0	0	0	0	0	0	0	0	0	0	0	0	0	0	0	0	0	0	0	0	0	0	0	0.000199789	0	0	0	0	0	0	8.56E-05
ASV1241	0	0	0	0	0	0	0	0	0	0	0	0	0	0	0	0	0	0	0	0	0	0	0	0	0	0	0	0	0	0	0	0	0	0	0	0	0	0	0	0	0	0	0	0	0	0	0	0	0
ASV1242	0	0	0	0	0	0	0	0	5.71E-05	0	5.71E-05	5.71E-05	0	0	0	0	0	0	0	0	0	0	0	0	0	0	0	0	0	0	0	0	0	0	0	0	0	0	0	0	0	0	0	0	0	0	0	0	0
ASV1243	0	0	0	0	0	0	0	0	0	0	0	0	0	0	0	0	0	0	0	0	0	0	0	0	0	0	0	0	0	0	0	0	0	0	0	0	0	0	0	0	0	0	0	0	0	0	0	0	0
ASV1244	0	0	0	0	0	0	0	0	0	0	0	0	0	0	0	0	0	0	0	0	0	0	0	0	0	0	0	0	0	0	0	0	0	0	0	0	0	0	0	0	0	0	0	0	0	0	0	0	0
ASV1245	0	0	0	0	0	0	0	0	0	0	0	0	0	0	0	0	0	0	0	0	0	0	0	0	0	0	0	0	0	0	0	0	0	0	0	0	0	0	0	0	0	0	0	0	0	0	0	0	0
ASV1246	0	0	0	0	0	0	0	0	0	0	0	0	0	0	0	0	0	0	0	0	0	0	0	0	0	0	0	0	0	0	0	0	0	0	0	0	0	0	0	0	0	0	0	0	0	0	0	0	0
ASV1247	0	0	0	0	0	0	0	0	0	0	0	0	0	0	0	0	0	0	0	0	0	0	0	0	0	0	0	0	0	0	0	0	0	0	0	0	0	0	0	0	0	0	0	0	0	0	0	0	0
ASV1248	0	0	0	0	0	0	0	0	0	0	0	0	0	0	0	0	0	0	0	0	0	0	0	0	0	0	0	0	0	0	0	0	0	0	0	0	0	0	0	0	0	0	0	0	0	0	0	0	0
ASV1249	0	0	0	0	0	0	0	0	0	0	0	0	0	0	0	0	0	0	0	0	0	0	0	0	0	0	0	0	0	0	0	0	0	0	0	0	0	0	0	0	0	0	0	0	0	0	0	0	0
ASV1250	0	0	0	0	0	0	0	0	0	0	0	0	0	0	0	0	0	0	0	0	0	0	0	0	0	0	0	0	0	0	0	0	0	0	0	0	0	0	0	0	0	0	0	0	0	0	0	0	0
ASV1251	0	0	0	0	0	0	0	0	0	0	0	0	0	0	0	0	0	0	0	0	0	0	0	0	0	0	0	0	0	0	0	0	0	0	0	0	0	0	0	0	0	0	0	0	0	0	0	0	0
ASV1252	0	0	0	0	0	0	0	0	0	0	0	0	0	0	0	0	0	0	0	0	0	0	0	0	0	0	0	0	0	0	0	0	0	0	0	0	0	0	0	0	0	0	0	0	0	0	0	0	0
ASV1253	0	0	0	0	0	0	0	0	0	0	0	0	0	0	0	0	0	0	0	0	0	0	0	0	0	0	0	0	0	0	0	0	0	0	0	0	0	0	0	0	0	0	0	0	0	0	0	0	0
ASV1254	0	0	0	0	0	0	5.71E-05	2.85E-05	0	0	0	0	0	0	5.71E-05	0	0	0	0	0	0	0	0	0	0	0	0	0	0	0	0	0	0	0	0	0	0	0	0	0	0	0	0	0	0	0	0	0	0
ASV1255	0	0	0	0	0	0	0	0	0	0	0	0	0	0	0	0	0	0	0	0	0	0	0	0	0	0	0	0	0	0	0	0	0	0	0	0	0	0.000199789	0	0	0	0	0	0	0	0	0	0	0
ASV1256	0	0	0	0	0	0	8.56E-05	0	0	0	0	0	0	0	0	0	0	0	0	0	0	0	0	0	0	0	0	0	0	0	0	0	0	0	0	0	0.000114165	0	0	0	0	0	0	0	0	0	0	0	0
ASV1257	0	0	0	0	0	0	0	0	0	0	0	0	0	0	0	0	0	0	0	0	0	0	0	0	0	0	0	0	0	0	0	0	0	0	0	0	0	0.00022833	0	0	0	0	0	0	0	0	0	0	0
ASV1258	0	0	0	0	0	0	0	0	0	0	0	0	0	0	0	0	0	0	0	0	0	0	0	0	0	0	0	0	0	0	0	0	0	0	0	0	0	0	0	0	0	0	0	0	0	0	0	0	0
ASV1259	0	0	0	0	0	0	0	0	0	0	0	0	0	0	0	0	0	0	0	0	0	0	0	0	0	0	0	0	0	0	0	0	0	0	0	0	0	0	0	0	0	0	0	0	0	0	0	0	0
ASV1260	0	0	0	0	0	0	0	0	0	0	0	0	0	0	0	0	0	0	0	0	0	0	0	0	0	0	0	0	0	0	0	0	0	0	0	0	0	0	0	0	0	0	0	0	0	0	0	0	0
ASV1261	0	0	0	0	0	0	0	0	8.56E-05	0	0	0	0	0	0	0	0	0	0	0	0	0	0	0	0	0	0	0	0	0	0	0	0	0	0	0	0	0	0	0	0	0	0	0	0	0	0	0	0
ASV1262	0	0	0	0	0	0	0	0	0	0	0	0	0	0	0	0	0	0	0	0	0	0	0	0	0	0	0	0	0	0	0	0	0	0	0	0	0	0	0	0	0	0	0	0	0	0	0	0	0
ASV1263	0	0	0	0	0	0	0	0	0	0	0	0	0	0	0	0	0	0	0	0	0	0	0	0.000114165	0	0	0	0	0	0	0	0	0	0	0	0	0	0	0	0	0	0	0	0	0	0	0	0	0
ASV1264	0	0	0	0	0	5.71E-05	5.71E-05	0	0	0	0	0	0	0	0	0	2.85E-05	0	0	0	0	5.71E-05	0	0	0	0	0	0	0	0	0	0	0	0	0	0	0	0	0	0	0	0	0	0	0	0	0	0	0
ASV1265	0	0	0	0	0	0	0	0	0	0	0	0	0	0	0	0	0	0	0	0	0	0	0	0	0	0	0	0	2.85E-05	0	0	0	0	0	0	0	0	0	0	0	0	0	0.00022833	0	0	0	0	0	0
ASV1266	0	0	0	0	0	0	0	0	0	0	0	0	0	0	0	0	0	0	0	0	0	0	0	0	0	0	0	0	0	0	0	0	0	0	0	0	0	0	0	0	0	0	0	0	0	0	0	0	0
ASV1267	0	0	0	0	0	0	0	0	0	0	0	0	0	0	0	0	0	0	0	0	0	0	0	0	0	0	0	0	0	0	0	0	0	0	0	0	0	0	0	0	0	0	0	0	0	0	0	0	0
ASV1268	0	0	0	0	0	0	0	0	0	0	0	0	0	0	0	0	0	0	0	0	0	0	0	0	0	0	0	0	0	0	0	0	0	0	0	0	0	0	0	0	0	0	0	0	0	0	0	0	0
ASV1269	0	0	0	0	0	0	0	0	0	0	0	0	0	0	0	0	0	0	0	0	0	0	0	0	0	0	0	0	0	0	0	0	0	0	0	0	0	0	0	0	0	0	0	0	0	0	0	0	0
ASV1270	0	0	0	0	0	0	0	0	0	0	0	0	0	0	0	0	0	0	0.000199789	0	0	0	0	0	0	0	0	0	0	0	0	0	0	0	0	0	0	0	0	0	0	0	0	0	0	0	0	0	0
ASV1271	0	0	0	0	0	0	0	0	0	0	0	0	0	0	0	0	0	0	0.000199789	0	0	0	0	0	0	0	0	0	0	0	0	0	0	0	0	0	0	0	0	0	0	0	0	0	0	0	0	0	0
ASV1272	0	0	0	0	0	0	0	0	0	0	0	0	0	0	0	0	0	0	0	0	0	0	0	0	0	0	0	0	0	0	0	0	0	0	0	0	0	0	0	0	0	0	0	0	0	0	0	0	0
ASV1273	0	0	0	0	0	0	8.56E-05	0	0	0	0	0	0	0	0	0	0	0	0	0	0	0	0	0	0	0	0	0	0	0	0	0	0	0	0	0	0	0	0	0	0	0	0	0	0	0	0	0	0
ASV1274	0	0	0	0	0	0	8.56E-05	0	0	0	0	0	0	0	0	0	0	0	0	0	0	0	0	0	0	0	0	0	0	0	0	0	0	0	0	0	0	0	0	0	0	0	0	0	0	0	0	0	0
ASV1275	0	0	0	0	0	0	8.56E-05	0	0	0	0	0	0	0	0	0	0	0	0	0	0	0	0	0	0	0	0	0	0	0	0	0	0	0	0	0	0	0	0	0	0	0	0	0	0	0	0	0	0
ASV1276	0	0	0	0	0	0	0.000114165	0	0	0	0	0	0	0	0	0	0	0	0	0	0	0	0	0	0	0	0	0	0	0	0	0	0	0	0	0	0	0	0	0	0	0	0	0	0	0	0	0	0
ASV1277	0	0	0	0	0	0	0.000171248	0	0	0	0	0	0	0	0	0	0	0	0	0	0	0	0	0	0	0	0	0	0	0	0	0	0	0	0	0	0	0	0	0	0	0	0	0	0	0	0	0	0
ASV1278	0	0	0	0	0	0	0.000114165	0	0	0	0	0	0	0	0	0	0	0	0	0	0	0	0	0	0	0	0	0	0	0	0	0	0	0	0	0	0	0	0	0	0	0	0	0	0	0	0	0	0
ASV1279	0	0	0	0	0	0	0.000114165	0	0	0	0	0	0	0	0	0	0	0	0	0	0	0	0	0	0	0	0	0	0	0	0	0	0	0	0	0	0	0	0	0	0	0	0	0	0	0	0	0	0
ASV1280	0	0	0	0	0	0	8.56E-05	0	0	0	0	0	0	0	0	0	0	0	0	0	0	0	0	0	0	0	0	0	0	0	0	0	0	0	0	0	0	0	0	0	0	0	0	0	0	0	0	0	0
ASV1281	0	0	0	0	0	0	8.56E-05	0	0	0	0	0	0	0	0	0	0	0	0	0	0	0	0	0	0	0	0	0	0	0	0	0	0	0	0	0	0	0	0	0	0	0	0	0	0	0	0	0	0
ASV1282	0	0	0	0	0	0	0	0	0	0	0	0	0	0	0	0	0	0	0	0	0	0	0	0	0	0	0	0	0	0	0	0	0	0	0	0	0	8.56E-05	0	0	0	0	0	0	0	0	0	0	0
ASV1283	0	0	0	0	0	0	0	0	0.000114165	0	0	0	0	0	0	0	0	0	0	0	0	0	0	0	0	0	0	0	0	0	0	0	0	0	0	0	0	0	0	0	0	0	0	0	0	0	0	0	0
ASV1284	0	0	0	0	0	0	0	0	0	0	0	0	0	0	0	0	0	0	0	0	0	0	0	0	0	0	0	0	0	0	0	0	0	0	0	0	0	0	0	0	0	0.000285413	0	0	0	0	0	0	0
ASV1285	0	0	0	0.000199789	0	0	0	0	0	0	0	0	0	0	0	0	0	0	0	0	0	0	0	0	0	0	0	0	0	0	0	0	0	0	0	0	0	0	0	0	0	0	0	0	0	0	0	0	0
ASV1286	0	0	0	0	0	0	0	0	0	0	0	0	0	0	0	0	0	0	0	0	0	0	0	0	0	0	0	0	0	0	0	0	0	0	0	0	0	0	5.71E-05	0	0	0	0	0	0	0	0	0	0
ASV1287	0	0	0	0	0	0	0	0	0	0	0	0	0	0	0	0	0	0	0	0	0	0	0	0	0	0	0	0	0	0	0	0	0	0	0	0	0	0.000199789	0	0	0	0	0	0	0	0	0	0	0
ASV1288	0	0	0	0	0	0	0	0	0	0	0	0	0	0	0	0	0	0	0	0	0	0	0	0	0	0	0	0	0	0	0	0	0	0	0.000256871	0	0	0	0	0	0	0	0	0	0	0	0	0	0
ASV1289	0	0	0	0	0	0	0	0	0	0	0	0	0	0	0	0	0	0	0	0	0	0	0	0	0	0	0	0	0	0	0	0	0	0	0	0	0.000199789	0	0	0	0	0	0	0	0	0	0	0	0
ASV1290	0	0	0	0	0	0	0	0	0	0	0	0	0	0	0	0	0	0	0	0	0	0	0	0	0	0	0	0	0	0	0	0	0	0	0	0	0.000199789	0	0	0	0	0	0	0	0	0	0	0	0
ASV1291	0	0	0	0	0	0	8.56E-05	0	0	0	0	0	0	0	0	0	0	0	0	0	0	0	0	0	0	0	0	0	0	0	0	0	0	0	0	0	0	0	0	0	0	0	0	0	0	0	0	0	0
ASV1292	0	0	0	0	0	0	0	0	0.000114165	0	0	0	0	0	0	0	0	0	0	0	0	0	0	0	0	0	0	0	0	0	0	0	0	0	0	0	0	0	0	0	0	0	0	0	0	0	0	0	0
ASV1293	0	0	0	0	0	0	0	0	0	0	0	0	0	0	0	0	0	0	0	0	0	0	0	0	0	0	0	0	0	0	0	0	0	0	0	0	0	0	0	0	0	0	0	0	0	0	0	0	0
ASV1294	0	0	0	0	0	0	0	0	0	0	0	0	0	0	0	0	0	0	0	0	0	0	0	0	0	0	0	0	0	0	0	0	0	0	0	0	0	0	0	0	0	0	0	0	0	0	0	0	0
ASV1295	0	0	0	0	0	0	0	0	0	0	0	0	0	0	0	0	0	0	0	0	0	0	0	0	0	0	0	0	0	0	0	0.000114165	0	0	0	0	0	0	0	0	0	0	0	0	0	0	0	0	0
ASV1296	0	0	0	0	0	0	0	0	0	0	0	0	0	0	0	0	0	0	0	0	0	0	0	0	0	0	0	0	0	0	0	0	0	8.56E-05	0	0	0	0	0	0	0	0	0	0	0	0	0	0	0
ASV1297	0	0	0	0	0	0	0	0	0	0	0	0	0	0	0	0	0	0	0	0	0	0	0	0	0	0	0	0	0	0	0	0	0	0	0	0	0	0	0	0	0	0	0	0	0	0	0	0	0
ASV1298	0	0	0	0	0	0	0	0	0	0	0	0	0	0	0	0	0	0	0	0	0	0	0	0	0	0	0	0	0	0	0	0	0	0	0	0	0	0	0	0	0	0	0	0	0	0	0	0	0
ASV1299	0	0	0	0	0	0	0	0	0	0	0	0	0	0	0	0	0	0	0	0	0	0	0	0	0	0	0	0	0	0	0	0	0	0	0	0	0	0	0	0	0	0	0	0	0	0	0	0	0
ASV1300	0	0	0	0	0	0	0	5.71E-05	0	0	0	0	0	0	0	0	0	0	0	0	0	0	0	0	0	0	0	0	0	0	0	0	0	0	0	0	0	0	0	0	0	0	0	0	0	0	0	0	0.000114165
ASV1301	0	0	0	0	0	0	0	0	0	0	0	0	0	0	0	0	0	0	0	0	0	0	0	0	0	0	0	0	0	0	0	0	0	0	0	0	0	0	0	0	0	0	0	0	0	0	0	0	0
ASV1302	0	0	0	0	0	0	0	0	0	0	0	0	0	0	0	0	0	0	0	0	0	0	0	0	0	0	0	0	0	0	0	0	0	0	0	0	0	0	0	0	0	0	0	0	0	0	0	0	0
ASV1303	0	0	0	0	0	0	0	0	0	0	0	0	0	0	0	0	0	0	0	0	0	0	0	0	0	0	0	0	0	0	0	0	0	0	0	0	0	0	0	0	0	0	0	0	0	0	0	0	0
ASV1304	0	0	0	0	0	0	0	0	0	0	0	0	0	0	0	0	0	0	0	0	0	0	0	0	0	0	0	0	0	0	0	0	0	0	0	0	0	0	0	0	0	0	0	0	0	0	0	0	0
ASV1305	0	0	0	0	0	0	0	0	0	0	0	2.85E-05	0	0	0	0	0	0	0	0	0	0	0	0	0	0	0	0	0	0	0	0	0	0	0	0	0	0	0	0	0	0	0	0	0	0	0	0	0
ASV1306	0	0	0	0	0	0	0	0	0	0	0	0	0	0	0	0	0	0	0	0	0	0	0	0	0	0	0	0	0	0	0	0	0	0	0	0	0	0	0	0	0	0	0	0	0	0	0	0	0
ASV1307	0	0	0	0	0	0	0	0	0	0	0	0	0	0	0	0	0	0	0	0	0	0	0	0	0	0	0	0	0	0	0	0	0	0	0	0	0	0	0	0	0	0	0	0	0	0	0	0	0
ASV1308	0	0	0	0	0	0	0	0	0	0	0	0	0	0	0	0	0	0	0	0	0	0	0	0	0	0	0	0	0	0	0	0	0	0	0	0	0	0	0	0	0	0	0	0	0	0	0	0	0
ASV1309	0	0	0	0	0	0	0	0	0	0	0	0	0	0	0	0	0	0	0	0	0	0	0	0	0	0	0	0	0	0	0	0	0	0	0	0	0	0	0	0	0	0	0	0	0	0	0	0	0
ASV1310	0	0	0	0	0	0	0	0	0	0	0	0	0	0	0	0	0	0	0	0	0	0	0	0	0	0	0	0	0	0	0	0	0	0	0	0	0	0	0	0	0	0	0	0	0	0	0	0	0
ASV1311	0	0	0	0	0	0	0	0	0	0	0	0	8.56E-05	0	0	0	0	0	0	0	0	0	0	0	0	0	0	0	5.71E-05	0	0	0	0	0	0	0	0	0	0	0	0	0	0	0	0	0	0	0	0
ASV1312	0	0	0	0	0	0	0	0	0	0	0	0	0	0	0	0	0	0	0	0	0	0	0	0	0	0	0	0	0	0	0	0	0	0	0	0	0	0	0	0	0	0	0	0	0	0	0	0	0
ASV1313	0	0	0	0	0	0	0	0	0	0	0	0	0	0	0	0	0	0	0	0	0	0	0	0	0	0	0	0	0	0	0	0	0	0	0	0	0	0	0	0	0	0	0	0	0	0	0	0	0
ASV1314	0	0	0	0	0	0	0	0	5.71E-05	0	0	0	0	0	0	0	0	0	0	0	0	0	0	0	0.000114165	0	0	0	0	0	0	0	0	0	0	0	0	0	0	0	0	0	0	0	0	0	0	0	0
ASV1315	0	0	0	0	0	0	0	0	0	0	0	0	0	0	0	0	0	0	0	0	0	0	0	0	0.000114165	0	0	0	0	0	0	0	0	0	0	0	0	0	0	0	0	0	0	0	0	0	0	0	0
ASV1316	0	0	0	0	0	0	0	0	0	0	0	0	0	0	0	0	0	0	0	0	0	0	0	0	0	0	0	0	0	0	0	0	0	0	0	0	0	0	0	0	0	0	0	0	0	0	0	0	0
ASV1317	0	0	0	0	0	0	0	0	0	0	0	0	0	0	0	0	0	0	0	0	0	0	0	0	0	0	0	0	0	0	0	0	0	0	0	0	0	0	0	0	0	0	0	0	0	0.00022833	0	0	0
ASV1318	0	0	0	0	0	0	0	0	0	0	0	0	0	0	0	0	0	0	0	0	0	0	0	0	0	0	0	0	0	0	0	0	0	0	0	0	0	0	0	0	0	0	0	0	0	0	0	0	0
ASV1319	0	0	0	0	0	0	0	0	8.56E-05	0	0	0	0	0	0	0	0	0	0	0	0	0	0	0	0	0	0	0	0	0	0	0	0	0	0	0	0	0	0	0	0	0	0	0	0	0	0	0	0
ASV1320	0	0	0	0	0	0	0	0	0	0	0	0	0	0	0	0	0	0	0	0	0	0	0	0	0	0	0	0	0	0	0	0	0	0	0	0	0	0	0	0	0	0	0	0	0	0	0	0	0
ASV1321	0	0	0	0	0	0	0	0	0	0	0	0	0	0	0	0	0	0	0	0	0	0	0	0	0	0	0	0	0	0	0	0	0	0	0	0	0	0	0	0	0	0	0	0	0	0	0	0	0
ASV1322	0	0	0	0	0	0	0	0	0	0	0	0	0	0	0	0	0.000114165	0	0	0	0	0	0	0	0	0	0	0	0	0	0	0	0	0	0	0	0	0	0	0	0	0	0	0	0	0	0	0	0
ASV1323	0	0	0	0	0	0	0	0	0	0	0	0	0	0	0	0	0	0	0	0	0	0	0	0	0	0	0	0	0	0	0	0	0	0	0	0	0	0	0	0	0	0	0	0.000171248	0	0	0	0	0
ASV1324	0	0	0	0	0	0	0	0	5.71E-05	0	0	0	0	0	0	0	0	0	0	0	0	0	0	0	0	0	0	0	0	0	0	0	0	0	0	0	0	0	0	0	0	0	0	0	0	0	8.56E-05	0	0
ASV1325	0	0	0	0	0	0	0	0	0	0	0	0	0	0	0	0	0	0	0	0	0	0	0	0	0	0	0	0	0	0	0	0	0	0	0	0	0	0	0	0	0	0	0	0	0	0	0.00022833	0	0
ASV1326	0	0	0	0	0	0	0	0	0	0	0	0	0	0	0	0	0	0	0	0	0	0	0	0	0	0	0	0	0	0	0	0	0	0	0	0	0	0	0	0	0	0	0	0	0	0	0	0	0
ASV1327	0	0	0	0	0	0	0	0	0	0	0	0	0	0	0	0	0	0	0	0	0	0	0	0	0	0	0	0	0	0	0	0	0	0	0	0	0	0	0	0	0	0	0	0	0	0	0	0	0
ASV1328	0	0	0	0	0	0	8.56E-05	0	0	0	0	0	0	0	0	0	0	0	0	0	0	0	0	0	0	0	0	0	0	0	0	0	0	0	0	0	0	0	0	0	0	0	0	0	0	0	0	0	0
ASV1329	0	0	0	0	0	0	0.000142706	0	0	0	0	0	0	0	0	0	0	0	0	0	0	0	0	0	0	0	0	0	0	0	0	0	0	0	0	0	0	0	0	0	0	0	0	0	0	0	0	0	0
ASV1330	0	0	0	0	0	0	8.56E-05	0	0	0	0	0	0	0	0	0	0	0	0	0	0	0	0	0	0	0	0	0	0	0	0	0	0	0	0	0	0	0	0	0	0	0	0	0	0	0	0	0	0
ASV1331	0	0	0	0	0	0	8.56E-05	0	0	0	0	0	0	0	0	0	0	0	0	0	0	0	0	0	0	0	0	0	0	0	0	0	0	0	0	0	0	0	0	0	0	0	0	0	0	0	0	0	0
ASV1332	0	0	0	0	0.000171248	0	0	0	0	0	0	0	0	0	0	0	0	0	0	0	0	0	0	0	0	0	0	0	0	0	0	0	0	0	0	0	0	0	0	0	0	0	0	0	0	0	0	0	0
ASV1333	0	0	0	0	0	0	0	0	8.56E-05	0	0	0	0	0	0	0	0	0	0	0	0	0	0	0	0	0	0	0	0	0	0	0	0	0	0	0	0	0	0	0	0	0	0	0	0	0	0	0	0
ASV1334	0	0	0	0	0	0	0	0	0.000114165	0	0	0	0	0	0	0	0	0	0	0	0	0	0	0	0	0	0	0	0	0	0	0	0	0	0	0	0	0	0	0	0	0	0	0	0	0	0	0	0
ASV1335	0	0	0	0	0	0.000142706	0	0	0	0	0	0	0	0	0	0	0	0	0	0	0	0	0	0	0	0	0	0	0	0	0	0	0	0	0	0	0	0	0	0	0	0	0	0	0	0	0	0	0
ASV1336	0	0	0	0	0	0	0	0	0	0.000313954	0	0	0	0	0	0	0	0	0	0	0	0	0	0	0	0	0	0	0	0	0	0	0	0	0	0	0	0	0	0	0	0	0	0	0	0	0	0	0
ASV1337	0	0	0	0	0	0	0	0	0	0	0	0	0	0	0	0	0	0	0	0	0	0	0	0	0	0	0	0	0	0	0	0	0	0	0	0	0	0	0	0.000171248	0	0	0	0	0	0	0	0	0
ASV1338	0	0	0	0	0	0	0	0	0	0	0	0	0	0	0	0	0	0	0	0	0	0	0	0	0	0	0	0	0	0	0	0	0	0	0	0	0	0	0	0	0.00022833	0	0	0	0	0	0	0	0
ASV1339	0	0	0	0	0	0	0	0	0	0	0	0	0	0	0	0	0	0	0	0	0	0	0	0	0	0	0	0	0	0	0	0	0	0	0	0	0	0	0	0	0	0	0.00022833	0	0	0	0	0	0
ASV1340	0	0	0	0	0	0	0	0	0	0	0	0	0	0	0	0	0	0	0	0	0	0	0	0	0	0	0	0	0	0	0	0	0	0	0	0	0	0	0	0	0	0	0.000199789	0	0	0	0	0	0
ASV1341	0	0	0	0	0	0	0	0	0	0	0	0	0	0	0	0	0	0	0	0	0	0	0	0	0	0	0	0	0	0	0	0	0	0	0	0	0	0	0	0	0	0	0	0	0	0	0	0	0
ASV1342	0	0	0	0	0	0	0	0	0	0	0	0	0	0	0	0	0	0	0	0	0	0	0	5.71E-05	0	0	0	0	0	0	0	0	0	0	0	0	0	0	0	0	0	0	0	0	0	0	0	0	0
ASV1343	0	0	0	0	0	0	8.56E-05	0	0	0	0	0	0	0	0	0	0	0	0	0	0	0	0	0	0	0	0	0	0	0	0	0	0	0	0	0	0	0	0	0	0	0	0	0	0	2.85E-05	0	0	0
ASV1344	0	0	0	0	0	0	0	0	0	0	0	0	0	0	0	0	0	0	0	0	0	0	0	0	0	0	0	0	0	0	0	0	0	0	0	0	0	0	0	0	0	0	0	0	0	0	0	0.000199789	0
ASV1345	0	0	0	0	0	0	0	0	0	0	0	0	0	0	0	0	0	0	0	2.85E-05	0	0.000142706	0	0	0	0	0	0	0	0	0	0	0	0	0	0	0	0	0	0	0	0	0	0	0	0	0	0	0
ASV1346	0	0	0	0	0	0	0	0	0	0	0	0	0	0	0	0	0	0	0	0	0	0	0	0	0	0	0	8.56E-05	0	0	0	0	0	0	0	0	0	0	0	0	0	0	0	0	0	0	0	0	0
ASV1347	0	0	0	0	0	0	0	0	0	0	0	0	0	0	0	0	0	0	0	0	0	0	0	0	0	0	0	0	0	0	0	0	0	0	0	0	0	0	0	0	0	0	0	0	0	0	0	0	0
ASV1348	0	0	0	0	0	0	0	0	0	0	0	0	0	0	0	0	0	0	0	0	0	0	0	0	0	0	0	0	0	0	0	0	0	0	0	0	0	0	0	0	0	0	0	0	0	0	0	0	0
ASV1349	0	0	0	0	0	0	0	0	0	0	0	0	0	0	0	0	0	0	0	0	0	0	0	0	0	0	0	0	0	0	0	0	0	0	0	0	0	0	0	0	0	0	0	0	0	0	0	0	0
ASV1350	0	0	0	0	0	0	0	0	0	0	0	0	0	0	0	0	0	0	0	0	0	0	0	0	0	0	0	0	0	0	0	0	0	0	0	0	0	0	0	0	0	0	0	0	0	0	0	0	0
ASV1351	0	0	0	0	0	0	0	0	0	0	0	0	0	0	0	0	0	0	0	0	0	0	0	0	0	0	0	0	0	0	0	0	0	0	0	0	0	0	0	0	0	0	0	0	0	0	0	0	0
ASV1352	0	0	0	0	0	0	0	0	0	0	0	0	0	0	0	0	0	0	0	0	0	0	0	0	0	0	0	0	0	0	0	0	0	0	0	0	0	0	0	0	0	0	0	0	0	0	0	0	0
ASV1353	0	0	0	0	0	0	0	0	0	0	0	0	0	0	0	0	0	0	0	0	0	0	0	0	0	0	0	0	0	0	0	0	0	0	0	0	0	0	0	0	0	0	0	0	0	0	0	0	0
ASV1354	0	0	0	0	0	0	0	0	0	0	0	0	0	0	0	0	0	0	0	0	0	0	0	0	0	0	0	0	0	0	0	0	0	0	0	0	0	0	0	0	0	0	0	0	0	0	0	0	0
ASV1355	0	0	0	0	0	0	0	0	0	0	0	0	0	0	0	0	0	0	0	0	0	0	0	0	0	0	0	0	0	0	0	0	0	0	0	0	0	0	0	0	0	0	0	0	0	0	0	0	0
ASV1356	0	0	0	0	0	0	0	0	0	0	0	0	0	0	0	0	0	0	0	0	0	0	0	0	0	0	0	0	0	0	0	0	0	0	0	0	0	0	0	0	0	0	0	0	0	0	0	0	0
ASV1357	0	0	0	0	0	0	0	0	0	0	0	0	0	0	0	0	0	0	0	0	0	0	0	0	0	0	8.56E-05	0	0	0	0	0	0	0	0	0	0	0	0	0	0	0	0	0	0	0	0	0	0
ASV1358	0	0	0	0	0	0	0	0	0	0	0	0	0	0	0	0	0	0	0	0	0	0	0	0	0	0	0	0	0	0	0	8.56E-05	0	0	0	0	0	0	0	0	0	0	0	0	0	0	0	0	0
ASV1359	0	0	0	0	0	0	0	0	0	0	0	0	0	0	0	0	0	0	0	0	0	0	0	0	0	0	0	0	0	0	8.56E-05	0	0	0	0	0	0	0	0	0	0	0	0	0	0	0	0	0	0
ASV1360	0	0	0	0	0	0	0	0	0	0	0	0	0	0	0	0	0	0	0	0	0	0	0	0	0	0	0	0	0	0	8.56E-05	0	0	0	0	0	0	0	0	0	0	0	0	0	0	0	0	0	0
ASV1361	0	0	0	0	0	0	0	0	8.56E-05	0	0	0	0	0	0	0	0	0	0	0	0	0	0	0	0	0	0	0	0	0	0	0	0	0	0	0	0	0	0	0	0	0	0	0	0	0	0	0	0
ASV1362	8.56E-05	0	0	0	0	0	0	0	0	0	0	0	0	0	0	0	0	0	0	0	0	0	0	0	0	0	0	0	0	0	0	0	0	5.71E-05	0	0	0	0	0	0	0	0	0	0	0	0	0	0	0
ASV1363	0	0	0	0	0	0	2.85E-05	0	0	0	2.85E-05	0	0	0	0	0	0	0	0	0	0	0	0	0	0	0	0	0	0	0	0	0	0	0	0	0	0	0	0	0	0	0	0	0	0	0	5.71E-05	0	0
ASV1364	0	0	0	0	0	0	0	0	0	0	0	0	0	0	0	0	0	0	0	0	0	0	0	0	0	0	0	0	0	0	0	0	0	0	0.00022833	0	0	0	0	0	0	0	0	0	0	0	0	0	0
ASV1365	0	0	0	0	0	0	0	0	0	0	0	0	0	0	0	0	0	0	0	0	0	0	0	0	0	0	0	0	0	0	0	0	0	0	0	0	0	0	0	0	0	0	0	0	0	0	0	0	0
ASV1366	0	0	0	0	0	0	0	0	0	0	0	0	0	0	0	0	0	0	0	0	0	0	0	0	0	0	0	0	0	0	0	0	0	0.000142706	0	0	0	0	0	0	0	0	0	0	0	0	0	0	0
ASV1367	0	0	0	0	0	0	0	0	0	0	0	0	0	0	0	0	0	0	0	0	0	0	0	0	0	0	0	0	0	0	0	0	0	0	0	0	0	0	0	0	0	0	0	0	0	0	0	0	0
ASV1368	0	0	0	0	0	0	0	0	0	0	0	0	0	0	0	0	0	0	0	0	0	0	0	0	0	0	0	0	0	0	0	0	0	0	0	0	0	0	0	0	0	0	0	0	0	0	0	0	0
ASV1369	0	0	0	0	0	0	0	0	5.71E-05	0	0	0	0	0	0	0	0	0	0	0	0	0	0	0	2.85E-05	0	0	0	0	0	0	0	0	0	0	0	0	0	0	0	0	0	0	0	0	0	0	0	0
ASV1370	0	0	0	0	0	0	0	0	0	0	0	0	0	0	0	0	0	0	0	0	0	0	0	0	0	0	0	0	0	0	0	0	0	0	0	0	0	0	0	0	0	0	0	0	0	0	0	0	0
ASV1371	0	0	0	0	0	0	0	0	0	0	0	0	0	0	0	0	0	0	0	0	0	0	0	0	0	0.000114165	0	0	0	0	0	0	0	0	0	0	0	0	0	0	0	0	0	0	0	0	0	0	0
ASV1372	0	0	0	0	0	0	0	0	0	0	0	0	0	0	0	0	0	0	0	0	0	0	0.000142706	0	0	0	0	0	0	0	0	0	0	0	0	0	0	0	0	0	0	0	0	0	0	0	0	0	0
ASV1373	0	0	0	0	0	0	0	0	0	0	0	0	0	0	0	0	0	0	0	0	0	0.00022833	0	0	0	0	0	0	0	0	0	0	0	0	0	0	0	0	0	0	0	0	0	0	0	0	0	0	0
ASV1374	0	0	0	0	0	0	0	0	0	0	0	0	0	0	0	0	0	0	0	0	0	0	0	0	0	0	0	0	0	0	0	0	0	0	0	0	0	0	0	0	0	0	0	0	0	0	0	0	0
ASV1375	0	0	0	0	0	0	0	0	0	0	0	0	0	0	0	0	0	0	0	0	0	0	0.000114165	0	0	0	0	0	0	0	0	0	0	0	0	0	0	0	0	0	0	0	0	0	0	0	0	0	0
ASV1376	0	0	0	0	0	0	0	0	0	0	0	0	0	0	0	0	0	0	0	0	0	0	0	0	0	0	0	0	0	0	0	0	0	0	0	0	0	0	0	0	0	0	0	0	0	0	0	0	0
ASV1377	0	0	0	0	0	0	0	0	0	0	0	0	0	0	0	0	0	0	0	0	0	0	0	0	0	0	0	0	0	0	0	0	0	0	0	0	0	0	0	0	0	0	0	0	0	0	0	0	0
ASV1378	0	0	0	0	0	0	0	0	0	0	0	0	0	0	0	0	0	0	0	0	0	0	0	0	0	0	0	0	0	0	0	0	0	0	0	0	0	0	0	0	0	0	0	0	0	0	0	0	0
ASV1379	0	0	0	0	0	0	0	0	0	0	0	0	0	0	0	0	0	0	0	0	0	0	0	0	0	0	0	0	0	0	0	0	0	0	0	0	0	0	0	0	0	0	0	0	0	0	0	0	0
ASV1380	0	0	0	0	0	0	0	0	0	0	0	0	0	0	0	0	0	0	0	0	0	0	0	0	0	0	0	0	0	0	0	0	0	0	0	0	0	0	0	0	0	0	0	0	0	0	0	0	0
ASV1381	0	0	0	0	0	0	0.000114165	0	0	0	0	0	0	0	0	0	0	0	0	0	0	0	2.85E-05	0	0	0	0	0	0	0	0	0	0	0	0	0	0	0	0	0	0	0	0	0	0	0	0	0	0
ASV1382	0	0	0	0	0	0	0	0	0	0	0	0	0	0	0	0	0	0	0	0	0	0	0	0	0	2.85E-05	0	0	0	0	0	0	0	0	0	0	0	0	0	0	0	0	0	0	0	0	0.000114165	0	0
ASV1383	0	0	0	0	0	0	0	0	0	0	0	0	0	0	0	0	0	0	0	0	0	0	0	0	0	0	0	0	0	0	0	0	0	0	0	0	0	0	0	0	0	0	0	0	0	0	0	0	0
ASV1384	0	0	0	0	0	0	0	0	0	0	0	0	0	0	0	0	0	0	0	0	0	0	0	0	0	0	0	0	0	0	0	0	0	0	0	0	0	0	0	0	0	0	0	0	0	0	0	0	0
ASV1385	0	0	0	0	0	0.000142706	0	0	0	0	0	0	0	0	0	0.000114165	0	0	0	0	0	0	0	0	0	0	0	0	0	0	0	0	0	0	0	0	0	0	0	0	0	0	0	0	0	0	0	0	0
ASV1386	0	0	0	0	0	0	0	0	0	0	0	0	0	0	0	0	0	0	0	0	0	0	0	0	0	0	0	0	0	0	0	0	0	0	0	0	0	0	0	0	0	0	0	2.85E-05	8.56E-05	5.71E-05	0	0	0
ASV1387	0	0	0	0	0	0	8.56E-05	0	0	0	0	0	0	0	2.85E-05	0	0	0	0	0	0	0	0	0	0	0	0	0	0	0	0	0	0	0	0	0	0	0	0	0	0	0	0	0	0	0	0	0	0
ASV1388	0	0	0	0	0	0	0	0	0	0	0	0	0	0	0	0	0	0	0	0	0	0	0	0	0	0	0	0	0	0	0	0	0	0	0	0	0	0	0	0	0	0	0	0	0	0.000142706	0	0	0
ASV1389	0	0	0	0	0	0	0	0	0	0	0	0	0	0	0	0	0	0	0	0	0	0	0	0	0	0	0	0	0	0	0	0	0	0	0	0	0	0	0	0	0	0	0	0	0	0	5.71E-05	0	0
ASV1390	0	0	0	0	0	0	0	0	0	0	0	0	0	0	0	0.000285413	0	0	0	0	0	0	0	0	0	0	0	0	0	0	0	0	0	0	0	0	0	0	0	0	0	0	0	0	0	0	0	0	0
ASV1391	0	0	0	0	0	0	0	0	0	0	0	0	0	0	0	0	0	0	0	0	0	0	0	0	0	0	0	0	0	0	0	0	0	0	0	0	0	0	0	0	0	0	0	0	0	0	0	0.00022833	0
ASV1392	0	0	0	0	0	0	0	0	0	0	0	0	0	0	0	0	0	0	0	0	0	0	0	0	0	0	0	0	0	0	0	0	0	0	0	0	0	0	0	0	0	0	0.000142706	0	0	0	0	0	0
ASV1393	0	0	0	0	0	0	0	0	0	0	0	0	0	0	0	0	0	0	0	0	0	0	0	0	0	0	0	0	0	0	0	0	0	0	0	0	0	0	0	0	0	0	0	0	0	0	0	0	0
ASV1394	0	0	0	0	0	0	0	0	0	0	0	0	0	0	0	0	0	0	0	0	0	0	0	0	0	0	0	0	0	0	0	0	0	0	0	0	0	0	0	0	0	0	0	0	0	0	0	0	0
ASV1395	0	0	0	0	0	0	0	0	0	0	0	0	0	0	0	0	0	0	0	0	0	0	0	0	0	0	0	0	0	0	0	0	0	0	0	0	0	0	0	0	0	0	0	0	0.000199789	0	0	0	0
ASV1396	0	0	0	0	0	0	0	0	8.56E-05	0	0	0	0	0	0	0	0	0	0	0	0	0	0	0	0	0	0	0	0	0	0	0	0	0	0	0	0	0	0	0	0	0	0	0	0	0	0	0	0
ASV1397	0	0	0	0	0	0	8.56E-05	0	0	0	0	0	0	0	0	0	0	0	0	0	0	0	0	0	0	0	0	0	0	0	0	0	0	0	0	0	0	0	0	0	0	0	0	0	0	0	0	0	0
ASV1398	0	0	0	0	0	0	8.56E-05	0	0	0	0	0	0	0	0	0	0	0	0	0	0	0	0	0	0	0	0	0	0	0	0	0	0	0	0	0	0	0	0	0	0	0	0	0	0	0	0	0	0
ASV1399	0	0	0	0	0	0	2.85E-05	5.71E-05	0	0	0	0	0	0	0	0	0	0	0	0	0	0	0	0	0	0	0	0	0	0	0	0	0	0	0	0	0	0	0	0	0	0	0	0	0	0	0	0	0
ASV1400	0	0	0	0	0	0	8.56E-05	0	0	0	0	0	0	0	0	0	0	0	0	0	0	0	0	0	0	0	0	0	0	0	0	0	0	0	0	0	0	0	0	0	0	0	0	0	0	0	0	0	0
ASV1401	0	0	0	0	0	0	0	8.56E-05	0	0	0	0	0	0	0	0	0	0	0	0	0	0	0	0	0	0	0	0	0	0	0	0	0	0	0	0	0	0	0	0	0	0	0	0	0	0	0	0	0
ASV1402	0	0	0	0	0	0	0	0	0.000114165	0	0	0	0	0	0	0	0	0	0	0	0	0	0	0	0	0	0	0	0	0	0	0	0	0	0	0	0	0	0	0	0	0	0	0	0	0	0	0	0
ASV1403	0	0	0	0	0	0	0	0	0.000114165	0	0	0	0	0	0	0	0	0	0	0	0	0	0	0	0	0	0	0	0	0	0	0	0	0	0	0	0	0	0	0	0	0	0	0	0	0	0	0	0
ASV1404	0	0	0	0	0	0	0	0	0.000171248	0	0	0	0	0	0	0	0	0	0	0	0	0	0	0	0	0	0	0	0	0	0	0	0	0	0	0	0	0	0	0	0	0	0	0	0	0	0	0	0
ASV1405	0	0	0	0	0	0.000142706	0	0	0	0	0	0	0	0	0	0	0	0	0	0	0	0	0	0	0	0	0	0	0	0	0	0	0	0	0	0	0	0	0	0	0	0	0	0	0	0	0	0	0
ASV1406	0	0	0	0	0	0	0	0	0	0	0	0.000114165	0	0	0	0	0	0	0	0	0	0	0	0	0	0	0	0	0	0	0	0	0	0	0	0	0	0	0	0	0	0	0	0	0	0	0	0	0
ASV1407	0	0	0	0	0	0	0	0	0	0	0	0	0	0	0	0	0	0	0	0	0	0	0	0	0	0	0	0	0	0	0	0	0	0	0	0	0	0	0	0	0	0	0.000199789	0	0	0	0	0	0
ASV1408	0	0	0	0	0	0	0	0	0	0.000171248	0	0	0	0	0	0	0	0	0	0	0	0	0	0	0	2.85E-05	0	0	0	0	0	0	0	0	0	0	0	0	0	0	0	0	0	0	0	0	0	0	0
ASV1409	0	0	0	0	0	0	0	0	0	0	0	0	0	0	0	8.56E-05	0	0	0	0	0	0	0	0	0	0	0	0	0	0	0	0	2.85E-05	0	0	0	0	0	0	0	0	0	0	0	0	0	0	0	0
ASV1410	0	0	0	0	0	0	0	0	0	0	0	0	0	0	0	0	0	0	0	0	0	0	0	0	0	0	0	0	0	0	0	0	0	0	0	0	0	0	0	0	0	0	0	0	0	0	0	0	0
ASV1411	0	0	0	0	0	0	0	0	0	0	0	0	0	0	0	0	0	0	0	0	0	0	0	0	0	0.000142706	0	0	0	0	0	0	0	0	0	0	0	0	0	0	0	0	0	0	0	0	0	0	0
ASV1412	0	0	0	0	0	0	0	0	0	0	0	0	0	0	0	0	0	0	0	0	0	0	0	0	0	0	0	0	0	0	0	0	0	0	0	0	0	0	0	0	0	0	0	0	0	0	0	0	0
ASV1413	0	0	0	0	0	0	0	0	2.85E-05	0	0	0	0	0	0	0	0	0	0	0	0	0	0	0	8.56E-05	0	0	0	0	0	0	0	0	0	0	0	0	0	0	0	0	0	0	0	0	0	0	0	0
ASV1414	0	0	0	0	0	0	0	0	0	0	0	0	0	0	0	0	0	0	0	0	0	0	0	0	0	0	0	0	0	0	0	0	0	0	0	0	0	0	0	0	0	0	0	0	0	0	0	0	0
ASV1415	0	0	0	0	0	0	0	0	0	0	0	0	0	0	0	0	0	0	0	0	0	0	0	0	0	0	0	0	0	0	0	0	0	0	0	0	0	0	0	0	0	0	0	0	0	0	0	0	0
ASV1416	0	0	0	0	0	0	0	0	0	0	0	0	0	0	0	0	0	0	0	0	0	0	0	0	0	0	0	0	0	0	0	0	0	0	0	0	0	0	0	0	0	0	0	0	0	0	0	0	0
ASV1417	0	0	0	0	0	0	0	0	0	0	0	0	0	0	0	0	0	0	0	0	0	0	0	0	0	0	0	0	0	0	0	0	0	0	0	0	0	0	0	0	0	0	0	0	0	0	0	0	0
ASV1418	0	0	0	0	0	0	0	0	0	0	0	0	0	0	0	0	0	0	0	0	0	0	0	0	0	0	0	0	0	0	0	0	0	0	0	0	0	0	0	0	0	0	0	0	0	0	0	0	0
ASV1419	0	0	0	0	0	0	0	0	0	0	0	0	0	0	0	0	0	0	0	0	0	0	0	0	0	0	0	0	0	0	0	0	0	0	0	0	0	0	0	0	0	0	0	0	0	0	0	8.56E-05	0
ASV1420	0	0	0	0	0	0	0	0	0	0	0	0	0	0	0	0	0	0	0	0	0	0	0	0	0	0	0	0	0	0	0	0	0	0	0	0	0	0	0	0	0	0	0	0	0	0	0	0	0
ASV1421	0	0	0	0	0	0	0	0	0	0	0	0	0	0	0	0	0	0	0	0	0	0	0	0	0	0	0	0	0	0	0	0	0	0	0	0	0	0	0	0	0	0	0	0	0	0	0	0	0
ASV1422	0	0	0	0	0	0	0	0	0	0	0	0	0	0	0	0	0	0	0	0	0	0	0	0.000114165	0	0	0	0	0	0	0	0	0	0	0	0	0	0	0	0	0	0	0	0	0	0	0	0	0
ASV1423	0	0	0	0	0	0	0	0	0	0	0	0	0	0	0	0	0	0	0	0	0	0	0	0	0	0	0	0	0	0	0	0	8.56E-05	0	0	0	0	0	0	0	0	0	0	0	0	0	0	0	0
ASV1424	0	0	0	0	0	0	0	0	0	0	0	0	0	0	0	0	0	0	0	0	0	0	0	0	0	0	0	0	0	8.56E-05	0	0	0	0	0	0	0	0	0	0	0	0	0	0	0	0	0	0	0
ASV1425	0	2.85E-05	0	0	0	0	0	0	0	0	0	0	0	0	0	0	0	0	0	0	0	0	0	0	0	0	0	0	0	0	0	0	0	0	0	0	0	0	0	0	0	0	0	0	0	0	0	0	0
ASV1426	0	0	0	0	0	0	0	0	0	0	0	0	0	0	0	0	0	0	0	0	0	0	0	0	0	0	0	0	0	0	0	0	0	0	0	0	0	0.000171248	0	0	0	0	0	0	0	0	0	0	0
ASV1427	0	0	0	0	0	0	0	0	0	0	0	0	0	0	0	0	0	0	0	0	0	0	0	0	0	0	0	0	0	0	0	0	0	0	0	0	0.000171248	0	0	0	0	0	0	0	0	0	0	0	0
ASV1428	0	0	0	0	0	0	0	0	0	0	0	0	0	0	0	0	0	0	0	0	0	0	0	0	0	0	0	0	0	0	0	0	0	0	0	0	8.56E-05	0	0	0	0	0	0	0	0	0	0	0	0
ASV1429	0	0	0	0	0	0	0	0	0	0	0	0	0	0	0	0	0	0	0	0	0	0	0	0	0	0	0	0	0	0	0	0	0	0	0	0.000256871	0	0	0	0	0	0	0	0	0	0	0	0	0
ASV1430	0	0	0	0	0	0	0	0	0	0	0	0	0	0	0	0	0	0	0	0	0	0	0	0	0	0	0	0	0	0	0	0	0	0	0.000199789	0	0	0	0	0	0	0	0	0	0	0	0	0	0
ASV1431	0	0	0	0	0	0	0	0	0	0	0	0	0	0	0	0	0	0	0	0	0	0	0	0	0	0	0	0	0	0	0	0	0	0	0.000256871	0	0	0	0	0	0	0	0	0	0	0	0	0	0
ASV1432	0	0	0	0	0	0	0	0	0	0	0	0	0	0	0	0	0	0	0	0	0	0	0	0	0	0	0	0	0	0	0	0	0	0	0	0	0	0	0	0	0	0	0	0	0	0	5.71E-05	0	0
ASV1433	0	0	0	0	0	0	0	0	0	0	0	0	0	0	0	0	0	0	0	0	0	0	0	0	0	0	0	0	0	0	0	0	0	0	0	0	0	0	0	0	0	0	0	0	0	0	0	0	0
ASV1434	0	0	0	0	0	0	0	0	0	0	0	0	0	0	0	0	0	0	0	0	0	0	0	0	0	0	0	0	0	0	0	0	0	0	0	0	0	0	0	0	0	0	0	0	0	0	0	0	0
ASV1435	0	0	0	0	0	0	0	0	0	0	0	0	0	0	0	0	0	0	0	0	0	0	0	0	0	0	0	0	0	0	0	0	0	0	0	0	0	0	0	0	0	0	0	0	0	0	0	0	0
ASV1436	0	0	0	0	0	0	0	0	0	0	0	0	0	0	0	0	0	0	0	0	0	0	8.56E-05	0	0	0	0	0	0	0	0	0	0	0	0	0	0	0	0	0	0	0	0	0	0	0	0	0	0
ASV1437	0	0	0	0	0	0	5.71E-05	0	0	0	0	0	0	0	0	0	0	0	0	0	0	0	0	0	0	0	0	0	0	0	0	0	0	0	0	0	0	0	0	0	0	0	0	0	0	0	0	0	0
ASV1438	0	0	0	0	0	0	5.71E-05	0	0	0	0	0	0	0	0	0	0	0	0	0	0	8.56E-05	0	0	0	0	0	0	0	0	0	0	0	0	0	0	0	0	0	0	0	0	0	0	0	0	0	0	0
ASV1439	0	0	0	0	0	0	0	0	0	0	0	0	0	0	0	0	0	0	0	5.71E-05	0	0.000114165	0	0	0	0	0	2.85E-05	0	0	0	0	0	0	0	0	0	0	0	0	0	0	0	0	0	0	0	0	0
ASV1440	0	0	0	0	0	0	0	0	0	0	0	0	0	0	0	0	0	0	0	0	0	0	0	0	0	0	0	0	0	0	0	0	0	0	0	0	0	0	0	0	0	0	0	0	0	0	0	0	0
ASV1441	0	0	0	0	0	0	0	0	0	0	0	0	0	0	0	0	0	0	0	0	0	0	0	0	0	0	0	0	0	0	0	0	0	0	0	0	0	0	0	0	0	0	0	0	0	0	0	0	0
ASV1442	0	0	0	0	0	0	0	0	0	0	0	0	0	0	0	0	0	0	0	0	0	0	0	0	0	0	0	0	0	0	0	0	0	0	0	0	0	0	0	0	0	0	0	0	0	0	0	0	0
ASV1443	0	0	0	0	0	0	0	0	0	0	0	0	0	0	0	0	0	0	0	0	0	0	0	0	0	0	0	0	0	0	0	0	0	0	0	0	0	0	0	0	0	0	0	0	0	0	0	0	0
ASV1444	0	0	0	0	0	0	0	0	0	0	0	0	0	0	0	0	0	0	0	0	0	0	0	0	0	0	0	0	0	0	0	0	0	0	0	0	0	0	0	0	0	0	0	0	0	0	0	0	0
ASV1445	0	0	0	0	0	0	0	0	0	0	0	0	0	0	0	0	0	0	0	0	0	0	0	0	0	0	0	0	0	0	0	0	0	0	0	0	0	0	0	0	0	0	0	0	0	0	0	0	0
ASV1446	0	0	0	0	0	0	0	0	0	0	0	0	0	0	0	0	0	0	0	0	0	0	0	0	0	0	0	0	0	0	0	0	0	0	0	0	0	0	0	0	0	0	0	0	0	0	0	0	0
ASV1447	0	0	0	0	0	0	0	0	0	0	0	0	0	0	0	0	0	0	0	0	0	0	0	0	0	0	0	0	0	0	0	0	0	0	0	0	0	0	0	0	0	0	0	0	0	0	0	0	0
ASV1448	0	0	0	0	0	0	0	0	0	0	0	0	0	0	0	0	0	0	0	0	0	0	0	0	0	0	0	0	0	0	0	0	0	0	0	0	0	0	0	0	0	0	0	0	0	0	0	0	0
ASV1449	0	0	0	0	0	0	0	0	0	0	0	0	0	0	0	0	0	0	0	0	0	0	0	0	0	0	0	0	0	0	0	0	0	0	0	0	0	0	0	0	0	0	0	0	0	0	0	0	0
ASV1450	0	0	0	0	0	0	0	0	0	0	0	0	0	0	0	0	0	0	0	0	0	0	0	0	0	0	0	0	0	0	0	0	0	0	0	0	0	0	0	0	0	0	0	0	0	0	0	0	0
ASV1451	0	0	0	0	0	0	0	0	0	0	0	0	0	0	0	0	0	0	0	0	0	0	0	0	0	0	0	0	0	0	0	0	0	0	0	0	0	0	0	0	0	0	0	0	0	0	0	0	0
ASV1452	0	0	0	0	0	0	0	0	0	0	0	0	0	0	0	0	0	0	0	0	0	0	0	0	0	0	0	0	0	8.56E-05	0	0	0	0	0	0	0	0	0	0	0	0	0	0	0	0	0	0	0
ASV1453	0	0	0	0	0	0	0	0	0	0	0	0	0	0	0	0	0	0	0	0	0	0	0	0	0	0	0	0	0	0	0	0	0	0	0	0	0	0	0	0	0	0	0	0	0	0	0	0	0
ASV1454	0	0	0	0	0	0	2.85E-05	0	2.85E-05	5.71E-05	2.85E-05	0	0	0	0	0	0	0	0	0	0	0	0	0	0	0	0	0	0	0	0	0	0	0	0	0	0	0	0	0	0	0	0	0	0	0	0	0	0
ASV1455	0	0	0	0	0	0	5.71E-05	0	0	0	0	0	0	0	0	0	0	0	0	0	0	0	0	0	0	0	0	0	0	0	0	0	0	0	0	0	0	0	0	0	0	0	0	0	0	0	0	0	0
ASV1456	0	0	0	0	0	0	8.56E-05	0	0	0	0	0	0	0	0	0	0	0	0	0	0	0	0	0	0	0	0	0	0	0	0	0	0	0	0	0	0	0	0	0	0	0	0	0	0	0	0	0	0
ASV1457	0	0	0	0	0	0	0	0	0	0	0	0	0	0	0	0	0	0	0	0	0	0	0	0	0	0	0	0	0	0	0	0	0	0	0	0	0	0	0	0	0	0	0	0	0	0	0	0	0
ASV1458	0	0	0	0	0	0	0	0	0	0	0	0	0	0	0	0	0	0	0	0	0	0	0	0	0	0	0	0	0	0	0	0	0	0	0	0	0	0	0	0	0	0	0	0	0	0	0	0.00022833	0
ASV1459	0	0	0	0	0	0	0	0	0	0	0	0	0	0	0	0	0	0	0	0	0	0	0	0	0	0	0	0	0	0	0	0	0	0	0	0	0	0	0	0	0	0	0	0	0	0	0	0	0
ASV1460	0	0	0	0	0	0	0	0	0	0	0	0	0	0	0	0	0	0	0	0	0	0	0	0	0	0	0	0	0	0	0	0	0	0	0	0	0	0	0	0	0	0	0	0	0	0	0	0	0
ASV1461	0	0	0	0	0	0	0	0	8.56E-05	0	0	0	0	0	0	0	0	0	0	0	0	0	0	0	0	0	0	0	0	0	0	0	0	0	0	0	0	0	0	0	0	0	0	0	0	0	0	0	0
ASV1462	0	0	0	0	0	0	0	0	0	0	0	0	0	0	0	0	0	0	0	0	0	0	0	0	0	0	0	0	0	0	0	0	0	0	0	0	0	0	0	0	0	0	0	0	0	0	0.000199789	0	0
ASV1463	0	0	0	0	0	0	0	0	0	0	0	0	0	0	0	0	0	0	0	0	0	0	0	0	0	0	0	0	0	0	0	0	0	0	0	0	0	0	0	0	0	0	0	0	0	2.85E-05	0	0	0
ASV1464	0	0	0	0	0	0	0	8.56E-05	0	0	0	0	0	0	0	0	0	0	0	0	0	0	0	0	0	0	0	0	0	0	0	0	0	0	0	0	0	0	0	0	0	0	0	0	0	0	0	0	0
ASV1465	0	0	0	0	0	0	0	0	8.56E-05	0	0	0	0	0	0	0	0	0	0	0	0	0	0	0	0	0	0	0	0	0	0	0	0	0	0	0	0	0	0	0	0	0	0	0	0	0	0	0	0
ASV1466	0	0	0	0	0	0	0	0	0	0	0	0	0	0	0	0	0	0	0	0	0	0	0	0	0	0	0	0	0	0	0	5.71E-05	0	0	0	0	0	0	0	0	0	0	0	0	0	0	0	0	0
ASV1467	0	0	0	0	0	0	0	0	8.56E-05	0	0	0	0	0	0	0	0	0	0	0	0	0	0	0	0	0	0	0	0	0	0	0	0	0	0	0	0	0	0	0	0	0	0	0	0	0	0	0	0
ASV1468	0	0	0	0	0	0.000114165	0	0	0	0	0	0	0	0	0	0	2.85E-05	0	0	0	0	0	0	0	0	0	0	0	0	0	0	0	0	0	0	0	0	0	0	0	0	0	0	0	0	0	0	0	0
ASV1469	0	0	0	0	0	0.000114165	0	0	0	0	0	0	0	0	0	0	0	0	0	0	0	0	0	0	0	0	0	0	0	0	0	0	0	0	0	0	0	0	0	0	0	0	0	0	0	0	0	0	0
ASV1470	0	0	0	0	0	0.000114165	0	0	0	0	0	0	0	0	0	0	0	0	0	0	0	0	0	0	0	0	0	0	0	0	0	0	0	0	0	0	0	0	0	0	0	0	0	0	0	0	0	0	0
ASV1471	0	0	0	0	0	0	0	0	0	0.00022833	0	0	0	0	0	0	0	0	0	0	0	0	0	0	0	0	0	0	0	0	0	0	0	0	0	0	0	0	0	0	0	0	0	0	0	0	0	0	0
ASV1472	0	0	0	0	0	2.85E-05	0	0	2.85E-05	0	0	0	0	0	0	0	0	0	0	0	0	0	0	0	0	0	0	0	0	0	0	0	0	0	0	0	0	8.56E-05	0	0	0	0	0	0	0	0	0	0	0
ASV1473	0	0	0	0	0	0	0	0	0	0	0	0	0	0	0	0	0	0	0	0	0	0	0	0	0	0	0	0	0	0	0	0	0	0	0	0	8.56E-05	5.71E-05	0	0	0	0	0	0	0	0	0	0	0
ASV1474	0	0	0	0	0	0	0	0	0	0	0	0	0	0	0	0	2.85E-05	5.71E-05	5.71E-05	0	0	0	0	0	0	0	0	0	0	0	0	0	0	0	0	0	0	0	0	0	0	0	0	0	0	0	0	0	0
ASV1475	0	0	0	0.000114165	0	0	0	0	0	0	0	0	0	0	0	0	0	0	0	0	0	0	0	0	0	0	0	0	0	0	0	0	0	0	0	5.71E-05	0	0	0	0	0	0	0	0	0	0	0	0	0
ASV1476	0	0	0	0	0	0	0	0	0	0	0	0	0	0	0	0	0	0	0	0	0	0	0	0	0	0	0	0	0	0	0	0	0	0	0.000199789	0	0	0	0	0	0	0	0	0	0	0	0	0	0
ASV1477	0	0	0	0	0	0	0	0	0	0	0	0	0	0	0	0	0	0	0	0	0	0	0	0	0	0	0	0	0	0	0	0	0	0	0	0	0	0	0	0	0	0	0	0.000142706	0	0	0	0	0
ASV1478	0	0	0	0	0	0	0	0	8.56E-05	0	0	0	0	0	0	0	0	0	0	0	0	0	0	0	0	0	0	0	0	0	0	0	0	0	0	0	0	0	0	0	0	0	0	0	0	0	0	0	0
ASV1479	0	0	0	0	0	0	0	0	0	0	0	0	0	0	0.000171248	0	0	0	0	0	0	0	0	0	0	0	0	0	0	0	0	0	0	0	0	0	0	0	0	0	0	0	0	0	0	0	0	0	0
ASV1480	0	0	0	0	0	0	0	0	0	0	0	0	0	0	0	0	0	0	0	0	0	0	0	0	0	0	0	0	0	0	0	0	0	0	0	0	0	0	0	0	0	0	0	0	0	0	0	0	0
ASV1481	0	0	0	0	0	0	0	0	0	0	0	0	0	0	0	0	0	0	0	0	0	0	0	0	0	0	0	0	0	0	0	0	8.56E-05	0	0	0	0	0	0	0	0	0	0	0	0	0	0	0	0
ASV1482	0	0	0	0	0	0	0	0	0	0	0	0	0	0	0	0	0	0	0	0	0	0	0	0	0	0	0	0	0	0	0	0	0	0	0	0	0	0.000171248	0	0	0	0	0	0	0	0	0	0	0
ASV1483	0	0	0	0	0	0	0	0	0	0	0	0	0	0	0	0	0	0	0	0	0	0	0	0	0	0	0	0	0	0	0	0	0	8.56E-05	0	0	0	0	0	0	0	0	0	0	0	0	0	0	0
ASV1484	0	0	0	0	0	0	0	0	0	0	0	0	0	0	0	0	0	0	0	0	0	0	0	0	0	0	0	0	0	0	0	0	0	0	0	0	0	0	0	0	0	0	0	0	0	0	0	0	0
ASV1485	0	0	0	0	0	0	0	0	0	0	0	0	0	0	0	0	0	0	0	0	0	0	0	0	0	0	0	0	0	0	0	0	0	0	0	0	0	0	0	0	0	0	0	0	0	0	0	0	0
ASV1486	0	0	0	0	0	0	0	0	0	0	0	0	0	0	0	0	0	0	0	0	0	0	0	0	0	0	0	0	0	0	0	0	0	0	0	0	0	0	0	0	0	0	0	0	0	0	0	0	0
ASV1487	0	0	0	0	0	0	0	0	0	0	0	0	0	0	0	0	0	0	0	0	0	0	0	0	0	0	0	0	0	0	0	0	0	0	0	0	0	0	0	0	0	0	0	0	0	0	5.71E-05	0	0
ASV1488	0	0	0	0	0	0	0	0	0	0	0	0	0	0	0	0	0	0	0	0	0	0	0	0	0	0	0	0	0	0	0	0	0	0	0	0	0	0	0	0	0	0	0	0	0	0	0	0	0
ASV1489	0	0	0	0	0	0	0	0	0	0	0	0	0	0	0	0	0	0	0	0	0	0	0	0	0	0	0	0	0	0	0	0	0	0	0	0	0	0	0	0	0	0	0	0	0	0	0	0	0
ASV1490	0	0	0	0	0	0	0	0	0	0	0	0	0	0	0	0	0	0	0	0	0	0	0	0	0	0	0	0	0	0	0	0	0	0	0	0	0	0	0	0	0	0	0	0	0	0	0	0	0
ASV1491	0	0	0	0	0	0	0	0	0	0	0	0	0	0	0	0	0	0	0	0	0	0	0	0	0	0	0	0	0	0	0	0	0	0	0	0	0	0	0	0	0	0	0	0	0	0	0	0	0
ASV1492	0	0	0	0	0	0	0	0	0	0	0	0	0	0	0	0	0	0	0	0	0	0	0	0	0	0	0	0	0	0	0	0	0	0	0	0	0	0	0	0	0	0	0	0	0	0	0	0	0
ASV1493	0	0	0	0	0	0	0	0	0	0	0	0	0	0	0	0	0	0	0	0	0	0	0	0	0	0	0	0	0	0	0	0	0	0	0	0	0	0.000171248	0	0	0	0	0	0	0	0	0	0	0
ASV1494	0	0	0	0	0	0	0	0	0	0	0	0	0	0	0	0	0	0	0	0	0	0	0	0	0	0	0	0	0	0	0	0	0	0	0	0	0	0	0	0	0	0	0	0	0	0	0	0	0
ASV1495	0	0	0	0	0	0	0	0	0	0	0	0	0	0	0	0	0	0	0	0	0	0	0	0	0	0	0	0	0	0	0	0	0	0	0	0	0	0	0	0	0	0	0	0	0	0	0	0	0
ASV1496	0	0	0	0	0	0	0	0	0	0	0	0	0	0	0	0	0	0	0	0	0	0	0	0	0	0	0	0	0	0	0	0	0	0	0	0	0	0	0	0	0	0	0	0	0	0	0	0	0
ASV1497	0	0	0	0	0	0	0	0	0	0	0	0	0	0	0	0	0	0	0	0	0	0.000114165	0	0	0	0	0	0	0	0	0	0	0	0	0	0	0	0	0	0	0	0	0	0	0	0	0	0	0
ASV1498	0	0	0	0	0	0	0	0	0	0	0	0	0	0	0	0	0	0	0	0	0	0	0	0	0	0	0	0	0	0	0	0	0	0	0	0	0	0	0	0	0	0	0	0	0	0	0	0	0
ASV1499	0	0	0	0	0	0	0	0	0	0	0	0	0	0	0	0	0	0	0	0	0	0	0	0	0	0	0	0	0	0	0	0	0	0	0	0	0	0	0	0	0	0	0	0	0	0	0	0	0
ASV1500	0	0	0	0	0	0	0	0	0	0	0	0	0	0	0	0	0	0	0	0	0	0	0	0	0	0	0	0	0	0	0	0	0	0	0	0	0	0	0	0	0	0	0	0	0	0	0	0	0
ASV1501	0	0	0	0	0	0	0	0	0	0	0	0	0	0	0	0	0	0	0	0	0	0	0	0	0.000114165	0	0	0	0	0	0	0	0	0	0	0	0	0	0	0	0	0	0	0	0	0	0	0	0
ASV1502	0	0	0	0	0	0	2.85E-05	0	2.85E-05	2.85E-05	0	0	0	0	0	0	0	0	0	0	0	0	0	0	0	0	0	0	0	0	0	0	0	0	0	0	0	0	0	0	0	0	0	0	0	0	0	0	0
ASV1503	0	0	0	0	0	0	0	0	0	0	0	0	0	0	0	0	0	0	0	0	0	0	0	0	0	0	0	0	0	0	0	0	0	0	0	0	0	0	0	0	0	0	0	0	0	0	0	0	0
ASV1504	0	0	0	0	0	0	0	0	0	0	0	0	0	0	0	0	0	0	0	0	0	0	0	0	0	0	0	0	0	0	0	0	0	0	0	0	0	0	0	0	0	0	0	0	0	0	0	0	0
ASV1505	0	0	0	0	0	0	0	0	0	0	0	0	0	0	0	0	0	0	0	0	0	0	0	0	0	0	0	0	0	0	0	0	0	0	0	0	0	0	0	0	0	0	0	0	0	0	0	0	0
ASV1506	0	0	0	0	0	0	0	0	0	0	0	0	0	0	0	0	0	0	0	0	0	0	0	0	0	0	0	0	0	0	0	0	0	0	0	0	0	0	0	0	0	0	0	0	0	0	0	0	0
ASV1507	0	0	0	0	0	0	0	2.85E-05	0	0	0	0	0	0	0	0	0	0	2.85E-05	0	0	0	0	0	0	0	0	0	0	0	0	0	0	0	0	0	0	0	0	0	0	0	0	0	0	0	0	0	0
ASV1508	0	0	0	0	0	0	0	0	0	0	0	0	0	0	0	0	0	0	0	0	0	0	0	0	0	0	0	0	0	0	0	0	0	0	0	0	0	0	0	0	0	0	0	0	0	0	0	0	0
ASV1509	0	0	0	0	0	0	0	0	0	0	0	0	0	0	0	0	0	0	0	0	0	0	0	0	0	0	0	0	0	0	0	0	0	0	0	0	0	0	0	0	0	0	0	0	0	0	0.000114165	0	0
ASV1510	0	0	0	0	0	0	0	0	0	0	0	0	0	0	0	0	0	0	0	0	0	0	0	0	0	0	0	0	0	0	0	0	0	0	0	0	0	0	0	0	0	0	0	0	0	0	0	0	0
ASV1511	0	0	0	0	0	0	0	0	0	0	0	0	0	0	0	0	0	0	0	0	0	0	0	0	0	0	0	0	0	0	0	0	0	0	0	0	0	0	0	0	0	0	0	0	0	0	0.000171248	0	0
ASV1512	0	0	0	0	0	0	0	0	0	0	0	0	0	0	0	0	0	0	0	0	0	0	0	0	0	0	0	0	0	0	0	0	0	0	0	0	0	0	0	0	0	0	0	0	0	0	0	0	0
ASV1513	0	0	0	0	0	0	0	0	0	0	0	0	0	0	0	0	0	0	0	0	0	0	0	0	0	0	0	0	0	0	0	0	0	0	0	0	0	0	0	0	0	0	0	0	0	0	0	0	0
ASV1514	0	0	0	0	0	0	0	0	0	0	0	0	0	0	0	0	0	0	0	0	0	0	0	0	0	0	0	0	0	0	0	0	0	0	0	0	0	0	0	0	0	0	0	0	0	0	0	0	0
ASV1515	0	0	0	0	0	0	0	0	0	0	0	0	0	0	0	0	0	0	0	0	0	0	0	0	0	0	0	0	0	0	0	0	0	0	0	0	0	0	0	0	0	0	0	0	0	0	0	0	0.000114165
ASV1516	0	0	0	0	0	0	0	0	0	0	0	0	0	0	0	0	0	0	0	0	0	0	0	0	0	0	0	0	0	0	0	0	0	0	0	0	0	0	0	0	0	0	0	0	0	0	0	0	0.000114165
ASV1517	0	0	0	0	0	0	0	0	0	0	0	0	0	0	0	0	0	0	0	0	0	0	0	0	0	0	0	0	0	0	0	0	0	0	0	0	0	0	0	0	0	0	0	0	8.56E-05	8.56E-05	0	0	0
ASV1518	0	0	0	0	0	0	0	0	0	0	0	0	0	0	0	0	0	0	0	0	0	0	0	0	0	0	0	0	0	0	0	0	0	0	0	0	0	0	0	0	0	0	0	0	0	0	0.000199789	0	0
ASV1519	0	0	0	0	0	0	0	0	0	0	0	0	0	0	0	0	0	0	0	0	0	0	0	0	0	0	0	0	0	0	0	0	0	0	0	0	0	0	0	0	0	0	0	0	0	0	0.000199789	0	0
ASV1520	0	0	0	0	0	0	0	0	0	0	0	0	0	0	0.000171248	0	0	0	0	0	0	0	0	0	0	0	0	0	0	0	0	0	0	0	0	0	0	0	0	0	0	0	0	0	0	0	0	0	0
ASV1521	0	0	0	0	0	0	0	0	0	0	0	0	0	0	0.000171248	0	0	0	0	0	0	0	0	0	0	0	0	0	0	0	0	0	0	0	0	0	0	0	0	0	0	0	0	0	0	0	0	0	0
ASV1522	0	0	0	0	0	0	8.56E-05	0	0	0	0	2.85E-05	0	0	0	0	0	0	0	0	0	0	0	0	0	0	0	0	0	0	0	0	0	0	0	0	0	0	0	0	0	0	0	0	0	0	0	0	0
ASV1523	0	0	0	0	0	0	0	0	0	0	0	0	0	0	0	0	0	0	0.000142706	0	0	0	0	0	0	0	0	0	0	0	0	0	0	0	0	0	0	0	0	0	0	0	0	0	0	0	0	0	0
ASV1524	0	0	0	0	0	0	2.85E-05	5.71E-05	0	0	2.85E-05	0	0	0	0	0	0	0	0	0	0	0	0	0	0	0	0	0	0	0	0	0	0	0	0	0	0	0	0	0	0	0	0	0	0	0	0	0	0
ASV1525	0	0	0	0	0	0	0	5.71E-05	5.71E-05	0	0	0	0	0	0	0	0	0	0	0	0	0	0	0	0	0	0	0	0	0	0	0	0	0	0	0	0	0	0	0	0	0	0	0	0	0	0	0	0
ASV1526	0	0	0	0	0	0	8.56E-05	0	0	0	0	0	0	0	0	0	0	0	0	0	0	0	0	0	0	0	0	0	0	0	0	0	0	0	0	0	0	0	0	0	0	0	0	0	0	0	0	0	0
ASV1527	0	0	0	0	0	0	5.71E-05	0	0	0	0	0	0	0	0	0	0	0	0	0	0	0	0	0	0	0	0	0	0	0	0	0	0	0	0	0	0	0	0	0	0	0	0	0	0	0	0	0	0
ASV1528	0	0	0	0	0	0	8.56E-05	0	0	0	0	0	0	0	0	0	0	0	0	0	0	0	0	0	0	0	0	0	0	0	0	0	0	0	0	0	0	0	0	0	0	0	0	0	0	0	0	0	0
ASV1529	0	0	0	0	0	0	0.000114165	0	0	0	0	0	0	0	0	0	0	0	0	0	0	0	0	0	0	0	0	0	0	0	0	0	0	0	0	0	0	0	0	0	0	0	0	0	0	0	0	0	0
ASV1530	0	0	0	0	0	0	0	5.71E-05	0	0	0	0	0	2.85E-05	0	0	0	0	0	0	0	0	0	0	0	0	0	0	0	0	0	0	0	0	0	0	0	0	0	0	0	0	0	0	0	0	0	0	0
ASV1531	0	0	0	0	0	0	0	8.56E-05	0	0	0	0	0	0	0	0	0	0	0	0	0	0	0	0	0	0	0	0	0	0	0	0	0	0	0	0	0	0	0	0	0	0	0	0	0	0	0	0	0
ASV1532	0	0	0	0	0	0	0	0	8.56E-05	0	0	0	0	0	0	0	0	0	0	0	0	0	0	0	0	0	0	0	0	0	0	0	0	0	0	0	0	0	0	0	0	0	0	0	0	0	0	0	0
ASV1533	0	0	0	0	0	0	0	0	8.56E-05	0	0	0	0	0	0	0	0	0	0	0	0	0	0	0	0	0	0	0	0	0	0	0	0	0	0	0	0	0	0	0	0	0	0	0	0	0	0	0	0
ASV1534	0	0	0	0	0	0	0	0	5.71E-05	0	0	0	0	0	0	0	0	0	0	0	0	0	0	0	0	0	0	0	0	0	0	0	0	0	0	0	0	0	0	0	0	0	0	0	0	0	0	0	0
ASV1535	0	0	0	0	0	0	0	0	8.56E-05	0	0	0	0	0	0	0	0	0	0	0	0	0	0	0	0	0	0	0	0	0	0	0	0	0	0	0	0	0	0	0	0	0	0	0	0	0	0	0	0
ASV1536	0	0	0	0	0.000142706	0	0	0	0	0	0	0	0	0	0	0	0	0	0	0	0	0	0	0	0	0	0	0	0	0	0	0	0	0	0	0	0	0	0	0	0	0	0	0	0	0	0	0	0
ASV1537	0	0	0	0	0	0	0	0	0	0	0	0.000142706	0	0	0	0	0	0	0	0	0	0	0	0	0	0	0	0	0	0	0	0	0	0	0	0	0	0	0	0	0	0	0	0	0	0	0	0	0
ASV1538	0	0	0	0	0	0	0	0	0	0	0	0	0	0	0	0	0	0	0	0	0	0	0	0	0	0	0	0	0	0	0	0	0	0	0	0	0	0	0	0	0	0	0.000142706	0	0	0	0	0	0
ASV1539	0	0	0	0	0	0	0	0	0	0	0	0	0	0	0	0	0	0	0	0	0	0	0	0	0	0	0	0	0	0	0	0	0	0	0	0	0	0	0	0	0	0	0	0	0	0	0.000171248	0	0
ASV1540	0	0	0	0	0	0	0	0	0	0	0	0.000142706	0	0	0	0	0	0	0	0	0	0	0	0	0	0	0	0	0	0	0	0	0	0	0	0	0	0	0	0	0	0	0	0	0	0	0	0	0
ASV1541	0	0	0	0	0	0	0	0	0	0	0	0	0	0	0	0	0	0	0	0	0	0	0	0	0	0	0	0	0	0	0	0	0	0	0	0	0	0	0	0	0	0	0	0	0	0	0.000171248	0	0
ASV1542	0	0	0	0	0	0	0	0	0	0	0	0	0	0	0	0	0	0	0	0	0	0	0	8.56E-05	0	0	0	0	0	0	0	0	0	0	0	0	0	0	0	0	0	0	0	0	0	0	0	0	0
ASV1543	0	0	0	0	0	0	0	0	0	0	0	0	0	0	0	0	0	0	0	0	0	0	0	0	0	0	0	0	0	0	0	0	0	0	0	0	0	0	0	0	0	0	0	0	0	0	0	0	0
ASV1544	0	0	0	0	0	0	0	0	0	0	0	0	0	0	0	0	0	0	0	0	0	0	0	0	0	0	0	0	0	0	0	0	0	0	0	0	0	0	0	0	0	0	0	0	0	0	0	0	0
ASV1545	0	0	0	0	0	0	0	0	0	0	0	0	0	0	0	0	0	0	0	0	0	0	0	0	0	0	0	0	0	0	0	0	0	0	0	0	0	0	0	0	0	0	0	0	0	0	0	0	0
ASV1546	0	0	0	0	0	0	0	0	0	0	0	0	0	0	0	0	0	0	0	0	0	0	0	0	0	0	0	0	0	0	0	0	0	0	0	0	0	0	0	0	0	0	0	0	0	0	0	0	0
ASV1547	0	0	0	0	0	0	0	0	0	0	0	0	0	0	0	0	0	0	0	0	0	0	0	0	0	0	0	0	0	0	0	0	0	0	0	0	0	0	0	0	0	0	0	0	0	0	0	0	0
ASV1548	0	0	0	0	0	0	0	0	0	0	0	0	0	0	0	0	0	0	0	0	0	0	0	0	0	0	0	0	0	0	0	0	0	0	0	0	0	0	0	0	0	0	0	0	0	0	0	0	0
ASV1549	0	0	0	0	0	0	0	0	0	0	0	0	0	0	0	0	0	0	0	0	0	0	0	0	0	0	0	0	0	0	0	0	0	0	0	0	0	0	0	0	0	0	0	0	0	0	0	0	0
ASV1550	0	0	0	0	0	0	0	0	0	0	0	0	0	0	0	0	0	0	0	0	0	0	0	0	0	0	0	0	0	0	0	0	8.56E-05	0	0	0	0	0	0	0	0	0	0	0	0	0	0	0	0
ASV1551	0	0	0	0	0	0	0	0	0	0	0	0	0	0	0	0	0	0	0	0	0	0	0	0	0	0	0	0	0	0	0	0.000114165	0	0	0	0	0	0	0	0	0	0	0	0	0	0	0	0	0
ASV1552	0	0	0	0	0	0	0	0	0	0	0	0	0	0	0	0	0	0	0	0	0	0	0	8.56E-05	0	0	0	0	0	2.85E-05	0	0	0	0	0	0	0	0	0	0	0	0	0	0	0	0	0	0	0
ASV1553	0	5.71E-05	0	0	0	0	0	0	0	0	0	0	0	0	0	0	0	0	0	0	0	0	0	0	0	0	0	0	0	0	0	0	0	0	0	0	0	0	0	0	0	0	0	0	0	0	0	0	0
ASV1554	0	0	0	0	0	0	0	0	0	0	0	0	0	0	0	0	0	0	0	0	0	0.000171248	0	0	0	0	0	0	0	0	0	0	0	0	0	0	0	0	0	0	0	0	0	0	0	0	0	0	0
ASV1555	0	0	0	0	0	0	0	0	0	0	0	0	0	0	0	0	0	0	0	0	0	0	0	0	0	0	0	0	0	0	0	0	0	0	0	0	0	5.71E-05	0	0	0	0	0	0	0	0	0	0	0
ASV1556	0	0	0	0	0	0	0	0	0	0	0	0	0	0	0	0	0	0	0	0	0	0	0	0	0	0	0	0	0	0	0	0	0	0	0	0	0	0.000142706	0	0	0	0	0	0	0	0	0	0	0
ASV1557	0	0	0	0	0	0	0	0	0	0	0	0	0	0	0	0	0	0	0	0	0	0	0	0	0	0	0	0	0	0	0	0	0	0	0	0	0.000142706	0	0	0	0	0	0	0	0	0	0	0	0
ASV1558	0	0	0	0	0	0	0	0	0	0	0	0	0	0	0	0	0	0	0	0	0	0	0	0	0	0	0	0	0	0	0	0	0	0	0	0	0.000171248	0	0	0	0	0	0	0	0	0	0	0	0
ASV1559	0	0	0	0	0	0	0	0	0	0	0	0	0	0	0	0	0	0	0	0	0	0	0	0	0	0	0	0	0	0	0	0	0	0	0	0	0.000142706	0	0	0	0	0	0	0	0	0	0	0	0
ASV1560	0	0	0.000199789	0	0	0	0	0	0	0	0	0	0	0	0	0	0	0	0	0	0	0	0	0	0	0	0	0	0	0	0	0	0	0	0	0	0	0	0	0	0	0	0	0	0	0	0	0	0
ASV1561	0	0	0	0	0	0	0	0	0	0	0	0	0	0	0	0	0	0	0	0	0	0	0	0	0	0	0	0	0	0	0	0	0	0	0	0	0	0	0	0	0	0	0	0	0	0	0	0	0
ASV1562	0	0	0	0.000171248	0	0	0	0	0	0	0	0	0	0	0	0	0	0	0	0	0	0	0	0	0	0	0	0	0	0	0	0	0	0	0	0	0	0	0	0	0	0	0	0	0	0	0	0	0
ASV1563	0	0	0	0	0	0	0	0	0	0	0	0	0	0	0	0	0	0	0	0	0	0	0	0	0	0	0	0	0	0	0	0	0	0	0	0	0	0	0	0	0	0	0	0	0	0	0	0	0
ASV1564	0	0	0	0	0	0	0	0	0	0	0	0	0	0	0	0	0	0	0	0	0	0	0	0	0	0	0	0	0	0	0	0	0	0	0	0	0	0	0	0	0	0	0	0	0	0	0	0	0
ASV1565	0	0	0	0	0	0	0	0	0	0	0	0	0	0	0	0	0	0	0	0	0	0	0	0	0	0	0	0	0	0	0	0	0	0	0	0	0	0	0	0	0	0	0	0	0	0	0	0	0
ASV1566	0	0	0	0	0	0	0	0	0	0	0	0	0	0	0	0	0	0	0	0	0	0	0	0	0	0	0	0	0	0	0	0	0	0	0	0	0	0	0	0	0	0	0	0	0	0	0	0	0
ASV1567	0	0	0	0	0	0	0	0	0	0	0	0	0	0	0	0	0	0	0	0	0	0	0	0	0	0	0	0	0	0	0	0	0	0	0	0	0	0	0	0	0	0	0	0	0	0	0	0	0
ASV1568	0	0	0	0	0	0	0	0	0	0	0	0	0	0	0	0	0	0	0	0	0	0	0	0	0	0	0	0	0	0	0	0	0	0	0.000199789	0	0	0	0	0	0	0	0	0	0	0	0	0	0
ASV1569	0	0	0	0	0	0	0	0	0	0	0	0	0	0	0	0	0	0	0	0	0	0	0	0	0	0	0	0	0	0	0	0	0	0	0	0	0	0	0	0	0	0	0	0	0	0	0	0	0
ASV1570	0	0	0	0	0	0	0	0	0	0	0	0	0	0	0	0	0	0	0	0	0	0	0	0	0	0	0	0	0	0	0	0	0	0	0	0	0	0	0	0	0	0	0	0	0	0	0	0	0
ASV1571	0	0	0	0	0	0	0	0	0	0	0	0	0	0	0	0	0	0	0	0	0	0	0	0	0	0	0	0	0	0	0	0	0	0	0	0	0	0	0	0	0	0	0	0	0	0	0	0	0
ASV1572	0	0	0	0	0	0	0	0	0	0	0	0	0	0	0	0	0	0	0	0	0	0	0	0	0	0	0	0	0	0	0	0	0	0	0	0	0	0	0	0	0	0	0	0	0	0	0	0	0
ASV1573	0	0	0	0	0	0	0	0	0	0	0	0	0	0	0	0	0	0	0	0	0	0	0	0	0	0	0	0	0	0	0	0	0	0	0	0	0	0	0	0	0	0	0	0	0	0	0	0	0
ASV1574	0	0	0	0	0	0	0	0	0	0	0	0	0	0	0	0	0	0	0	0	0	0	0	0	0	0	0	0	0	0	0	0	0	0	0	0	0	0	0	0	0	0	0	0	0	0	0	0	0
ASV1575	0	0	0	0	0	0	0	0	0	0	0	0	0	0	0	0	0	0	0	0	0	0	0	0	0	0	0	0	0	0	0	0	0	0	0	0	0	0	0	0	0	0	0	0	0	0	0	0	0
ASV1576	0	0	0	0	0	0	0	0	0	0	0	0	0	0	0	0	0	0	0	0	0	0	0	0	0	0	0	0	0	0	0	0	0	0	0	0	0	0	0	0	0	0	0	0	0	0	0	0	0
ASV1577	0	0	0	0	0	0	0	0	0	0	0	0	0	0	0	0	0	0	0	0	0	0	0	0	0	0	0	0	0	0	0	0	0	0	0	0	0	0	0	0	0	0	0	0	0	0	0	0	0
ASV1578	0	0	0	0	0	0	0	0	0	0	0	0	0	0	0	0	0	0	0	0	0	0	0	0	0	0	0	0	0	0	0	0	0	0	0	0	0	0	0	0	0	0	0	0	0	0	0	0	0
ASV1579	0	0	0	0	0	0	0	0	0	0	0	0	0	0	0	0	0	0	0	0	0	0	0	0	0	0	0	0	0	0	0	0	0	0	0	0	0	0	0	0	0	0	0	0	0	0	0	0	0
ASV1580	0	0	0	0	0	0	0	0	0	0	0	0	0	0	0	0	0	0	0	0	0	0	0	0	0	0	0	0	0	0	0	0	0	0	0	0	0	0	0	0	0	0	0	0	0	0	0	0	0
ASV1581	0	0	0	0	0	0	0	0	0	0	0	0	0	0	0	0	0	0	0	0	0	0	0	0	0	0	0	0	0	0	0	0	0	0	0	0	0	0	0	0	0	0	0	0	0	0	0	0	0
ASV1582	0	0	0	0	0	0	0	0	0	0	0	0	0	0	0	0	0	0	0	0	0	0	0	0	0	0	0	0	0	0	0	0	0	0	0	0	0	0	0	0	0	0	0	0	0	0	0	0	0
ASV1583	0	0	0	0	0	0	0	0	0	0	0	0	0	0	0	0	0	0	0	0	0	0	0	0	0	0	0	0	0	0	0	0	0	0	0	0	0	0	0	0	0	0	5.71E-05	0	0	0	0	0	0
ASV1584	0	0	0	0	0	0	0	0	0	0	0	0	0	0	0	0	0	0	0	0	0	0	0	0	0	0	0	0	0	0	0	0	0	0	0	0	0	0	0	0	0	0	0	0	0	0	0	0	0
ASV1585	0	0	0	0	0	0	0	0	0	0	0	0	0	0	0	0	0	0	0	0	0	0	0	0	0	0	0	0	0	0	0	0	0	0	0	0	0	0	0	0	0	0	0	0	0	0	0	0	0
ASV1586	0	0	0	0	0	0	2.85E-05	0	5.71E-05	0	0	0	0	0	0	0	0	0	0	0	0	0	0	0	0	0	0	0	0	0	0	0	0	0	0	0	0	0	0	0	0	0	0	0	0	0	0	0	0
ASV1587	0	0	0	0	0	0	5.71E-05	0	0	0	0	0	0	0	0	0	0	0	0	0	0	0	0	0	0	0	0	0	0	0	0	0	0	0	0	0	0	0	0	0	0	0	0	0	0	0	0	0	0
ASV1588	0	0	0	0	0	0	5.71E-05	0	0	0	0	0	0	0	0	0	0	0	0	0	0	0	0	0	0	0	0	0	0	0	0	0	0	0	0	0	0	0	0	0	0	0	0	0	0	0	0	0	0
ASV1589	0	0	0	0	0	0	8.56E-05	0	0	0	0	0	0	0	0	0	0	0	0	0	0	0	0	0	0	0	0	0	0	0	0	0	0	0	0	0	0	0	0	0	0	0	0	0	0	0	0	0	0
ASV1590	0	0	0	0	0	0	0	0	0	0	0	0	0	0	0	0	0	0	0	0	0	0	0	0	0	0	0	0	0	0	0	0	0	0	0	0	0	0	0	0	0	0	0	0	0	0	0	0	0.000114165
ASV1591	0	0	0	0	0	0	0.000114165	0	0	0	0	0	0	0	0	0	0	0	0	0	0	0	0	0	0	0	0	0	0	0	0	0	0	0	0	0	0	0	0	0	0	0	0	0	0	0	0	0	0
ASV1592	0	0	0	0	0	0	0	0	0	0	0	0	0	0	0	0	0	0	0	0	0	0	0	0	0	0	0	0	0	0	0	0	0	0	0	0	0	0	0	0	0	0	0	0	0	0	0	0	0.000142706
ASV1593	0	0	0	0	0	0	0	0	0	0	0	0	0	0	0.000171248	0	0	0	0	0	0	0	0	0	0	0	0	0	0	0	0	0	0	0	0	0	0	0	0	0	0	0	0	0	0	0	0	0	0
ASV1594	0	0	0	0	0	0	0	0	0	0	0	0	0	0	0	0	0	0	0	0	0	0	0	0	0	0	0	0	0	0	0	0	0	0	0	0	0	0	0	0	0	0	0	0	0	0	0	0.000171248	0
ASV1595	0	0	0	0	0	0	0	0	0	0	0	0	0	0	0	0	0	0	0	0	0	0	0	0	0	0	0	0	0	0	0	0	0	0	0	0	0	0	0	0	0	0	0	0	0	0	0.000142706	0	0
ASV1596	0	0	0	0	0	0	0	0	0	0	0	0	0	0	0	0	0	0	0	0	0	0	0	0	0	0	0	0	0	0	0	0	0	0	0	0	0	0	0	0	0	0	0	0	0	0	0.000142706	0	0
ASV1597	0	0	0	0	0	0	0	0	0	0	0	0	0	0	0	0	0	0	0	0	0	0	0	0	0	0	0	0	0	0	0	0	0	0	0	0	0	0	0	0	0	0	0	0	0	0.000114165	0	0	0
ASV1598	0	0	0	0	0	0	0	0	0	0	0	0	0	0	0	0	0	0	0	0	0	0	0	0	0	0	0	0	0	0	0	0	0	0	0	0	0	0	0	0	0	0	0	0	0	0.000114165	0	0	0
ASV1599	0	0	0	0	0	0	0	0	0	0	0	0	0	0	0	0	0	0	0	0	0	0	0	0	0	0	0	0	0	0	0	0	0	0	0	0	0	0	0	0	0	0	0	0.000142706	0	0	0	0	0
ASV1600	0	0	0	0	0	0	0	0	0	0	0	0	0	0	0	0	0	0	0	0	0	0	0	0	0	0	0	0	0	0	0	0	0	0	0	0	0	0	0	0	0	0	0	0.000142706	0	0	0	0	0
ASV1601	0	0	0	0	0	0	0	0	0	0	0	0	0	0	0	0.00022833	0	0	0	0	0	0	0	0	0	0	0	0	0	0	0	0	0	0	0	0	0	0	0	0	0	0	0	0	0	0	0	0	0
ASV1602	0	0	0	0	5.71E-05	0	0	2.85E-05	0	0	0	0	0	5.71E-05	0	0	0	0	0	0	0	0	0	0	0	0	0	0	0	0	0	0	0	0	0	0	0	0	0	0	0	0	0	0	0	0	0	0	0
ASV1603	0	0	0	0	0	0	0	0	0	0	0	0	0	0	0	0	0	0	0	0	0	0	0	0	0	0	0	0	0	0	0	0	0	0	0	0	0	0	0	0	0	0	0	0	0	0	0	0	0
ASV1604	0	0	0	0	0	0	0.000114165	0	0	0	0	0	0	0	0	0	0	0	0	0	0	0	0	0	0	0	0	0	0	0	0	0	0	0	0	0	0	0	0	0	0	0	0	0	0	0	0	0	0
ASV1605	0	0	0	0	0	0	5.71E-05	0	0	0	0	0	0	0	0	0	0	0	0	0	0	0	0	0	0	0	0	0	0	0	0	0	0	0	0	0	0	0	0	0	0	0	0	0	0	0	0	0	0
ASV1606	0	0	0	0	0	0	0	0	0	0	0	8.56E-05	0	0	0	0	0	0	0	0	0	0	0	0	0	0	0	0	0	0	0	0	0	0	0	0	0	0	0	0	0	0	0	0	0	0	0	0	0
ASV1607	0	0	0	0	0	0	5.71E-05	0	0	0	0	0	0	0	0	0	0	0	0	0	0	0	0	0	0	0	0	0	0	0	0	0	0	0	0	0	0	0	0	0	0	0	0	0	0	0	0	0	0
ASV1608	0	0	0	0	0	0	0.000114165	0	0	0	0	0	0	0	0	0	0	0	0	0	0	0	0	0	0	0	0	0	0	0	0	0	0	0	0	0	0	0	0	0	0	0	0	0	0	0	0	0	0
ASV1609	0	0	0	0	0	0	0	0	0	0	0	0	0	0	0	0	0	0	0	0	0	0	0	0	0	0	0	0	0	0	0	0	0	0	0	0	0	0	0	0	0	0	0	0	0	0	0	0	0
ASV1610	0	0	0	0	0	0	0	0	0	0	0	0	0	0	0	0	0	0	0	0	0	0	0	0	0	0	0	0	0	0	0	0	0	0	0	0	0	5.71E-05	5.71E-05	0	0	0	0	0	0	0	0	0	0
ASV1611	0	0	0	0	0	0	0	0	0	0	0	0	0	0	0	0	0	0	0	0	0	0	0	0	0	0	0	0	0	0	0	0	0	0	0	0	0	0	0	0	0.000199789	0	0	0	0	0	0	0	0
ASV1612	0	0	0	0	0	0	0	0	0	0	0	0	0	0	0	0	0	0	0	0	0	0	0	0	0	0	0	0	0	0	0	0	0	0	0	0	0	0	0	0	0.000114165	0	0	0	0	0	0	0	0
ASV1613	0	0	0	0	0	0	0	0	0	0	0	0	0	0	0	0	0	0	0	0	0	0	0	0	0	0	0	0	0	0	0	0	0	0	0	0	0	0	5.71E-05	0	0	0	0	0	0	0	0	0	0
ASV1614	0	0	0	0	0	0	0	0	0	0	0	0	0	0	0	0	0	0	0	0	0	0	0	0	0	0	0	0	0	0	0	0	0	0	0	0	0	0	0	0	0	0	0	0	0	0	0	0	0
ASV1615	0	0	0	0	0	0	0	0	0	0	0.00022833	0	0	0	0	0	0	0	0	0	0	0	0	0	0	0	0	0	0	0	0	0	0	0	0	0	0	0	0	0	0	0	0	0	0	0	0	0	0
ASV1616	0	0	0	0	0	0	0	0	0	0	0.000171248	0	0	0	0	0	0	0	0	0	0	0	0	0	0	0	0	0	0	0	0	0	0	0	0	0	0	0	0	0	0	0	0	0	0	0	0	0	0
ASV1617	0	0	0	0	0	0	0	0	0	0	0.000171248	0	0	0	0	0	0	0	0	0	0	0	0	0	0	0	0	0	0	0	0	0	0	0	0	0	0	0	0	0	0	0	0	0	0	0	0	0	0
ASV1618	0	0	0	0	0	0	0	0	0	0.000171248	0	0	0	0	0	0	0	0	0	0	0	0	0	0	0	0	0	0	0	0	0	0	0	0	0	0	0	0	0	0	0	0	0	0	0	0	0	0	0
ASV1619	0	0	0	0	0	0.000114165	0	0	0	0	0	0	0	0	0	0	0	0	0	0	0	0	0	0	0	0	0	0	0	0	0	0	0	0	0	0	0	0	0	0	0	0	0	0	0	0	0	0	0
ASV1620	0	0	0	0	0	8.56E-05	0	0	0	0	0	0	0	0	0	0	0	0	0	0	0	0	0	0	0	0	0	0	0	0	0	0	0	0	0	0	0	0	0	0	0	0	0	0	0	0	0	0	0
ASV1621	0	0	0	0	0	0	0	0	5.71E-05	0	0	0	0	0	0	0	0	0	0	0	0	0	0	0	0	0	0	0	0	0	0	0	0	0	0	0	0	0	0	0	0	0	0	0	0	0	0	0	0
ASV1622	0	0	0	0	0	0	0	0	5.71E-05	0	0	0	0	0	0	0	0	0	0	0	0	0	0	0	0	0	0	0	0	0	0	0	0	0	0	0	0	0	0	0	0	0	0	0	0	0	0	0	0
ASV1623	0	0	0	0	0	0	0	0	5.71E-05	0	0	0	0	0	0	0	0	0	0	0	0	0	0	0	0	0	0	0	0	0	0	0	0	0	0	0	0	0	0	0	0	0	0	0	0	0	0	0	0
ASV1624	0	0	0	0	0	0	0	0	5.71E-05	0	0	0	0	0	0	0	0	0	0	0	0	0	0	0	0	0	0	0	0	0	0	0	0	0	0	0	0	0	0	0	0	0	0	0	0	0	0	0	0
ASV1625	0	0	0	0	0	0	0	0	0.000142706	0	0	0	0	0	0	0	0	0	0	0	0	0	0	0	0	0	0	0	0	0	0	0	0	0	0	0	0	0	0	0	0	0	0	0	0	0	0	0	0
ASV1626	0	0	0	0	0	0	0	0	8.56E-05	0	0	0	0	0	0	0	0	0	0	0	0	0	0	0	0	0	0	0	0	0	0	0	0	0	0	0	0	0	0	0	0	0	0	0	0	0	0	0	0
ASV1627	0	0	0	0	0	0	0	0	0.000142706	0	0	0	0	0	0	0	0	0	0	0	0	0	0	0	0	0	0	0	0	0	0	0	0	0	0	0	0	0	0	0	0	0	0	0	0	0	0	0	0
ASV1628	0	0	0	0	0	0	0	8.56E-05	0	0	0	0	0	0	0	0	0	0	0	0	0	0	0	0	0	0	0	0	0	0	0	0	0	0	0	0	0	0	0	0	0	0	0	0	0	0	0	0	0
ASV1629	0	0	0	0	0	0	0	0.000114165	0	0	0	0	0	0	0	0	0	0	0	0	0	0	0	0	0	0	0	0	0	0	0	0	0	0	0	0	0	0	0	0	0	0	0	0	0	0	0	0	0
ASV1630	0	0	0	0	0	0	0	5.71E-05	0	0	0	0	0	0	0	0	0	0	0	0	0	0	0	0	0	0	0	0	0	0	0	0	0	0	0	0	0	0	0	0	0	0	0	0	0	0	0	0	0
ASV1631	0	0	0	0	0	0	0	8.56E-05	0	0	0	0	0	0	0	0	0	0	0	0	0	0	0	0	0	0	0	0	0	0	0	0	0	0	0	0	0	0	0	0	0	0	0	0	0	0	0	0	0
ASV1632	0	0	0	0	0	0	0	0	0	0	0	0	0	0	0	0	0	0	0	0	0	0	0	0	0	0	0	0	0	0	0	0	0	0	0	0	0	0	0	0	0	0	0	0	0	0	0	0	0
ASV1633	0	0	0	0	0	0	0	0	0	0	0	0	0	0	0	0	0	0	0	0	0	0	0	0	0	0	0	0	0	0	0	0	0	0	0	0	0	0	0	0	0	0	0	0	0.000171248	0	0	0	0
ASV1634	0	0	0	0	0	0	0	0	0	0	0	0	0	0	0	0	0	0	0	0	0	0	0	0	0	0	0	0	0	0	0	0	0	0	0	0	0	0	0	0	0	0	0	0	0	0	0	0	0
ASV1635	0	0	0	0	0	0	0	0	0	0	0	0	0	0	0	0	0	0	0	0	0	0	0	0	0	0	0	0	0	0	0	8.56E-05	0	0	0	0	0	0	0	0	0	0	0	0	0	0	0	0	0
ASV1636	0	0	0	0	0	0	0	0	0	0	0	0	0	0	0	0	0	0	0	0	0	0	0	0	0	0	0	0	0	0	0	0	0	0	0	0	0	0	0	0	0	0	0	0	0	0	0	0	0
ASV1637	0	0	0	0	0	0	0	0	0	0	0	0	0	0	0	0	0	0	0	0	0	0	0	0	0	0	0	0	0	0	0	0	0	0	0	0	0	0	0	0	0	0	0	0	0	0	0	0	0
ASV1638	0	0	0	0	0	0	0	0	0	0	0	0	0	0	0	0	0	0	0	0	0	0	0	0	0	0	0	0	0	0	0	0	0	0	0	0	0	0	0	0	0	0	0	0	0	0	0	0	0
ASV1639	0	0	0	0	0	0	0	0	0	0	0	0	0	0	0	0	0	0	0	0	0	2.85E-05	0	0	0	0	0	0	0	0	0	0	0	0	0	0	0	0	0	0	0	0	0	0	0	0	0	0	0
ASV1640	0	0	0	0	0	0	0	0	0	0	0	0	0	0	0	0	0	0	0	0	0	0	0	0	0	0	0	0	0	0	0	0	0	0	0	0	0	0	0	0	0	0	0	0	0	0	0	0	0
ASV1641	0	0	0	0	0	0	0	0	0	0	0	0	0	0	0	0	0	0	0	0	0	2.85E-05	0	0	0	0	0	0	0	0	0	0	0	0	0	0	0	0	0	0	0	0	0	0	0	0	0	0	0
ASV1642	0	0	0	0	0	0	0	0	0	0	0	0	0	0	0	0	0	0	0	0	0	0	0	0	0	0	0	0	0	0	0	0	0	0	0	0	0	0	0	0	0	0	0	0	0	0	0	0	0
ASV1643	0	0	0	0	0	0	0	0	0	0	0	0	0	0	0	0	0	0	0	0	0	0	0	0	0	0	0	0	0	0	0	0	0	0	0	0	0	0	0	0	0	0	0	0	0	0	0	0	0
ASV1644	0	0	0	0	0	0	0	0	0	0	0	0	0	0	0	0	0	0	0	0	0	0	0	0	0	0	0	0	0	0	0	0	0	0	0	0	0	0	0	0	0	0	0	0	0	0	0	0	0
ASV1645	0	0	0	0	0	0	0	0	0	0	0	0	0	0	0	0	0	0	0	0	0	0	0	0	0	0	0	0	0	0	0	0	0	0	0	0	0	0	0	0	0	0	0	0	0	0	0	0	0
ASV1646	0	0	0	0	0	0	0	0	0	0	0	0	0	0	0	0	0	0	0	0	0	0	0	0	0	0	0	0	0	0	0	0	0	0	0	0	0	0	0	0	0	0	0	0	0	0	0	0	0
ASV1647	0	0	0	0	0	0	0	0	0	0	0	0	0	0	0	0	0	0	0	0	0	0	0	0	0	0	0	0	0	0	0	0	5.71E-05	0	0	0	0	0	0	0	0	0	0	0	0	0	0	0	0
ASV1648	0	0	0	0	0	0	0	0	0	0	0	0	0	0	0	0	0	0	0	0	0	0	0	0	0	0	0	0	0	0	0	8.56E-05	0	0	0	0	0	0	0	0	0	0	0	0	0	0	0	0	0
ASV1649	0	0	0	0	0	0	0	0	0	0	0	0	0	0	0	0	0	0	0	0	0	0	0	0	0	0	0	0	0	0	0	0	0	0	0	0	0	0	0	0	0	0	0	0	0	0	0	0	0
ASV1650	0	0	0	0	0	0	0	0	0	0	0	0	0	0	0	0	0	0	0	0	0	0	0	0	0	0	0	0	0	0.000114165	0	0	0	0	0	0	0	0	0	0	0	0	0	0	0	0	0	0	0
ASV1651	0	0	0	0.000142706	0	0	0	0	0	0	0	0	0	0	0	0	0	0	0	0	0	0	0	0	0	0	0	0	0	0	0	0	0	0	0	0	0	0	0	0	0	0	0	0	0	0	0	0	0
ASV1652	0	0	0	2.85E-05	0	0	0	0	0	0	0	5.71E-05	0	0	0	0	0	0	0	0	0	0	0	0	0	0	0	0	0	0	0	0	0	0	0	0	0	0	0	0	0	0	0	0	0	0	0	0	0
ASV1653	0	5.71E-05	0	0	0	0	0	0	0	0	0	0	0	0	0	0	0	0	0	0	0	0	0	0	0	0	0	0	0	0	0	0	0	0	0	0	0	0	0	0	0	0	0	0	0	0	0	0	0
ASV1654	5.71E-05	0	0	0	0	0	0	0	0	0	0	0	0	0	0	0	0	0	0	0	0	0	0	0	0	0	0	0	0	0	0	0	0	0	0	0	0	0	0	0	0	0	0	0	0	0	0	0	0
ASV1655	0	0	0	0	0	0	0	0	0	0	0	0	0	0	0	0	0	0	0	0	0	0	0	0	0	0	0	0	0	0	0	0	0	0	0	0	0	0.000114165	0	0	0	0	0	0	0	0	0	0	0
ASV1656	0	0	0	0	0	0	0	0	0	0	0	0	0	0	0	0	0	0	0	0	0	0	0	0	0	0	0	0	0	0	0	0	0	0	0	0	0	0	0	0	0	0	0	0	0	0	0	0	0
ASV1657	0	0	0	0	0	0	0	0	0	0	0	0	0	0	0	0	0	0	0	0	0	0	0	0	0	0	0	0	0	0	0	0	0	0	0	0	0	0.000114165	0	0	0	0	0	0	0	0	0	0	0
ASV1658	0	0	0	0	0	0	0	0	0	0	0	0	0	0	0	0	0	0	0	0	0	0	0	0	0	0	0	0	0	0	0	0	0	0	0	0	0	0.000142706	0	0	0	0	0	0	0	0	0	0	0
ASV1659	0	0	0	0	0	0	0	0	0	0	0	0	0	0	0	0	0	0	0	0	0	0	0	0	0	0	0	0	0	0	0	0	0	0	0	0	0.000142706	8.56E-05	0	0	0	0	0	0	0	0	0	0	0
ASV1660	0	0	0	0	0	0	0	0	0	0	0	0	0	0	0	0	0	0	0	0	0	0	0	0	0	0	0	0	0	0	0	0	0	0	0	0.000199789	0	0	0	0	0	0	0	0	0	0	0	0	0
ASV1661	0	0	0	0	0	0	0	0	0	8.56E-05	0	0	0	0	0	0	0	0	0	0	0	0	0	0	0	0	0	0	0	0	0	0	0	0	0.000114165	0	0	0	0	0	0	0	0	0	0	0	0	0	0
ASV1662	0	0	0	0	0	0	0	0	0	0	0	0	0	0	0	0	0	0	0	0	0	0	0	0	0	0	0	0	0	0	0	0	0	0	0	0	0	0	0	0	0	0	0	0	0	0	0	0	0
ASV1663	0	0	0	0	0	0	0	0	0	0	0	0	0	0	0	0	0	0	0	0	0	0	0	0	0	0	0	0	0	0	0	0	0	0	0	0	0	0.000114165	0	0	0	0	0	0	0	0	0	0	0
ASV1664	0	0	0	0	0	0	0	0	0	0	0	0	0	0	0	0	0	0	0	0	0	0	0	0	0	0	0	0	0	0	0	0	0	0	0	0	0	0	0	0	0	0	0	0	0	0	0	0	0
ASV1665	0	0	0	0	0	0	0	0	0	0	0	0	0	0	0	0	0	0	0	0	0	0	0	0	0	0	0	0	0	0	0	0	0	0	0	0	0	0	0	0	0	0	0	0	0	0	0	0	0
ASV1666	0	0	0	0	0	0	0	0	0	0	0	0	0	0	0	0	0	0	0	0	0	0	0	0	0	0	0	0	8.56E-05	0	0	0	0	0	0	0	0	0	0	0	0	0	0	0	0	0	0	0	0
ASV1667	0	0	0	0	0	0	0	0	0	0	0	0	0	0	0	0	0	0	0	0	0	0	0	0	0	0	0	0	0	0	0	0	0	0	0	0	0	0	0	0	0	0	0	0	0	0	0	0	0
ASV1668	0	0	0	0	0	0	0	0	0	0	0	0	0	0	0	0	0	0	0	0	0	0	0	0	0	0.000114165	0	0	0	0	0	0	0	0	0	0	0	0	0	0	0	0	0	0	0	0	0	0	0
ASV1669	0	0	0	0	0	0	0	0	0	0	0	0	0	0	0	0	0	0	0	0	0	0	0	0	5.71E-05	0	0	0	0	0	0	0	0	0	0	0	0	0	0	0	0	0	0	0	0	0	0	0	0
ASV1670	0	0	0	0	0	0	0	0	0	0	0	0	0	0	0	0	0	0	0	0	0	0	5.71E-05	0	0	0	0	0	0	0	0	0	0	0	0	0	0	0	0	0	0	0	0	0	0	0	0	0	0
ASV1671	0	0	0	0	0	0	0	0	0	0	0	0	0	0	0	0	0	0	0	0	0	0	5.71E-05	0	0	0	0	0	0	0	0	0	0	0	0	0	0	0	0	0	0	0	0	0	0	0	0	0	0
ASV1672	0	0	0	0	0	0	0	0	0	0	0	0	0	0	0	0	0	0	0	0	0	0.000171248	0	0	0	0	0	0	0	0	0	0	0	0	0	0	0	0	0	0	0	0	0	0	0	0	0	0	0
ASV1673	0	0	0	0	0	0	0	0	0	0	0	0	0	0	0	0	0	0	0	0	0.000199789	0	0	0	0	0	0	0	0	0	0	0	0	0	0	0	0	0	0	0	0	0	0	0	0	0	0	0	0
ASV1674	0	0	0	0	0	0	0	0	0	0	0	0	0	0	0	0	0	0	0	0	0	0	0	0	0	0	0	0	0	0	0	0	0	0	0	0	0	0	0	0	0	0	0	0	0	0	0	0	0
ASV1675	0	0	0	0	0	0	0	0	0	0	0	0	0	0	0	0	0	0	0	0	0	0	0	0	0	0	0	0	0	0	0	0	0	0	0	0	0	0	0	0	0	0	0	0	0	8.56E-05	0	0	0
ASV1676	0	0	0	0	0	0	0	0	0	0	0	0	0	0	0	0	0	0	0	0	0	0	0	0	0	0	0	0	0	0	0	0	0	0	0	0	0	0	0	0	0	0	0	0	0	0	0	0	0
ASV1677	0	0	0	0	0	0	0	0	0	0	0	0	0	0	0	0	0	0	0	0	0	0	0	0	0	0	0	0	0	0	0	0	0	0	0	0	0	0	0	0	0	0	0	0	0	0	0	0	0
ASV1678	0	0	0	0	0	0	0	0	0	0	0	0	0	0	0	0	0	0	0	0	0	0	0	8.56E-05	0	0	0	0	0	0	0	0	0	0	0	0	0	0	0	0	0	0	0	0	0	0	0	0	0
ASV1679	0	0	0	0	0	0	0	0	0	0	0	0	0	0	0	0	0	0	0	0	0	0	0	0	0	0	0	0	0	0	0	0	0	0	0	0	0	0	0	0	0	0	0	0	0	0	0	0	0
ASV1680	0	0	0	0	0	0	0	0	0	0	0	0	0	0	0	0	0	0	0	0	0	0	0	0	0	0	0	0	0	0	0	0	0	0	0	0	0	0	0	0	0	0	0	0	0	0	0	0	0
ASV1681	0	0	0	0	0	0	0	0	0	0	0	0	0	0	0	0	0	0	0	0	0	0	0	0	0	0	0	0	0	0	0	0	0	0	0	0	0	0	0	0	0	0	0	0	0	0	0	0	0
ASV1682	0	0	0	0	0	0	0	0	0	0	0	0	0	0	0	0	0	0	0	0	0	0	0	0	0	0	0	0	0	0	0	0	0	0	0	0	0	0	0	0	0	0	0	0	0	0	0	0	0
ASV1683	0	0	0	0	0	0	0	0	0	0	0	0	0	0	0	0	0	0	0	0	0	0	0	0	0	0	0	0	0	0	0	0	0	0	0	0	0	0	0	0	0	0	0	0	0	0	0	0	0
ASV1684	0	0	0	0	0	0	0	0	0	0	0	0	0	0	0	0	0	0	0	0	0	0	0	0	0	0	0	0	0	0	0	0	0	0	0	0	0	0	0	0	0	0	0	0	0	0	0	0	0
ASV1685	0	0	0	0	0	0	0	0	0	0	0	0	0	0	0	0	0	0	0	0	0	0	0	0	0	0	0	0	0	0	0	0	0	0	0	0	0	0	0	0	0	0	0	0	0	0	0	0	0
ASV1686	0	0	0	0	0	0	0	0	0	0	0	0	0	0	0	0	0	0	0	0	0	0	0	0	0	0	0	0	0	0	0	0	0	0	0	0	0	0	0	0	0	0	0	0	0	0	0	0	0
ASV1687	0	0	0	0	0	0	0	0	0	0	0	0	0	0	0	0	0	0	0	0	0	0	0	0	0	0	0	0	0	0	0	0	0	0	0	0	0	0	0	0	0	0	0	0	0	0	0	0	0
ASV1688	0	0	0	0	0	0	0	0	0	0	0	0	0	0	0	0	0	0	0	0	0	0	0	0	0	0	0	0	0	0	0	0	0	0	0	0	0	0	0	0	0	0	0	0	0	0	0	0	0
ASV1689	0	0	0	0	0	0	0	0	0	0	0	0	0	0	0	0	0	0	0	0	0	0	0	0	0	0	0	0	0	0	0	0	0	0	0	0	0	0	0	0	0	0	0	0	0	0	0	0	0
ASV1690	0	0	0	0	0	0	0	0	0	0	0	0	0	0	0	0	0	0	0	0	0	0	0	0	0	0	0	0	0	0	0	0	0	0	0	0	0	0	0	0	0	0	0	0	0	0	0	0	0
ASV1691	0	0	0	0	0	0	0	0	0	0	0	0	0	0	0	0	0	0	0	0	0	0	0	0	0	0	0	0	0	0	0	0	0	0	0	0	0	0	0	0	0	0	0	0	0	0	0.000114165	0	0
ASV1692	0	0	0	0	0	0	0	0	0	0	0	0	0	0	0	0	0	0	0	0	0	0	0	0	0	0	0	0	0	0	0	0	0	0	0	0	0	0	0	0	0	0	0	0	0	0	0	0	0
ASV1693	0	0	0	0	0	0	0	0	0	0	0	0	0	0	0	0	0	0	0	0	0	0	0	0	0	0	0	0	0	0	0	0	0	0	0	0	0	0	0	0	0	0	0	0	0	0	0	0	0
ASV1694	0	0	0	0	0	0	0	0	0	0	0	0	0	0	0	0	0	0	0	0	0	0	0	0	0	0	0	0	0	0	0	0	0	0	0	0	0	0	0	0	0	0	0	0	0	0	0	0	0
ASV1695	0	0	0	0	0	0	0	0	0	0	0	0	0	0	0	0	0	0	0	0	0	0	0	0	0	0	0	0	0	0	0	0	0	0	0	0	0	0	0	0	0	0	0	0	0	0	0	0.000142706	0
ASV1696	0	0	0	0	0	0	0	0	0	5.71E-05	0	0	0	0	0	0	0	0	0	0	0	0	0	0	0	0	0	0	0	0	0	0	0	0	0	0	0	0	0	0	0	0	0	0	0	0	8.56E-05	0	0
ASV1697	0	0	0	0	0	0	0	0	0	0	0	0	0	0	0	0	0	0	0	0	0	0	0	0	0	0	0	0	0	0	0	0	0	0	0	0	0	0	0	0	0	5.71E-05	0	0	0	0	0.000114165	0	0
ASV1698	0	0	0	0	0	0	0	0	0	0	0	0	0	0	0	0	0	0	0	0	0	0	0	0	0	0	0	0	0	0	0	0	0	0	0	0	0	0	0	0	0	0	0	0	0	0	0.000142706	0	0
ASV1699	0	0	0	0	0	0	0	0	0	0	0	0	0	0	0	0	0	0	0	0	0	0	0	0	0	0	0	0	0	0	0	0	0	0	0	0	0	0	0	0	0	0	0	0	0	0	0.000142706	0	0
ASV1700	0	0	0	0	0	0	0	0	0	0	0	0	0	0	0	0	0	0	0	0	0	0	0	0	0	0	0	0	0	0	0	0	0	0	0	0	0	0	0	0	0	0	0	0	0	0.000114165	0	0	0
ASV1701	0	0	0	0	0	0	0	0	0	0	0	0	0	0	0	0	0	0	0	0	0	0	0	0	0	0	0	0	0	0	0	0	0	0	0	0	0	0	0	0	0	0	0	0	0.000142706	0	0	0	0
ASV1702	0	0	0	0	0	0	0	0	0	0	0	0	0	0	0	0	0	0	0	0	0	0	0	0	0	0	0	0	0	0	0	0	0	0	0	0	0	0	0	0	0	0	0	0	0.000114165	0	0	0	0
ASV1703	0	0	0	0	0	0	0	0	0	0	0	0	0	0	0	0	0	0	0	0	0	0	0	0	0	0	0	0	0	0	0	0	0	0	0	0	0	0	0	0	0	0	0	0	0	0	0	0	0
ASV1704	0	0	0	0	0	0	0	0	0	0	0	0	0	0	0	0	0	0	0	0	0	0	0	0	0	0	0	0	0	0	0	0	0	0	0	0	0	0	0	0	0	0	0	2.85E-05	0	5.71E-05	0	0	0
ASV1705	0	0	0	0	0	0	0	0	0	0	0	0	0	0	0	0.000199789	0	0	0	0	0	0	0	0	0	0	0	0	0	0	0	0	0	0	0	0	0	0	0	0	0	0	0	0	0	0	0	0	0
ASV1706	0	0	0	0	0	0	0	0	0	0	0	0	0	0	0	0.000199789	0	0	0	0	0	0	0	0	0	0	0	0	0	0	0	0	0	0	0	0	0	0	0	0	0	0	0	0	0	0	0	0	0
ASV1707	0	0	0	0	0	0	0	0	2.85E-05	0	0	0	0	0	0	0	0	0	5.71E-05	0	0	0	0	0	0	0	0	0	0	0	0	0	0	0	0	0	0	0	0	0	0	0	0	0	0	0	0	0	0
ASV1708	0	0	0	0	0	0	0	0	0	0	0	0	0	0	0	0	0	0	0	0	0	0	0	0	0	0	0	0	0	0	0	0	0	0	0	0	0	0	0	0	0	0	0	0	0	0	0	0	0
ASV1709	0	0	0	0	0	0	0	0	0	0	0	0	0	0	0	0	0	0	0	0	0	0	0	0	0	0	0	0	0	0	0	0	0	0	0	0	0	0	0	0	0	0	0	0	0	0	0	0	0
ASV1710	0	0	0	0	0	0	0	0	0	0	0	0	0	0	0	0	0	0	0	0	0	0	0	0	0	0	0	0	0	0	0	0	0	0	0	0	0	0	0	0	0	0	0	0	0	0	0	0	0
ASV1711	0	0	0	0	0	0	0	0	0	0	0	0	0	0	0	0	0	0	0	0	0	0	0	0	0	0	0	0	0	0	0	0	0	0	0	0	0	0	0	0	0	0	0	0	0	0	0	0	0
ASV1712	0	0	0	0	0	0	0	0	0	0	0	0	0	0	0	0	0	0	0	0	0	0	0	0	0	0	0	0	0	0	0	0	0	0	0	0	0	0	0	0	0	0	0	0	0	0	0	0	0
ASV1713	0	0	0	0	0	0	8.56E-05	0	0	0	0	0	0	0	0	0	0	0	0	0	0	0	0	0	0	0	0	0	0	0	0	0	0	0	0	0	0	0	0	0	0	0	0	0	0	0	0	0	0
ASV1714	0	0	0	0	0	0	5.71E-05	0	0	0	0	0	0	0	0	0	0	0	0	0	0	0	0	0	0	0	0	0	0	0	0	0	0	0	0	0	0	0	0	0	0	0	0	0	0	0	0	0	0
ASV1715	0	0	0	0	0	0	0	0	5.71E-05	0	0	0	0	0	0	0	0	0	0	0	0	0	0	0	0	0	0	0	0	0	0	0	0	0	0	0	0	0	0	0	0	0	0	0	0	0	0	0	0
ASV1716	0	0	0	0	0	0	5.71E-05	0	0	0	0	0	0	0	0	0	0	0	0	0	0	0	0	0	0	0	0	0	0	0	0	0	0	0	0	0	0	0	0	0	0	0	0	0	0	0	0	0	0
ASV1717	0	0	0	0	0.000114165	0	0	0	0	0	0	0	0	0	0	0	0	0	0	0	0	0	0	0	0	0	0	0	0	0	0	0	0	0	0	0	0	0	0	0	0	0	0	0	0	0	0	0	0
ASV1718	0	0	0	0	0	0	0	0	8.56E-05	0	0	0	0	0	0	0	0	0	0	0	0	0	0	0	0	0	0	0	0	0	0	0	0	0	0	0	0	0	0	0	0	0	0	0	0	0	8.56E-05	0	0
ASV1719	0	0	0	0	0	0	0	0	0	0	0	0	0	0	0	0	0	0	0	0	0	0	0	0	0	0	0	0	0	0	0	0	0	0	0	0	0	0	0	0	0	0	0	0	0	0	0	0	0
ASV1720	0	0	0	0	0	0	0	0	0	0	0	0	0	0	0	0	0	0	0	0	0	0	0	0	0	0	0	0	0	0	0	0	2.85E-05	0	0	0	0	0	0	0	0	0	0	0	0	0	0	0	0
ASV1721	0	0	0	0	0	0	0	0	0	0	0	0	0	0	0	0	0	0	0	0	0	0	0	0	0	0	0	0	0	0	0	0	0	0	0	0	0	0	0	0	0	0	0.000114165	0	0	0	0	0	0
ASV1722	0	0	0	0	0	0	0	0	0	0	0	0	0	0	0	0	0	0	0	0	0	0	0	0	0	0	0	0	0	0	0	0	0	0	0	0	0	0	0	0	0	0.000171248	0	0	0	0	0	0	0
ASV1723	0	0	0	0	0	0	0	0	0	0.000171248	0	0	0	0	0	0	0	0	0	0	0	0	0	0	0	0	0	0	0	0	0	0	0	0	0	0	0	0	0	0	0	0	0	0	0	0	0	0	0
ASV1724	0	0	0	0	0	8.56E-05	0	0	0	0	0	0	0	0	0	0	0	0	0	0	0	0	0	0	0	0	0	0	0	0	0	0	0	0	0	0	0	0	0	0	0	0	0	0	0	0	0	0	0
ASV1725	0	0	0	0	0	0.000114165	0	0	0	0	0	0	0	0	0	0	0	0	0	0	0	0	0	0	0	0	0	0	0	0	0	0	0	0	0	0	0	0	0	0	0	0	0	0	0	0	0	0	0
ASV1726	0	0	0	0	0	8.56E-05	0	0	0	0	0	0	0	0	0	0	0	0	0	0	0	0	0	0	0	0	0	0	0	0	0	0	0	0	0	0	0	0	0	0	0	0	0	0	0	0	0	0	0
ASV1727	0	0	0	0	0	8.56E-05	0	0	0	0	0	0	0	0	0	0	0	0	0	0	0	0	0	0	0	0	0	0	0	0	0	0	0	0	0	0	0	0	0	0	0	0	0	0	0	0	0	0	0
ASV1728	0	0	0	0	0	0	0	0	8.56E-05	0	0	0	0	0	0	0	0	0	0	0	0	0	0	0	0	0	0	0	0	0	0	0	0	0	0	0	0	0	0	0	0	0	0	0	0	0	0	0	0
ASV1729	0	0	0	0	0	0	5.71E-05	0	0	0	0	0	0	0	0	0	0	0	0	0	0	0	0	0	0	0	0	0	0	0	0	0	0	0	0	0	0	0	0	0	0	0	0	0	0	0	0	0	0
ASV1730	0	0	0	0	0	0	0	0	5.71E-05	0	0	0	0	0	0	0	0	0	0	0	0	0	0	0	0	0	0	0	0	0	0	0	0	0	0	0	0	0	0	0	0	0	0	0	0	0	0	0	0
ASV1731	0	0	0	0	0	0	0	0	5.71E-05	0	0	0	0	0	0	0	0	0	0	0	0	0	0	0	0	0	0	0	0	0	0	0	0	0	0	0	0	0	0	0	0	0	0	0	0	0	0	0	0
ASV1732	0	0	0	0	0	0	0	0	0.000114165	0	0	0	0	0	0	0	0	0	0	0	0	0	0	0	0	0	0	0	0	0	0	0	0	0	0	0	0	0	0	0	0	0	0	0	0	0	0	0	0
ASV1733	0	0	0	0	0	0	0	0	2.85E-05	0	0	0	0	0	0	0	0	0	0	0	0	0	0	0	0	0	0	0	0	0	0	0	0	0	0	0	0	0	0	0	0	0	0	0	0	0	0	0	0
ASV1734	0	0	0	0	0	0	0	0	8.56E-05	0	0	0	0	0	0	0	0	0	0	0	0	0	0	0	0	0	0	0	0	0	0	0	0	0	0	0	0	0	0	0	0	0	0	0	0	0	0	0	0
ASV1735	0	0	0	0	0	0	0	0	5.71E-05	0	0	0	0	0	0	0	0	0	0	0	0	0	0	0	0	0	0	0	0	0	0	0	0	0	0	0	0	0	0	0	0	0	0	0	0	0	0	0	0
ASV1736	0	0	0	0	0	0	0	0	5.71E-05	0	0	0	0	0	0	0	0	0	0	0	0	0	0	0	0	0	0	0	0	0	0	0	0	0	0	0	0	0	0	0	0	0	0	0	0	0	0	0	0
ASV1737	0	0	0	0	0	0	0	5.71E-05	0	0	0	0	0	0	0	0	0	0	0	0	0	0	0	0	0	0	0	0	0	0	0	0	0	0	0	0	0	0	0	0	0	0	0	0	0	0	0	0	0
ASV1738	0	0	0	0	0	0	0	0.000114165	0	0	0	0	0	0	0	0	0	0	0	0	0	0	0	0	0	0	0	0	0	0	0	0	0	0	0	0	0	0	0	0	0	0	0	0	0	0	0	0	0
ASV1739	0	0	0	0	0	0	0	2.85E-05	0	0	0	0	0.000142706	0	0	0	0	0	0	0	0	0	0	0	0	0	0	0	0	0	0	0	0	0	0	0	0	0	0	0	0	0	0	0	0	0	0	0	0
ASV1740	0	0	0	0	0	0	0	0	0	0	0	0	0	0	0	0	0	0	0	0	0	0	0	0	0	0	0	0	0	0	0	0	0	0	0	0	0	0	0	0	0	0	0	0	0	0	0	0	0
ASV1741	0	2.85E-05	0	0	0	0	0	2.85E-05	0	5.71E-05	0	0	0	0	0	0	0	0	0	0	0	0	0	0	0	0	0	0	0	0	0	0	0	0	0	0	0	0	0	0	0	0	0	0	0	0	0	0	0
ASV1742	0	0	0	0	0	0	0	0	0	0	0	0	0	0	0	0	0	0	0	0	0	0	0	0	0	0	5.71E-05	0	0	0	0	0	0	0	0	0	0	0	0	0	0	0	0	0	0	0	0	0	0
ASV1743	5.71E-05	0	0	0	0	0	0	0	0	0	0	0	0	0	0	0	0	0	0	0	0	0	0	0	0	0	0	0	0	0	0	0	0	0	0	0	0	0	0	0	0	0	0	0	0	0	0	0	0
ASV1744	0	0	0	0	0	0	0	0	0	0	0	0	0	0	0	0	0	0	0	0	0	0	0	0	0	0	0	0	0	0	0	0	0	0	0	0	0	0	0	0	0	0	0	0	0	0	0	0	0
ASV1745	0	0	0	0	0	0	0	0	0	0	0	0	0	0	0	0	0	0	0	0	0	0	0	0	0	0	0	0	0	0	0	0	0	0	0	0	0	0	0	0	0	0	0	0	0	0	0	0	0
ASV1746	0	0	0	0	0	0	0	0	0	0	0	0	0	0	0	0	0	0	0	0	0	0	0	0	0	0	0	0	0	0	0	0	0	0	0	0	0	0	0	0	0	0	0	0	0	0	0	0	0
ASV1747	0	0	0	0	0	0	0	0	0	0	0	0	0	0	0	0	0	0	0	0	0	0	0	0	0	0	0	0	0	0	0	0	0	0	0	0	0	0	0	0	0	0	0	0	0	0	0	0	0
ASV1748	0	0	0	0	0	0	0	0	0	0	0	0	0	0	0	0	0	0	0	0	0	0	0	0	0	0	0	0	0	0	0	0	0	0	0	0	0	0	0	0	0	0	0	0	0	0	0	0	0
ASV1749	0	0	0	0	0	0	0	0	0	0	0	0	0	0	0	0	0	0	0	0	0	0	0	0	0	0	0	0	0	0	0	0	0	0	0	0	0	0	0	0	0	0	0	0	0	0	0	0	0
ASV1750	0	0	0	0	0	0	0	0	0	0	0	0	0	0	0	0	0	0	0	0	0	0	0	0	0	0	0	0	0	0	0	0	0	0	0	0	0	0	0	0	0	0	0	0	0	0	0	0	0
ASV1751	0	0	0	0	0	0	0	0	0	0	0	0	0	0	0	0	0	0	8.56E-05	0	0	0	0	0	0	0	0	0	0	0	0	0	2.85E-05	0	0	0	0	0	0	0	0	0	0	0	0	0	0	0	0
ASV1752	0	0	0	0	0	0	0	0	0	0	0	0	0	0	0	0	0	0	0	0	0	0	0	0	0	0	0	0	0	2.85E-05	0	0	0	0	0	0	0	0	0	0	0	0	0	0	0	0	0	0	0
ASV1753	0	0	0	0.000114165	0	0	0	0	0	0	0	0	0	0	0	0	0	0	0	0	0	0	0	0	0	0	0	0	0	0	0	0	0	0	0	0	0	0	0	0	0	0	0	0	0	0	0	0	0
ASV1754	0	0	0	0.000114165	0	0	0	0	0	0	0	0	0	0	0	0	0	0	0	0	0	0	0	0	0	0	0	0	0	0	0	0	0	0	0	0	0	0	0	0	0	0	0	0	0	0	0	0	0
ASV1755	0	5.71E-05	0	0	0	0	0	0	0	0	0	0	0	0	0	0	0	0	0	0	0	0	0	0	0	0	0	0	0	0	0	0	0	0	0	0	0	0	0	0	0	0	0	0	0	0	0	0	0
ASV1756	5.71E-05	0	0	0	0	0	0	0	0	0	0	0	0	0	0	0	0	0	0	0	0	0	0	0	0	0	0	0	0	0	0	0	0	0	0	0	0	0	0	0	0	0	0	0	0	0	0	0	0
ASV1757	0	0	0	0	0	0	0	0	0	0	0	0	0	0	0	0	0	0	0	0	0	0	0	0	0	0	0	0	0	0	0	0	0	0	0	0	0	0	0	0	0	0	0	0	0	0	0	0	0
ASV1758	0	0	0	0	0	0	0	0	0	0	0	0	0	0	0	0	0	0	0	0	0	0	0	0	0	0	0	0	0	0	0	0	0	0	0	0	0	0.000114165	0	0	0	0	0	0	0	0	0	0	0
ASV1759	0	0	0	0	0	0	0	0	0	0	0	0	0	0	0	0	0	0	0	0	0	0	0	0	0	0	0	0	0	0	0	0	0	0	0	0	0	0.000114165	0	0	0	0	0	0	0	0	0	0	0
ASV1760	0	0	0	0	0	0	0	0	0	0	0	0	0	0	0	0	0	0	0	0	0	0	0	0	0	0	0	0	0	0	0	0	0	0	0	0	0	0.000142706	0	0	0	0	0	0	0	0	0	0	0
ASV1761	0	0	0	0	0	0	0	0	0	0	0	0	0	0	0	0	0	0	0	0	0	0	0	0	0	0	0	0	0	0	0	0	0	0	0	0	0	0.000142706	0	0	0	0	0	0	0	0	0	0	0
ASV1762	0	0	0	0	0	0	0	0	0	0	0	0	0	0	0	0	0	0	0	0	0	0	0	0	0	0	0	0	0	0	0	0	0	0	0	0	0.000171248	0	0	0	0	0	0	0	0	0	0	0	0
ASV1763	0	0	0	0	0	0	0	0	0	0	0	0	0	0	0	0	0	0	0	0	0	0	0	0	0	0	0	0	0	0	0	0	0	0	0	0	0.000114165	0	0	0	0	0	0	0	0	0	0	0	0
ASV1764	0	0	0	0	0	0	0	0	0	0	0	0	0	0	0	0	0	0	0	0	0	0	0	0	0	0	0	0	0	0	0	0	0	0	0	0	0.000114165	0	0	0	0	0	0	0	0	0	0	0	0
ASV1765	0	0	0	0	0	0	0	0	0	0	0	0	0	0	0	0	0	0	0	0	0	0	0	0	0	0	0	0	0	0	0	0	0	0	0	0	0.000142706	0	0	0	0	0	0	0	0	0	0	0	0
ASV1766	0	0	0	0	0	0	0	0	0	0	0	0	0	0	0	0	0	0	0	0	0	0	0	0	0	0.000114165	0	0	0	0	0	0	0	0	0	0	0	0	0	0	0	0	0	0	0	0	0	0	0
ASV1767	0	0	0	0	0	0	0	0	0	0	0	0	0	0	0	0	0	0	0	0	0	0	0	0	0	0	0	0	0	0	0	0	0	0	0	0	8.56E-05	0	0	0	0	0	0	0	0	0	0	0	0
ASV1768	0	0	0	0	0	0	0	0	0	0	0	0	0	0	0	0	0	0	0	0	0	0	0	0	0	0	0	0	0	0	0	0	0	0	0	0	0.000114165	0	0	0	0	0	0	0	0	0	0	0	0
ASV1769	0	0	0	0	0	0	0	0	0	0	0	0	0	0	0	0	0	0	0	0	0	0	0	0	0	0	0	0	0	0	0	0	0	0	0	8.56E-05	5.71E-05	0	0	0	0	0	0	0	0	0	0	0	0
ASV1770	0	0	0	0	0	0	0	0	0	0	0	0	0	0	0	0	0	0	0	0	0	0	0	0	0	0	0	0	0	0	0	0	0	0	0	0	0	0	0	0	0	0	0	0	0	0	0	0	0
ASV1771	0	0	0	0	0	0	0	0	0	0	0	0	0	0	0	0	0	0	0	0	0	0	0	0	0	0	0	0	0	0	0	0	0	0	0	0	0.000114165	0	0	0	0	0	0	0	0	0	0	0	0
ASV1772	0	0	0	0	0	0	0	0	0	0	0	0	0	0	0	0	0	0	0	0	0	0	0	0	0	0	0	0	0	0	0	0	0	0	0	0	0	0	0	0	0	0	0	0	0	0	0	0	0
ASV1773	0	0	0	0	0	0	0	0	0	0	0	0	0	0	0	0	0	0	0	0	0	0	0	0	0	0	0	0	0	0	0	0	0	0	0	0	0	0	0	0	0	0	0	0	0	0	0	0	0
ASV1774	0	0	0	0	0	0	0	0	0	0	0	0	0	0	0	0	0	0	0	0	0	0	0	0	0	0	0	0	0	0	0	0	0	0	0	0	0	0	0	0	0	0	0	0	0	0	0	0	0
ASV1775	0	0	0	0	0	0	2.85E-05	0	0	0	0	0	0	0	2.85E-05	0	0	0	0	0	0	0	2.85E-05	0	0	0	0	0	0	0	0	0	0	0	0	0	0	0	0	0	0	0	0	0	0	0	0	0	0
ASV1776	0	0	0	0	0	0	0	0	0	0	0	0	0	0	0	0	0	0	0	0	0	2.85E-05	0	0	0	0	0	2.85E-05	0	0	0	0	0	0	0	0	0	0	0	0	0	0	2.85E-05	0	0	0	0	0	0
ASV1777	0	0	0	0	0	0	0	0	0	0	0	0	0	0	0	0	0	0	0	0	0	0	0	0	0	0	0	0	0	0	0	0	0	0	0	0	0	0	0	0	0	0	0	0	0	0	0	0	0
ASV1778	0	0	0	0	0	0	0	0	0	0	0	0	0	0	0	0	0	0	0	0	0	0	0	0	0	0	0	0	0	0	0	0	0	0	0	0	0	0	0	0	0	0	0	0	0	0	0	0	0
ASV1779	0	0	0	0	0	0	0	0	0	0	0	0	0	0	0	0	0	0	0	0	0	0	0	0	0	0	0	0	0	0	0	0	0	0	0	0	0	0	0	0	0	0	0	0	0	0	0	0	0
ASV1780	0	0	0	0	0	0	0	0	0	0	0	0	0	0	0	0	0	0	0	0	0	0	0	0	0	0	0	0	0	0	0	0	0	0	0	0	0	0	0	0	0	0	0	0	0	0	0	0	0
ASV1781	0	0	0	0	0	0	0	0	0	0	0	0	0	0	0	0	0	0	0	0	0	0	0	0	0	0	0	0	0	0	0	0	0	0	0	0	0	0	0	0	0	0	0	0	0	0	0	0	0
ASV1782	0	0	0	0	0	0	0	0	0	0	0	0	0	0	0	0	0	0	0	0	0	0	0	0	0	0	0	0	0	0	0	0	0	0	0	0	0	0	0	0	0	0	0	0	0	0	0	0	0
ASV1783	0	0	0	0	0	0	0	0	0	0	0	0	0	0	0	0	0	0	0	0	0	0	0	0	0	0	0	0	0	0	0	0	0	0	0	0	0	0	0	0	0	0	0	0	0	0	0	0	0
ASV1784	0	0	0	0	0	0	0	0	0	0	0	0	0	0	0	0	0	0	0	0	0	0	0	0	0	0	0	0	0	0	0	0	0	0	0	0	0	0	0	0	0	0	0	0	0	0	0	0	0
ASV1785	0	0	0	0	0	0	0	0	0	0	0	0	0	0	0	0	0	0	0	0	0	0	0	0	0	0	0	0	0	0	0	0	0	0	0	0	0	0	0	0	0	0	0	0	0	0	0	0	0
ASV1786	0	0	0	0	0	0	0	0	0	0	0	0	0	0	0	0	0	0	0	0	0	0	0	0	0	0	0	0	0	0	0	0	0	0	0	0	0	0	0	0	0	0	0	0	2.85E-05	0	0	0	0
ASV1787	0	0	0	0	0	0	0	0	0	0	0	0	0	0	0	0	0	0	0	0	0	0	0	0	0	0	0	0	0	0	0	0	0	0	0	0	0	0	0	0	0	0	0	0	0	0	0	0	0
ASV1788	0	0	0	0	0	0	0	0	0	0	0	0	0	0	0	0	0	0	0	0	0	0	0	0	0	0	0	0	0	0	0	0	0	0	0	0	0	0	0	0	0	0	0	0	0	0	0	0	0
ASV1789	0	0	0	0	0	0	0	0	0	0	0	0	0	0	0	0	0	0	0	0	0	0	0	0	0	0	0	0	0	0	0	0	0	0	0	0	0	0	0	0	0	0	0	0	0	0	0	0	0
ASV1790	0	0	0	0	0	0	0	0	0	0	0	0	0	0	0	0	0	0	0	0	0	0	0	0	0	0	0	0	0	0	0	0	0	0	0	0	0	0	0	0	0	0	0	0	0	0	0	0	0
ASV1791	0	0	0	0	0	0	0	0	0	0	0	0	0	0	0	0	0	0	0	0	0	0	0	0	0	0	0	0	0	0	0	0	0	0	0	0	0	0	0	0	0	0	0	0	0	0	0	0	0
ASV1792	0	0	0	0	0	0	0	0	0	0	0	0	0	0	0	0	0	0	0	0	0	0	0	0	0	0	0	0	0	0	0	0	0	0	0	0	0	0	0	0	0	0	0	0	0	0	0	0	0
ASV1793	0	0	0	0	0	0	0	0	0	0	0	0	0	0	0	0	0	0	0	0	0	0	0	0	0	0	0	0	0	0	0	0	0	0	0	0	0	0	0	0	0	0	0	0	0	0	0	0	0
ASV1794	0	0	0	0	0	0	0	0	0	0	0	0	0	0	0	0	0	0	0	0	0	0	0	0	0	0	0	0	0	0	0	0	0	0	0	0	0	0	0	0	0	0	0	0	0	0	0	0	0
ASV1795	0	0	0	0	0	0	0	0	0	0	0	0	0	0	0	0	0	0	0	0	0	0	0	0	0	0	0	0	0	0	0	0	0	0	0	0	0	0	0	0	0	0	0	0	0	0	0	0	0
ASV1796	0	0	0	0	0	0	0	0	0	0	0	0	0	0	0	0	0	0	0	0	0	0	0	0	0	0	0	0	0	0	0	0	0	0	0	0	0	0	0	0	0	0	0	0	0	0	0	0	0
ASV1797	0	0	0	0	0	0	0	0	0	0	0	0	0	0	0	0	0	0	0	0	0	0	0	0	0	0	0	0	0	0	0	0	0	0	0	0	0	0	0	0	0	0	0	0	0	0	0	0	0
ASV1798	0	0	0	0	0	0	0	0	0	0	0	0	0	0	0	0	0	0	0	0	0	0	0	0	0	0	0	0	0	0	0	0	0	0	0	0	0	0	0	0	0	0	0	0	0	0	0	0	0
ASV1799	0	0	0	0	0	0	0	0	0	0	0	0	0	0	0	0	0	0	0	0	0	0	0	0	0	0	0	0	0	0	0	0	0	0	0	0	0	0	0	0	0	0	0	0	0	0	0	0	0
ASV1800	0	0	0	0	0	0	0	0	0	0	0	0	0	0	0	0	0	0	0	0	0	0	0	0	0	0	0	0	0	0	0	0	0	0	0	0	0	0	0	0	0	0	0	0	0	0	0.000142706	0	0
ASV1801	0	0	0	0	0	0	0	0	0	0	0	0	0	0	0	0	0	0	0	0	0	0	0	0	0	0	0	0	0	0	0	0	0	0	0	0	0	0	0	0	0	0	0	0	0	0	5.71E-05	0	2.85E-05
ASV1802	0	0	0	0	0	0	0	0	0	0	0	0	0	0	0	0	0	0	0	0	0	0	0	0	0	0	0	0	0	0	0	0	0	0	0	0	0	0	0	0	0	0	0	0	0	0	0	0	0
ASV1803	0	0	0	0	0	0	0	0	0	0	0	0	0	0	0	0	0	0	0	0	0	0	0	0	0	0	0	0	0	0	0	0	0	0	0	0	0	0	0	0	0	0	0	0	0	0	0	0	0
ASV1804	0	0	0	0	0	0	2.85E-05	0	0	0	0	0	0	0	0	0	0	0	0	0	0	0	0	0	0	0	0	0	0	0	0	0	0	0	0	0	0	0	0	0	0	0	0	0	0	0	0	0	0
ASV1805	0	0	0	0	0	0	0	0	0	0	0	0	0	0	0	0	0	0	0	0	0	0	0	0	0	0	0	0	0	0	0	0	0	0	0	0	0	0	0	0	0	0	0	0	0	0	0	0	0
ASV1806	0	0	0	0	0	0	0	0	0	0	0	0	0	0	0	0	0	0	0	0	0	0	0	0	0	0	0	0	0	0	0	0	0	0	0	0	0	0	0	0	0	0	0	0	0	0	0	0	0
ASV1807	0	0	0	0	0	0	0	0	0	0	0	0	0	0	0	0	0	0	0	0	0	0	0	0	0	0	0	0	0	0	0	0	0	0	0	0	0	0	0	0	0	0	0	0	0	0	0	0.000142706	0
ASV1808	0	0	0	0	0	0	0	0	0	0	0	0	0	0	0	0	0	0	0	0	0	0	0	0	0	0	0	0	0	0	0	0	0	0	0	0	0	0	0	0	0	0	0	0	0	0	0	0.000142706	0
ASV1809	0	0	0	0	0	0	0	0	0	0	0	0	0	0	0	0	0	0	0	0	0	0	0	0	0	0	0	0	0	0	0	0	0	0	0	0	0	0	0	0	0	0	0	0	0	0	0	0.000142706	0
ASV1810	0	0	0	0	0	0	0	0	0	0	0	0	0	0	0	0	0	0	0	0	0	0	0	0	0	0	0	0	0	0	0	0	0	0	0	0	0	0	0	0	0	0	0	0	0	0	0	0	0
ASV1811	0	0	0	0	0	0	0	0	0	0	0	0	0	0	0	0	0	0	0	0	0	0	0	0	0	0	0	0	0	0	0	0	0	0	0	0	0	0	0	0	0	0	0	0.000142706	0	0	0	0	0
ASV1812	0	0	0	0	0	0	0	0	0	0	0	0	0	0	0	0	0	0	0	0	0	0	0	0	0	0	0	0	0	0	0	0	0	0	0	0	0	0	0	0	0	0	0	0	0	0	0.000142706	0	0
ASV1813	0	0	0	0	0	0	0	0	0	0	0	0	0	0	0	0	0	0	0	0	0	0	0	0	0	0	0	0	0	0	0	0	0	0	0	0	0	0	0	0	0	0	0	0	0	0.000114165	0	0	0
ASV1814	0	0	0	0	0	0	0	0	0	0	0	0	0	0	0	0	0	0	0	0	0	0	0	0	0	0	0	0	0	0	0	0	0	0	0	0	0	0	0	0	0	0	0	0	0	0.000114165	0	0	0
ASV1815	0	0	0	0	0	0	0	0	0	0	0	0	0	0	0	0	0	0	0	0	0	0	0	0	0	0	0	0	0	0	0	0	0	0	0	0	0	0	0	0	0	0	0	0	0.000142706	0	0	0	0
ASV1816	0	0	0	0	0	0	0	2.85E-05	0	0	0	5.71E-05	0	0	0	0	2.85E-05	0	0	0	0	0	0	0	0	0	0	0	0	0	0	0	0	0	0	0	0	0	0	0	0	0	0	0	0	0	0	0	0
ASV1817	0	0	0	0	0	0	0	0	0	0	0	0	0	0	0	0	5.71E-05	0	0	0	0	0	0	0	0	0	0	0	0	0	0	0	0	0	0	0	0	0	0	0	0	0	0	0	0	0	0	0	0
ASV1818	0	0	0	0	0	0	0	0	0	0	0	0	0	0	0	0.000171248	0	0	0	0	0	0	0	0	0	0	0	0	0	0	0	0	0	0	0	0	0	0	0	0	0	0	0	0	0	0	0	0	0
ASV1819	0	0	0	0	0	0	0	0	0	0	0	0	0	0	0.000114165	0	0	0	0	0	0	0	0	0	0	0	0	0	0	0	0	0	0	0	0	0	0	0	0	0	0	0	0	0	0	0	0	0	0
ASV1820	0	0	0	0	0	0	0	0	0	0	0	0	0	0	0	0	0	0	8.56E-05	0	0	0	0	0	0	0	0	0	0	0	0	0	0	0	0	0	0	0	0	0	0	0	0	0	0	0	0	0	0
ASV1821	0	0	0	0	0	0	2.85E-05	0	0	0	0	0	0	0	0	0	0	0	0	0	0	0	0	0	0	0	0	0	0	0	0	0	0	0	0	0	0	0	0	0	0	0	0	0	0	0	0	0	0
ASV1822	0	0	0	0	0	0	0	0	0	0	0	0	0	0	0	0	0	0.000142706	0	0	0	0	0	0	0	0	0	0	0	0	0	0	0	0	0	0	0	0	0	0	0	0	0	0	0	0	0	0	0
ASV1823	0	0	0	0	0	0	0	0	0	0	0	0	0	0	0	0	0	0	0	0	0	0	0	0	0	0	0	0	0	0	0	0	0	0	0	0	0	0	0	0	0	0	0	0	0	0	0	0	0
ASV1824	0	0	0	0	0	0	2.85E-05	0	0	2.85E-05	0	0	0	0	0	0	0	0	0	0	0	0	0	0	0	0	0	0	0	0	0	0	0	0	0	0	0	0	0	0	0	0	0	0	0	0	0	0	0
ASV1825	0	0	0	0	0	0	0	0	5.71E-05	0	0	0	0	0	0	0	0	0	0	0	0	0	0	0	0	0	0	0	0	0	0	0	0	0	0	0	0	0	0	0	0	0	0	0	0	0	0	0	0
ASV1826	0	0	0	0	0	0	2.85E-05	0	0	0	0	0	0	0	0	0	0	0	0	0	0	0	0	0	0	0	0	0	0	0	0	0	0	0	0	0	0	0	0	0	0	0	0	0	0	0	0	0	0
ASV1827	0	0	0	0	0	0	5.71E-05	0	0	0	0	0	0	0	0	0	0	0	0	0	0	0	0	0	0	0	0	0	0	0	0	0	0	0	0	0	0	0	0	0	0	0	0	0	0	0	0	0	0
ASV1828	0	0	0	0	0	0	0	0	0	0	0	0	0	0	0	0	0	0	0	0	0	0	0	0	0	0	0	0	0	0	0	0	0	0	0	0	0	0	0	0	0	0	0	2.85E-05	0	0	5.71E-05	0	0
ASV1829	0	0	0	0	0	0	0	0	0	0	0	0	0	0	0	0	0	0	0	0	0	0	0	0	0	0	0	0	0	0	0	0	0	0	0	0	0	0	0	0	0	0	0	0	0	0	0	0	0
ASV1830	0	0	0	0	0	0	0	0	0	0	0	0	0	0	0	0	0	0	0	0	0	0	0	0	0	0	0	0	0	0	0	0	0	0	0	0	0	0	0	0	0	0	0.000114165	0	0	0	0	0	0
ASV1831	0	0	0	0	0	0	0	0	0	0	0	0	0	0	0	0	0	0	0	0	0	0	0	0	0	0	0	0	0	0	0	0	0	0	0	0	0	0	0	0	0	0.000142706	0	0	0	0	0	0	0
ASV1832	0	0	0	0	0	0	0	0	0	0	0	0	0	0	0	0	0	0	0	0	0	0	0	0	0	0	0	0	0	0	0	0	0	0	0	0	0	0	5.71E-05	0	0	0	0	0	0	0	0	0	0
ASV1833	0	0	0	0	0	0	0	0	0	0	0.000142706	0	0	0	0	0	0	0	0	0	0	0	0	0	0	0	0	0	0	0	0	0	0	0	0	0	0	0	0	0	0	0	0	0	0	0	0	0	0
ASV1834	0	0	0	0	0	0	0	0	0	0.000142706	0	0	0	0	0	0	0	0	0	0	0	0	0	0	0	0	0	0	0	0	0	0	0	0	0	0	0	0	0	0	0	0	0	0	0	0	0	0	0
ASV1835	0	0	0	0	0	0	0	0	0	0	0	0	0	0.000171248	0	0	0	0	0	0	0	0	0	0	0	0	0	0	0	0	0	0	0	0	0	0	0	0	0	0	0	0	0	0	0	0	0	0	0
ASV1836	0	0	0	0	0	8.56E-05	0	0	0	0	0	0	0	0	0	0	0	0	0	0	0	0	0	0	0	0	0	0	0	0	0	0	0	0	0	0	0	0	0	0	0	0	0	0	0	0	0	0	0
ASV1837	0	0	0	0	0	0	0	0	8.56E-05	0	0	0	0	0	0	0	0	0	0	0	0	0	0	0	0	0	0	0	0	0	0	0	0	0	0	0	0	0	0	0	0	0	0	0	0	0	0	0	0
ASV1838	0	0	0	0	0	0	0	0	5.71E-05	0	0	0	0	0	0	0	0	0	0	0	0	0	0	0	0	0	0	0	0	0	0	0	0	0	0	0	0	0	0	0	0	0	0	0	0	0	0	0	0
ASV1839	0	0	0	0	0	0	0	0	5.71E-05	0	0	0	0	0	0	0	0	0	0	0	0	0	0	0	0	0	0	0	0	0	0	0	0	0	0	0	0	0	0	0	0	0	0	0	0	0	0	0	0
ASV1840	0	0	0	0	0	0	0	0	5.71E-05	0	0	0	0	0	0	0	0	0	0	0	0	0	0	0	0	0	0	0	0	0	0	0	0	0	0	0	0	0	0	0	0	0	0	0	0	0	0	0	0
ASV1841	0	0	0	0	0	0	0	0	5.71E-05	0	0	0	0	0	0	0	0	0	0	0	0	0	0	0	0	0	0	0	0	0	0	0	0	0	0	0	0	0	0	0	0	0	0	0	0	0	0	0	0
ASV1842	0	0	0	0	0	0	0	0	8.56E-05	0	0	0	0	0	0	0	0	0	0	0	0	0	0	0	0	0	0	0	0	0	0	0	0	0	0	0	0	0	0	0	0	0	0	0	0	0	0	0	0
ASV1843	0	0	0	0	0	0	0	0	5.71E-05	0	0	0	0	0	0	0	0	0	0	0	0	0	0	0	0	0	0	0	0	0	0	0	0	0	0	0	0	0	0	0	0	0	0	0	0	0	0	0	0
ASV1844	0	0	0	0	0	0	0	0	5.71E-05	0	0	0	0	0	0	0	0	0	0	0	0	0	0	0	0	0	0	0	0	0	0	0	0	0	0	0	0	0	0	0	0	0	0	0	0	0	0	0	0
ASV1845	0	0	0	0	0	0	0	0	5.71E-05	0	0	0	0	0	0	0	0	0	0	0	0	0	0	0	0	0	0	0	0	0	0	0	0	0	0	0	0	0	0	0	0	0	0	0	0	0	0	0	0
ASV1846	0	0	0	0	0	0	0	0	5.71E-05	0	0	0	0	0	0	0	0	0	0	0	0	0	0	0	0	0	0	0	0	0	0	0	0	0	0	0	0	0	0	0	0	0	0	0	0	0	0	0	0
ASV1847	0	0	0	0	0	0	0	5.71E-05	0	0	0	0	0	0	0	0	0	0	0	0	0	0	0	0	0	0	0	0	0	0	0	0	0	0	0	0	0	0	0	0	0	0	0	0	0	0	0	0	0
ASV1848	0	0	0	0	0	0	2.85E-05	0	0	0	0	0	0	0	0	0	0	0	0	0	0	0	0	0	0	0	0	0	0	0	0	0	0	0	0	0	0	0	0	0	0	0	0	0	0	0	0	0	0
ASV1849	0	0	0	0	0	0	2.85E-05	0	0	0	0	0	0	0	0	0	0	0	0	0	0	0	0	0	0	0	0	0	0	0	0	0	0	0	0	0	0	0	0	0	0	0	0	0	0	0	0	0	0
ASV1850	0	0	0	0	0	0	5.71E-05	0	0	0	0	0	0	0	0	0	0	0	0	0	0	0	0	0	0	0	0	0	0	0	0	0	0	0	0	0	0	0	0	0	0	0	0	0	0	0	0	0	0
ASV1851	0	0	0	0	0	0	0	0	0	0	0	0	0	0	0	0	0	0	0	0	0	0	0	0	0	0	0	0	0	0	0	0	0	0	0	0	0	0	0	0	0	0	0	0	0	0	0	0	0
ASV1852	0	0	0	0	0	0	0	0	0	0	0	0	0	0	0	0	0	0	0	0	0	0	0	0	0	0	0	0	0	0	0	0	0	0	0	0	0	0	0	0	0	0	0	0	0	0	0	0	0
ASV1853	0	0	0	0	0	0	0	0	0	0	0	0	0	0	0	0	0	0	0	0	0	0	0	0	0	0	0	0	0	0	0	0	0	0	0	0	0	0	0	0	0	0	0	0	0	0	0	0	0
ASV1854	5.71E-05	0	0	0	0	0	0	0	0	0	0	0	0	0	0	0	0	0	0	0	0	0	0	0	0	0	0	0	0	0	0	0	0	0	0	0	0	0	0	0	0	0	0	0	0	0	0	0	0
ASV1855	0	0	0	0	0	0	2.85E-05	0	0	0	0	0	0	0	0	0	0	0	0	0	0	0	0	0	0	0	0	0	0	0	0	0	0	0	0	0	0	0	0	0	0	0	0	0	0	0	0	0	0
ASV1856	0	0	0	0	0	0	0	0	0	0	0	0	0	0	0	0	0	0	0	0	0	0	0	0	0	0	0	0	0	0	0	0	0	0	0	0	0	0	0	0	0	0	0	0	0	0	0	0	0
ASV1857	0	0	0	0	0	0	0	0	0	0	0	0	0	0	0	0	0	0	0	0	0	0	0	0	0	0	0	0	0	0	0	0	0	0	0	0	0	0	0	0	0	0	0	0	0	0	0	0	0
ASV1858	0	0	0	0	0	0	0	0	0	0	0	0	0	0	0	0	0	0	0	0	0	0	0	0	0	0	0	0	0	0	0	0	0	0	0	0	0	0	0	0	0	0	0	0	0	0	0	0	0
ASV1859	0	0	0	0	0	0	0	0	0	0	0	0	0	0	0	0	0	0	0	0	0	0	0	0	0	0	0	0	0	0	0	0	0	0	0	0	0	0	0	0	0	0	0	0	0	0	0	0	0
ASV1860	0	0	0	0	0	0	0	0	0	0	0	0	0	0	0	0	0	0	0	0	0	0	0	0	0	0	0	0	0	0	0	0	0	0	0	0	0	0	0	0	0	0	0	0	0	0	0	0	0
ASV1861	0	0	0	0	0	0	0	0	0	0	0	0	0	0	0	0	0	0	0	0	0	0	0	0	0	0	0	0	0	0	0	0	0	0	0	0	0	0	0	0	0	0	0	0	0	0	0	0	0
ASV1862	0	0	0	0	0	0	0	0	0	0	0	0	0	0	0	0	0	0	0	0	0	0	0	0	0	0	0	0	0	0	0	0	5.71E-05	0	0	0	0	0	0	0	0	0	0	0	0	0	0	0	0
ASV1863	0	0	0	0	0	0	0	0	0	0	0	0	0	0	0	0	0	0	0	0	0	0	0	0	0	0	0	0	0	0	0	5.71E-05	0	0	0	0	0	0	0	0	0	0	0	0	0	0	0	0	0
ASV1864	0	0	0	0	0	0	0	0	2.85E-05	0	0	0	0	0	0	0	0	0	0	0	0	0	0	0	0	0	0	0	0	2.85E-05	0	0	0	0	0	0	0	0	0	0	0	0	0	0	0	0	0	0	0
ASV1865	0	0	0	0	0	0	0	0	0	0	0	0	0	0	0	0	0	0	0	0	0	0	0	0	0	0	0	0	0	2.85E-05	0	0	0	0	0	0	0	0	0	0	0	0	0	0	0	0	0	0	0
ASV1866	0	0	0	5.71E-05	0	0	0	0	0	0	0	0	0	0	0	0	0	0	0	0	0	0	0	0	0	0	0	0	0	0	0	0	0	0	0	0	0	0	0	0	0	0	0	0	0	0	0	0	0
ASV1867	0	5.71E-05	0	0	0	0	0	0	0	0	0	0	0	0	0	0	0	0	0	0	0	0	0	0	0	0	0	0	0	0	0	0	0	0	0	0	0	0	0	0	0	0	0	0	0	0	0	0	0
ASV1868	0	0	0	0	0	0	0	0	0	0	0	0	0	0	0	0	0	0	0	0	0	0	0	0	0	0	0	0	0	0	0	0	0	0	0	0	0	0.000199789	0	0	0	0	0	0	0	0	0	0	0
ASV1869	0	0	0	0	0	0	0	0	0	0	0	0	0	0	0	0	0	0	0	0	0	0	0	0	0	0	0	0	0	0	0	0	0	0	0	0	0	0	0	0	0	0	0	0	0	0	0	0	0
ASV1870	0	0	0	0	0	0	0	0	0	0	0	0	0	0	0	0	0	0	0	0	0	0	0	0	0	0	0	0	0	0	0	0	0	0	0	0	0	0.000142706	0	0	0	0	0	0	0	0	0	0	0
ASV1871	0	0	0	0	0	0	0	0	0	0	0	0	0	0	5.71E-05	0	0	0	0	0	0	0	0	0	0	0	0	0	0	0	0	0	0	0	0	0	0	5.71E-05	0	0	0	0	0	0	0	0	0	0	0
ASV1872	0	0	0	0	0	0	0	0	0	0	0	0	0	0	0	0	0	0	0	0	0	0	0	0	0	0	0	0	0	0	0	0	0	0	0	0	0.000114165	0	0	0	0	0	0	0	0	0	0	0	0
ASV1873	0	0	0	0	0	0	0	0	0	0	0	0	0	0	0	0	0	0	0	0	0	0	0	0	0	0	0	0	0	0	0	0	0	0	0	0	8.56E-05	0	0	0	0	0	0	0	0	0	0	0	0
ASV1874	0	0	0	0	0	0	0	0	0	0	0	0	0	0	0	0	0	0	0	0	0	8.56E-05	0	0	0	0	0	0	0	0	0	0	0	0	0	0	5.71E-05	0	0	0	0	0	0	0	0	0	0	0	0
ASV1875	0	0	0	0	0	0	0	0	0	0	0	0	0	0	0	0	0	0	0	0	0	0	0	0	0	0	0	0	0	0	0	0	0	0	0.000114165	0	0	0	0	0	0	0	0	0	0	0	0	0	0
ASV1876	0	0	0	0	0	0	0	0	0	0	0	0	0	0	0	0	0	0	0	0	0	0	0	0	0	0	0	0	0	0	0	0	0	0	0.000171248	0	0	0	0	0	0	0	0	0	0	0	0	0	0
ASV1877	0	0	0	0	0	0	0	0	0	0	0	0	0	0	0	0	0	0	0	0	0	0	0	0	0	0	0	0	0	0	0	0	0	0	0.000114165	0	0	0	0	0	0	0	0	0	0	0	0	0	0
ASV1878	0	0	0	0	0	0	0	0	0	0	0	0	0	0	0	0	0	0	0	0	0	0	0	0	0	0	0	0	0	0	0	0	0	0	0.000114165	0	0	0	0	0	0	0	0	0	0	0	0	0	0
ASV1879	0	0	0	0	0	0	0	0	0	0	0	0	0	0	0	0	0	0	0	0	0	0	0	0	0	0	0	0	0	0	0	0	0	0	0.000171248	0	0	0	0	0	0	0	0	0	0	0	0	0	0
ASV1880	0	0	0	0	0	0	0	0	0	0	0	0	0	0	0	0	0	0	0	0	0	0	0	0	0	0	0	0	0	0	0	0	0	0	0	0	0.000142706	0	0	0	0	0	0	0	0	0	0	0	0
ASV1881	0	0	0	0	0	0	0	0	0	0	0	0	0	0	0	0	0	0	0	0	0	0	0	0	0	0	0	0	0	0	0	0	0	0	0	0	0	0	0	0	0	0	0	0	0	0	0	0	0
ASV1882	0	0	0	0	0	0	0	0	0	0	0	0	0	0	0	0	0	0	0	0	0	0	0	0	0	0	0	0	0	0	0	0	0	0	0.000114165	0	0	0	0	0	0	0	0	0	0	0	0	0	0
ASV1883	0	0	0	0	0	0	0	0	0	0	0	0	0	0	0	0	0	0	0	0	0	0	0	0	0	0	0	0	0	0	0	0	0	0	0	0	0	0	0	0	0	0	0	0	0	0	0	0	0
ASV1884	0	0	0	0	0	0	0	0	0	0	0	0	0	0	0	0	0	0	0	0	0	0	0	0	0	0	0	0	0	0	0	0	0	0	5.71E-05	0	0	0	0	0	0	0	0	0	0	0	0	0	0
ASV1885	0	0	0	0	0	0	0	0	0	0	0	0	0	0	0	0	0	0	0	0	0	0	0	0	0	0	0	0	0	0	0	0	0	0	0	0	0	0	0	0	0	0	0	0	0	0	0	0	0
ASV1886	0	0	0	0	0	0	0	0	0	0	0	0	0	0	0	0	0	0	0	0	0	0	0	0	0	0	0	0	0	0	0	0	0	0	0	0	0	0	0	0	0	0	0	0	0	0	0	0	0
ASV1887	0	0	0	0	0	0	0	0	0	0	0	0	0	0	0	0	0	0	0	0	0	0	0	0	0	0	0	0	0	0	0	0	0	0	0	0	0	0	0	0	0	0	0	0	0	0	0	0	0
ASV1888	0	0	0	0	0	0	0	0	0	0	0	0	0	0	0	0	0	0	0	0	0	0	0	0	0	0	0	0	0	0	0	0	0	0	0	0	0	0	0	0	0	0	0	0	0	0	0	0	0
ASV1889	0	0	0	0	0	0	0	0	0	0	0	0	0	0	0	0	0	0	0	0	0	0	0	0	0	0	0	0	0	0	0	0	0	0	0	0	0	0	0	0	0	0	0	0	0	0	0	0	0
ASV1890	0	0	0	0	0	0	0	0	0	0	0	0	0	0	0	0	0	0	0	5.71E-05	0	0	0	0	0	0	0	0	0	0	0	0	0	0	0	0	0	0	0	0	0	0	0	0	0	0	0	0	0
ASV1891	0	0	0	0	0	0	0	0	0	0	0	0	0	0	0	0	0	0	0	0	0	0.000142706	0	0	0	0	0	0	0	0	0	0	0	0	0	0	0	0	0	0	0	0	0	0	0	0	0	0	0
ASV1892	0	0	0	0	0	0	0	0	0	0	0	0	0	0	0	0	0	0	0	0	0	0	0	8.56E-05	0	0	0	0	0	0	0	0	0	0	0	0	0	0	0	0	0	0	0	0	0	0	0	0	0
ASV1893	0	0	0	0	0	0	0	0	0	0	0	0	0	0	0	0	0	0	0	0	0	0	0	0	8.56E-05	0	0	0	0	0	0	0	0	0	0	0	0	0	0	0	0	0	0	0	0	0	0	0	0
ASV1894	0	0	0	0	0	0	0	0	0	0	0	0	0	0	0	0	0	0	0	0	0	0	0	0	0	0.000114165	0	0	0	0	0	0	0	0	0	0	0	0	0	0	0	0	0	0	0	0	0	0	0
ASV1895	0	0	0	0	0	0	0	0	0	0	0	0	0	0	0	0	0	0	0	0	0	0	0	0	0	0	0	0	5.71E-05	0	0	0	0	0	0	0	0	0	0	0	0	0	0	0	0	0	0	0	0
ASV1896	0	0	0	0	0	0	0	0	0	0	0	0	0	0	0	0	0	0	0	0	0	0	0	0	0	0	0	0	5.71E-05	0	0	0	0	0	0	0	0	0	0	0	0	0	0	0	0	0	0	0	0
ASV1897	0	0	0	0	0	0	0	0	0	0	0	0	0	0	0	0	0	0	0	0	0	0	0	0	0	0	0	0	0	0	0	0	0	0	0	0	0	0	0	0	0	0	0	0	0	0	0	0	0
ASV1898	0	0	0	0	0	0	0	0	0	0	0	0	0	0	0	0	0	0	0	0	0	0	0	0	0	0	0	0	0	0	0	0	0	0	0	0	0	0	0	0	0	0	0	0	0	0	0	0	0
ASV1899	0	0	0	0	0	0	0	0	0	0	0	0	0	0	0	0	0	0	0	0	0	0	0	0	0	0	0	0	0	0	0	0	0	0	0	0	0	0	0	0	0	0	0	0	0	0	0	0	0
ASV1900	0	0	0	0	0	0	0	0	0	0	0	0	0	0	0	0	0	0	0	0	0	0	0	0	0	8.56E-05	0	0	0	0	0	0	0	0	0	0	0	0	0	0	0	0	0	0	0	0	0	0	0
ASV1901	0	0	0	0	0	0	0	0	0	0	0	0	0	0	0	0	0	0	0	0	0	0	0	0	0	0	0	0	0	0	0	0	0	0	0	0	0	0	0	0	0	0	0	0	0	0	0	0	0
ASV1902	0	0	0	0	0	0	0	0	0	0	0	0	0	0	0	0	0	0	0	0	0	0	0	0	0	0	0	0	0	0	0	0	0	0	0	0	0	0	0	0	0	0	0	0	0	0	0	0	0
ASV1903	0	0	0	0	0	0	0	0	0	0	0	0	0	0	0	0	0	0	0	0	0	0	0	0	0	0	0	0	0	0	0	0	0	0	0	0	0	0	0	0	0	0	0	0	0	0	0	0	0
ASV1904	0	0	0	0	0	0	0	0	0	0	0	0	0	0	0	0	0	0	0	0	0	0	0	0	0	0	0	0	0	0	0	0	0	0	0	0	0	0	0	0	0	0	0	0	0	0	0	0	0
ASV1905	0	0	0	0	0	0	0	0	0	0	0	0	0	0	0	0	0	0	0	0	0	0	0	0	0	0	0	0	0	0	0	0	0	0	0	0	0	0	0	0	0	0	0	0	0	0	0	0	0
ASV1906	0	0	0	0	0	0	0	0	0	0	0	0	0	0	0	0	0	0	0	0	0	0	0	0	0	0	0	0	0	0	0	0	0	0	0	0	0	0	0	0	0	0	0	0	0	0	0	0	0
ASV1907	0	0	0	0	0	0	0	0	0	0	0	0	0	0	0	0	0	0	0	0	0	0	0	0	0	0	0	0	0	0	0	0	0	0	0	0	0	0	0	0	0	0	0	0	0	0	0	0	0
ASV1908	0	0	0	0	0	0	0	0	0	0	0	0	0	0	0	0	0	0	0	0	0	0	0	0	0	0	0	0	0	0	0	0	0	0	0	0	0	0	0	0	0	0	0	0	0	0	0	0	0
ASV1909	0	0	0	0	0	0	0	0	0	0	0	0	0	0	0	0	0	0	0	0	0	0	0	0	0	0	0	0	0	0	0	0	0	0	0	0	0	0	0	0	0	0	0	0	0	0	0	0	0
ASV1910	0	0	0	0	0	0	0	0	0	0	0	0	0	0	0	0	0	0	0	0	0	0	0	0	0	0	0	0	0	0	0	0	0	0	0	0	0	0	0	0	0	0	0	0	0	0	0	0	0
ASV1911	0	0	0	0	0	0	0	0	0	0	0	0	0	0	0	0	0	0	0	0	0	0	0	0	0	0	0	0	0	0	0	0	0	0	0	0	0	0	0	0	0	0	0	0	0	0	0	0	0
ASV1912	0	0	0	0	0	0	0	0	0	0	0	0	0	0	0	0	0	0	0	0	0	0	0	0	0	0	0	0	0	0	0	0	0	0	0	0	0	0	0	0	0	0	0	0	0	0	2.85E-05	0	0
ASV1913	0	0	0	0	0	0	0	0	0	0	0	0	0	0	0	0	0	0	0	0	0	0	0	0	0	0	0	0	0	0	0	0	0	0	0	0	0	0	0	0	0	0	0	0	0	0	0	0	0
ASV1914	0	0	0	0	0	0	0	0	0	0	0	0	0	0	0	0	0	0	0	0	0	0	0	0	0	0	0	0	0	0	0	0	0	0	0	0	0	0	0	0	0	0	0	0	0	0	0	0	0
ASV1915	0	0	0	0	0	0	0	0	0	0	0	0	0	0	0	0	0	0	0	0	0	0	0	0	0	0	0	0	0	0	0	0	0	0	0	0	0	0	0	0	0	0	0	0	5.71E-05	8.56E-05	0	0	0
ASV1916	0	0	0	0	0	0	0	0	0	0	0	0	0	0	0	0	0	0	0	0	0	0	0	0	0	0	0	0	0	0	0	0	0	0	0	0	0	0	0	0	0	0	0	0	0	0	0.000114165	0	0
ASV1917	0	0	0	0	0	0	0	0	0	0	0	0	0	0	0	0	0	0	0	0	0	0	0	0	0	0	0	0	0	0	0	0	0	0	0	0	0	0	0	0	0	0	0	0	0	0	0.000114165	0	0
ASV1918	0	0	0	0	0	0	0	0	0	0	0	0	0	0	0	0	0	0	0	0	0	0	0	0	0	0	0	0	0	0	0	0	0	0	0	0	0	0	0	0	0	0	0	0	0	0	0	0.000114165	0
ASV1919	0	0	0	0	0	0	0	0	0	0	0	0	0	0	0	0	0	0	0	0	0	0	0	0	0	0	0	0	0	0	0	0	0	0	0	0	0	0	0	0	0	0	0	0	0	0	0	0	8.56E-05
ASV1920	0	0	0	0	0	0	0	0	0	0	0	0	0	0	0	0	0	0	0	0	0	0	0	0	0	0	0	0	0	0	0	0	0	0	0	0	0	0	0	0	0	0	0	0	0	0	0	0	5.71E-05
ASV1921	0	0	0	0	0	0	0	0	0	0	0	0	0	0	0	0	0	0	0	0	0	0	0	0	0	0	0	0	0	0	0	0	0	0	0	0	0	0	0	0	0	0	0	0	0	0	0	0	0
ASV1922	0	0	0	0	0	0	0	0	0	0	0	0	0	0	0	0	0	0	0	0	0	0	0	0	0	0	0	0	0	0	0	0	0	0	0	0	0	0	0	0	0	0	0	0	0	0	0	0	0
ASV1923	0	0	0	0	0	0	0	0	0	0	0	0	0	0	0	0	0	0	0	0	0	0	0	0	0	0	0	0	0	0	0	0	0	0	0	0	0	0	0	0	0	0	0	0	0	0	0	0	0
ASV1924	0	0	0	0	0	0	0	0	0	0	0	0	0	0	0	0	0	0	0	0	0	0	0	0	0	0	0	0	0	0	0	0	0	0	0	0	0	0	0	0	0	0	0	0	0	0	0	0	0
ASV1925	0	0	0	0	0	0	0	0	0	0	0	0	0	0	0	0	0	0	0	0	0	0	0	0	0	0	0	0	0	0	0	0	0	0	0	0	0	0	0	0	0	0	0	0	0	0	0	0	0
ASV1926	0	0	0	0	0	0	0	0	0	0	0	0	0	0	0	0	0	0	0	0	0	0	0	0	0	0	0	0	0	0	0	0	0	0	0	0	0	0	0	0	0	0	0	0	0	0	0	0	0
ASV1927	0	0	0	0	0	0	0	0	0	0	0	0	0	0	0	0	0	0	0	0	0	0	0	0	0	0	0	0	0	0	0	0	0	0	0	0	0	0	0	0	0	0	0	0	0	0	0	0	0
ASV1928	0	0	0	0	0	0	0	0	0	0	0	0	0	0	0	0	0	0	0	0	0	0	0	0	0	0	0	0	0	0	0	0	0	0	0	0	0	0	0	0	0	0	0	0	0.000142706	0	0	0	0
ASV1929	0	0	0	0	0	0	0	0	0	0	0	0	0	0	0	0	0	0	0	0	0	0	0	0	0	0	0	0	0	0	0	0	0	0	0	0	0	0	0	0	0	0	0	0	8.56E-05	0	0	0	0
ASV1930	0	0	0	0	0	0	0	0	0	0	0	0	0	0	0	0	0	0	0	0	0	0	0	0	0	0	0	0	0	0	0	0	0	0	0	0	0	0	0	0	0	0	0	0	0	0	0	0	0
ASV1931	0	0	0	0	0	0	0	0	0	0	0	0	0	0	0	0	5.71E-05	0	0	0	0	0	0	0	0	0	0	0	0	0	0	0	0	0	0	0	0	0	0	0	0	0	0	0	0	0	0	0	0
ASV1932	0	0	0	0	0	0	0	0	0	0	0	0	0	0	0	0	8.56E-05	0	0	0	0	0	0	0	0	0	0	0	0	0	0	0	0	0	0	0	0	0	0	0	0	0	0	0	0	0	0	0	0
ASV1933	0	0	0	0	0	0	0	0	0	0	0	0	0	0	0	0	8.56E-05	0	0	0	0	0	0	0	0	0	0	0	0	0	0	0	0	0	0	0	0	0	0	0	0	0	0	0	0	0	0	0	0
ASV1934	0	0	0	0	0	0	0	0	0	0	0	0	0	5.71E-05	0	0.000114165	0	0	0	0	0	0	0	0	0	0	0	0	0	0	0	0	0	0	0	0	0	0	0	0	0	0	0	0	0	0	0	0	0
ASV1935	0	0	0	0	0	0	0	0	0	0	0	0	0	0	0	0.000171248	0	0	0	0	0	0	0	0	0	0	0	0	0	0	0	0	0	0	0	0	0	0	0	0	0	0	0	0	0	0	0	0	0
ASV1936	0	0	0	0	0	0	0	0	0	0	0	0	0	0	0.000114165	0	0	0	0	0	0	0	0	0	0	0	0	0	0	0	0	0	0	0	0	0	0	0	0	0	0	0	0	0	0	0	0	0	0
ASV1937	0	0	0	0	0	0	0	0	0	0	0	0	0	0	8.56E-05	0	0	0	0	0	0	0	0	0	0	0	0	0	0	0	0	0	0	0	0	0	0	0	0	0	0	0	0	0	0	0	0	0	0
ASV1938	0	0	0	0	0	0	0	0	0	0	0	0	0	0	0	0	0	0	0	0	0	0	0	0	0	0	0	0	0	0	0	0	0	0	0	0	0	0	0	0	0	0	0	0	0	0	0	0	0
ASV1939	0	0	0	0	0	0	0	0	0	0	0	0	0	0	0	0	0	0	0	0	0	0	0	0	0	0	0	0	0	0	0	0	0	0	0	0	0	0	0	0	0	0	0	0	0	0	0	0	0
ASV1940	0	0	0	0	0	0	0	0	0	0	0	0	0	0	0	0	0	0	0	0	0	0	0	0	0	0	0	0	0	0	0	0	0	0	0	0	0	0	0	0	0	0	0	0	0	0	0	0	0
ASV1941	0	0	0	0	0	0	0	0	0	0	0	0	0	0	0	0	0	0	0	0	0	0	0	0	0	0	0	0	0	0	0	0	0	0	0	0	0	0	0	0	0	0	0	0	0	0	0	0	0
ASV1942	0	0	0	0	0	0	0	0	0	0	0	0	0	0	0	0	0	0	0	0	0	0	0	0	0	0	0	0	0	0	0	0	0	0	0	0	0	0	0	0	0	0	0	0	0	0	0	0	0
ASV1943	0	0	0	0	0	0	0	0	0	0	0	0	0	0	0	0	0	0	0	0	0	0	0	0	0	0	0	0	0	0	0	0	0	0	0	0	0	0	0	0	0	0	0	0	0	0	0	0	0
ASV1944	0	0	0	0	0	0	0	0	0	0	0	0	0	0	0	0	0	0	0	0	0	0	0	0	0	0	0	0	0	0	0	0	0	0	0	0	0	0	0	0	0	0	0	0	0	0	0	0	0
ASV1945	0	0	0	0	0	0	0	0	0	0	0	0	0	0	0	0	0	0	0	0	0	0	0	0	0	0	0	0	0	0	0	0	0	0	0	0	0	0	0	0	0	0	0	0	0	0	0	0	0
ASV1946	0	0	0	0	0	0	0	0	0	0	0	0	0	0	0	0	0	0	0	0	0	0	0	0	0	0	0	0	0	0	0	0	0	0	0	0	0	0	0	0	0	0	0	0	0	0	0	0	0
ASV1947	0	0	0	0	0	2.85E-05	0	0	0	0	0	0	0	0	0	0	0	0	0	0	0	0	0	0	0	0	0	0	0	0	0	0	0	0	0	0	0	0	0	0	0	0	0	0	0	0	0	0	0
ASV1948	0	0	0	0	0	0	0	0	0	0	0	0	0	0	0	0	0	0	0	0	0	0	0	0	0	0	0	0	0	0	0	0	0	0	0	0	0	0	0	0	0	0	0	0	0	0	0	0	0
ASV1949	0	0	0	0	0	0	0	0	0	0	0	0	0	0	0	0	0	0	0	0	0	0	0	0	0	0	0	0	0	0	0	0	0	0	0	0	0	0	2.85E-05	0	0	0	0	0	0	0	0	0	0
ASV1950	0	0	0	0	0	0	0	0	5.71E-05	0	0	0	0	0	0	0	0	0	0	0	0	0	0	0	0	0	0	0	0	0	0	0	0	0	0	0	0	0	0	0	0	0	0	0	0	0	0	0	0
ASV1951	0	0	0	0	0	0	0	0	5.71E-05	0	0	0	0	0	0	0	0	0	0	0	0	0	0	0	0	0	0	0	0	0	0	0	0	0	0	0	0	0	0	0	0	0	0	0	0	0	0	0	0
ASV1952	0	0	0	0	0	0	0	0	2.85E-05	0	0	0	0	0	0	0	0	0	0	0	0	0	0	0	0	0	0	0	0	0	0	0	0	0	0	0	0	0	0	0	0	0	0	0	0	0	0	0	0
ASV1953	0	0	0	0	8.56E-05	0	0	0	0	0	0	0	0	0	0	0	0	0	0	0	0	0	0	0	0	0	0	0	0	0	0	0	0	0	0	0	0	0	0	0	0	0	0	0	0	0	0	0	0
ASV1954	0	0	0	0	0	5.71E-05	0	0	0	0	0	0	0	0	0	0	0	0	0	0	0	0	0	0	0	0	0	0	0	0	0	0	0	0	0	0	0	0	0	0	0	0	0	0	0	0	0	0	0
ASV1955	0	0	0	0	0	0	0	0	0	0	0.000114165	0	0	0	0	0	0	0	0	0	0	0	0	0	0	0	0	0	0	0	0	0	0	0	0	0	0	0	0	0	0	0	0	0	0	0	0	0	0
ASV1956	0	0	0	0	0	0	0	0	0	0	0	0	0	0	0	0	0	0	0	0	0	0	0	0	0	0	0	0	0	0	0	0	0	0	0	0	0	0	0	2.85E-05	2.85E-05	0	0	0	0	0	0	0	0
ASV1957	0	0	0	0	0	0	2.85E-05	0	0	0	0	0	0	0	0	0	0	0	0	0	0	0	0	0	0	0	0	0	0	0	0	0	0	0	0	0	0	0	0	0	0	0	0	0	0	0	0	0	0
ASV1958	0	0	0	0	0	0	0	0	0	0	0	0	0	0	0	0	0	0	0	0	0	0	0	0	0	0	0	0	0	0	0	0	0	0	0	0	0	0	0	8.56E-05	0	0	0	0	0	0	0	0	0
ASV1959	0	0	0	0	0	0	0	0	0	0	0	0	0	0	0	0	0	0	0	0	0	0	0	0	0	0	0	0	0	0	0	0	0	0	0	0	0	0	0	2.85E-05	0	0	5.71E-05	0	0	0	0	0	0
ASV1960	0	0	0	0	0	0	0	0	0	0	0	0	0	0	0	0	0	0	0	0	0	0	0	0	0	0	0	0	0	0	0	0	0	0	0	0	0	0	0	0	0	0.000142706	0	0	0	0	0	0	0
ASV1961	0	0	0	0	0	0	0	0	0	0	0	0	0	0	0	0	0	0	0	0	0	0	0	0	0	0	0	0	0	0	0	0	0	0	0	0	0	0	0	0	0	0	0.000114165	0	0	0	0	0	0
ASV1962	0	0	0	0	0	0	0	0	0	0	0	0	0	0	0	0	0	0	0	0	0	0	0	0	0	0	0	0	0	0	0	0	0	0	0	0	0	0	0	0	0	0	0	0	0	0	0	0	0
ASV1963	0	0	0	0	0	0	0	0	0	0	0	0	0	0	0	0	0	0	0	0	0	0	0	0	0	0	0	0	0	0	0	0	0	0	0	0	0	0	0	0	0	0	2.85E-05	0	0	0	0	0	0
ASV1964	0	0	0	0	0	0	0	0	2.85E-05	0	0	0	0	0	0	0	0	0	0	0	0	0	0	0	0	0	0	0	0	0	0	0	0	0	0	0	0	0	0	0	0	0	0	0	0	0	0	0	0
ASV1965	0	0	0	0	0	0	0	0	2.85E-05	0	0	0	0	0	0	0	0	0	0	0	0	0	0	0	0	0	0	0	0	0	0	0	0	0	0	0	0	0	0	0	0	0	0	0	0	0	0	0	0
ASV1966	0	0	0	0	0	0	0	0	5.71E-05	0	0	0	0	0	0	0	0	0	0	0	0	0	0	0	0	0	0	0	0	0	0	0	0	0	0	0	0	0	0	0	0	0	0	0	0	0	0	0	0
ASV1967	0	0	0	0	0	0	0	0	2.85E-05	0	0	0	0	0	0	0	0	0	0	0	0	0	0	0	0	0	0	0	0	0	0	0	0	0	0	0	0	0	0	0	0	0	0	0	0	0	0	0	0
ASV1968	0	0	0	0	0	0	0	5.71E-05	0	0	0	0	0	0	0	0	0	0	0	0	0	0	0	0	0	0	0	0	0	0	0	0	0	0	0	0	0	0	0	0	0	0	0	0	0	0	0	0	0
ASV1969	0	0	0	0	0	0	0	0	0	0	0	0	0	0	0	0	0	0	0	0	0	0	0	0	0	0	0	0	0	0	0	0	0	0	0	0	0	0	0	0	0	0	2.85E-05	0	0	0	0	0	0
ASV1970	0	0	0	0	0	0	0	5.71E-05	0	0	0	0	0	0	0	0	0	0	0	0	0	0	0	0	0	0	0	0	0	0	0	0	0	0	0	0	0	0	0	0	0	0	0	0	0	0	0	0	0
ASV1971	0	0	0	0	0	0	0	2.85E-05	0	0	0	0	0	0	0	0	0	0	0	0	0	0	0	0	0	0	0	0	0	0	0	0	0	0	0	0	0	0	0	0	0	0	0	0	0	0	0	0	0
ASV1972	0	0	0	0	0	0	0	5.71E-05	0	0	0	0	0	0	0	0	0	0	0	0	0	0	0	0	0	0	0	0	0	0	0	0	0	0	0	0	0	0	0	0	0	0	0	0	0	0	0	0	0
ASV1973	0	0	0	0	0	0	0	2.85E-05	0	0	0	0	0	0	0	0	0	0	0	0	0	0	0	0	0	0	0	0	0	0	0	0	0	0	0	0	0	0	0	0	0	0	0	0	0	0	0	0	0
ASV1974	0	0	0	0	0	0	0	8.56E-05	0	0	0	0	0	0	0	0	0	0	0	0	0	0	0	0	0	0	0	0	0	0	0	0	0	0	0	0	0	0	0	0	0	0	0	0	0	0	0	0	0
ASV1975	0	0	0	0	0	0	2.85E-05	0	0	0	0	0	0	0	0	0	0	0	0	0	0	0	0	0	0	0	0	0	0	0	0	0	0	0	0	0	0	0	0	0	0	0	0	0	0	0	0	0	0
ASV1976	0	0	0	0	0	0	8.56E-05	0	0	0	0	0	0	0	0	0	0	0	0	0	0	0	0	0	0	0	0	0	0	0	0	0	0	0	0	0	0	0	0	0	0	0	0	0	0	0	0	0	0
ASV1977	0	0	0	0	0	0	5.71E-05	0	0	0	0	0	0	0	0	0	0	0	0	0	0	0	0	0	0	0	0	0	0	0	0	0	0	0	0	0	0	0	0	0	0	0	0	0	0	0	0	0	0
ASV1978	0	0	0	0	0	0	2.85E-05	0	0	0	0	0	0	0	0	0	0	0	0	0	0	0	0	0	0	0	0	0	0	0	0	0	0	0	0	0	0	0	0	0	0	0	0	0	0	0	0	0	0
ASV1979	0	0	0	0	0	0	2.85E-05	0	0	0	0	0	0	0	0	0	0	0	0	0	0	0	0	0	0	0	0	0	0	0	0	0	0	0	0	0	0	0	0	0	0	0	0	0	0	0	0	0	0
ASV1980	0	0	0	0	0	0	5.71E-05	0	0	0	0	0	0	0	0	0	0	0	0	0	0	0	0	0	0	0	0	0	0	0	0	0	0	0	0	0	0	0	0	0	0	0	0	0	0	0	0	0	0
ASV1981	0	0	0	0	0	0	0	0	0	0	0	0	0	0	0	0	0	0	0	0	0	0	0	0	0	0	0	0	0	0	0	0	0	0	0	0	0	0	0	0	0	0	0	0	0	0	0	0	0
ASV1982	0	0	0	0	0	0	2.85E-05	0	0	0	0	0	0	0	0	0	0	0	0	0	0	0	0	0	0	0	0	0	0	0	0	0	0	0	0	0	0	0	0	0	0	0	0	0	0	0	0	0	0
ASV1983	0	0	0	0	0	0	0	0	0	0	0	0	0	0	0	0	0	0	0	0	0	0	0	0	0	0	0	0	0	0	0	0	0	0	0	0	0	0	0	0	0	0	0	0	0	0	0	0	0
ASV1984	0	0	0	0	0	0	0	0	0	0	0	0	0	0	0	0	0	0	0	0	0	0	0	0	0	0	0	0	0	0	0	0	0	0	0	0	0	0	0	0	0	0	0	0	0	0	0	0	0
ASV1985	0	0	0	0	0	0	0	0	0	0	0	0	0	0	0	0	0	0	0	0	0	0	0	0	0	0	0	0	0	0	0	0	0	0	0	0	0	0.000114165	0	0	0	0	0	0	0	0	0	0	0
ASV1986	0	0	0	0	0	0	0	0	0	0	0	0	0	0	0	0	0	0	0	0	0	0	0	0	0	0	0	0	0	0	0	0	0	0	0	0	0	8.56E-05	0	0	0	0	0	0	0	0	0	0	0
ASV1987	0	0	0	0	0	0	0	0	0	0	0	0	0	0	0	0	0	0	0	0	0	0	0	0	0	0	0	0	0	0	0	0	0	0	0	0	0	8.56E-05	0	0	0	0	0	0	0	0	0	0	0
ASV1988	2.85E-05	0	0	0	0	0	0	0	0	0	0	2.85E-05	0	0	0	0	0	0	0	0	0	0	0	0	0	0	0	0	0	0	0	0	0	0	0	0	0	0	0	0	0	0	0	0	0	0	0	0	0
ASV1989	0	5.71E-05	0	0	0	0	0	0	0	0	0	0	0	0	0	0	0	0	0	0	0	0	0	0	0	0	0	0	0	0	0	0	0	0	0	0	0	0	0	0	0	0	0	0	0	0	0	0	0
ASV1990	0	5.71E-05	0	0	0	0	0	0	0	0	0	0	0	0	0	0	0	0	0	0	0	0	0	0	0	0	0	0	0	0	0	0	0	0	0	0	0	0	0	0	0	0	0	0	0	0	0	0	0
ASV1991	0	0	0	8.56E-05	0	0	0	0	0	0	0	0	0	0	0	0	0	0	0	0	0	0	0	0	0	0	0	0	0	0	0	0	0	0	0	0	0	0	0	0	0	0	0	0	0	0	0	0	0
ASV1992	0	0	0	0.000114165	0	0	0	0	0	0	0	0	0	0	0	0	0	0	0	0	0	0	0	0	0	0	0	0	0	0	0	0	0	0	0	0	0	0	0	0	0	0	0	0	0	0	0	0	0
ASV1993	0	0	0	0	0	0	0	0	0	0	0	0	0	0	0	0	0	0	0	0	0	0	0	0	0	0	0	0	0	0	5.71E-05	0	0	0	0	0	0	0	0	0	0	0	0	0	0	0	0	0	0
ASV1994	0	0	0	0	0	0	0	0	0	0	0	0	0	0	0	0	0	0	0	0	0	0	0	0	0	0	0	0	0	0	0	5.71E-05	0	0	0	0	0	0	0	0	0	0	0	0	0	0	0	0	0
ASV1995	0	0	0	0	0	0	0	0	0	0	0	0	0	0	0	0	0	0	0	0	0	0	0	0	0	0	0	0	0	0	0	0	2.85E-05	0	0	0	0	0	0	0	0	0	0	0	0	0	0	0	0
ASV1996	0	0	0	0	0	0	0	0	0	0	0	0	0	0	0	0	0	0	0	0	0	0	0	0	0	0	0	0	0	0	0	0	0	5.71E-05	0	0	0	0	0	0	0	0	0	0	0	0	0	0	0
ASV1997	0	0	0	0	0	0	0	0	0	0	0	0	0	0	0	0	0	0	0	0	0	0	0	0	0	0	0	0	0	0	0	0	0	0	0	0	0	0	0	0	0	0	0	0	0	0	0	0	0
ASV1998	0	0	0	0	0	0	0	0	0	0	0	0	0	0	0	0	0	0	0	0	0	0	0	0	0	0	0	0	0	0	0	0	0	0	0	0	0	0	0	0	0	0	0	0	0	0	0	0	0
[truncated: 507 more rows]
[truncated: 16 more columns]
