# Supplementary material for: Amplicon-Based Profiling of Fungal Communities Associated with Scots Pine Bark Beetles: Selective Antagonism and Monoterpene Tolerance
Source: Int J Mol Sci. 2026 May 18;27(10):4526. doi: 10.3390/ijms27104526 (PMC13208007; doi:10.3390/ijms27104526)
Supplement: Supplementary file 1 [file ijms-27-04526-s001.zip › File S3.xlsx]

## Sheet: Sheet1
Taxonomy	Fed.W	ISX.Larvae	ISX.Pupae	ISX.Adult	IAC.Larvae	IAC.Pupae	IAC.Adult	Ctrl.W	ISX.WL.Adult	ISX.Ctrl.W	ISX.Fed.W	IAC.WL.Adult	IAC.Ctrl.W	IAC.Fed.W
Saccharomycetales	0.160152±0.10	0.39553±0.08	0.557953±0.17	0.79621±0.06	0.606593±0.04	0.18078±0.07	0.263253±0.14	0.084411±0.05	0.441505±0.06	0.106366±0.10	0.404109±0.02	0.643063±0.07	0.176192±0.05	0.510182±0.16
Ophiostomatales	0.421276±0.12	0.030454±0.01	0.133921±0.05	0.051135±0.01	0.253167±0.05	0.67044±0.07	0.503023±0.12	0.693424±0.04	0.063721±0.03	0.239525±0.07	0.441241±0.01	0.213922±0.06	0.027764±0.01	0.108364±0.04
Dothideales	0	0.005155±0.01	0.000422±0.00	0.000251±0.00	0.000531±0.00	0.000074±0.00	0.000023±0.00	0.000257±0.00	0	0.000036±0.00	0.005294±0.01	0.000017±0.00	0.001941±0.00	0.191961±0.19
Rhytismatales	0	0.00004±0.00	0.000068±0.00	0.000011±0.00	0	0.000011±0.00	0	0	0.00004±0.00	0.000792±0.00	0.011138±0.00	0.004983±0.00	0.448918±0.15	0.000842±0.00
Atractiellales	0.143498±0.08	0.001895±0.00	0.126158±0.15	0.003077±0.00	0.00101±0.00	0.00713±0.00	0.02841±0.02	0.00807±0.00	0.001427±0.00	0.000228±0.00	0.000193±0.00	0.001216±0.00	0.000728±0.00	0.000407±0.00
Helotiales	0.074907±0.04	0.107566±0.10	0.018124±0.00	0.005862±0.00	0.012507±0.01	0.004641±0.00	0.000936±0.00	0.016747±0.01	0.004926±0.00	0.484231±0.03	0.005972±0.00	0.004732±0.00	0.045181±0.01	0.004345±0.00
Mucorales	0	0	0	0	0.000017±0.00	0	0	0	0.113874±0.00	0.002554±0.00	0.000014±0.00	0.006211±0.01	0.000057±0.00	0.000007±0.00
Eurotiales	0.00284±0.00	0.093193±0.02	0.025099±0.00	0.034946±0.03	0.078112±0.03	0.0212±0.00	0.122459±0.08	0.005009±0.00	0.003545±0.00	0.009255±0.00	0.003639±0.00	0.008814±0.00	0.05512±0.02	0.005708±0.00
Microascales	0.143919±0.09	0.004447±0.00	0.007986±0.00	0.000999±0.00	0.001467±0.00	0.012244±0.01	0.003082±0.00	0.008234±0.00	0.00016±0.00	0.000435±0.00	0.002604±0.00	0.00653±0.00	0.004588±0.00	0.053308±0.02
Hypocreales	0.022576±0.01	0.188555±0.04	0.088021±0.06	0.019134±0.01	0.014174±0.00	0.089876±0.08	0.016685±0.01	0.004452±0.00	0.164392±0.01	0.086701±0.03	0.007513±0.00	0.060131±0.01	0.044432±0.02	0.063661±0.03
Others	0.03081	0.173166	0.042247	0.088375	0.032423	0.013603	0.062129	0.179396	0.20641	0.069876	0.118282	0.050381	0.195079	0.061214
