# Supplementary material for: Amplicon-Based Profiling of Fungal Communities Associated with Scots Pine Bark Beetles: Selective Antagonism and Monoterpene Tolerance
Source: Int J Mol Sci. 2026 May 18;27(10):4526. doi: 10.3390/ijms27104526 (PMC13208007; doi:10.3390/ijms27104526)
Supplement: Supplementary file 1 [file ijms-27-04526-s001.zip › File S4.xlsx]

## Sheet: IAC_Common ASVs
ID	IACL2	IACL4	IACL5	IACL6	IACL8	IACP1	IACP2	IACP3	IACP4	IACP5	IACA1	IACA2	IACA3	IACA4	IACA5	Taxonomy
ASV0	0.493764	0.372549	0.304935	0.411936	0.260896	0.0345349	0.0585381	0.0548848	0.11525	0.0319377	0.0141279	0.00924737	0.25279	0.154094	0.633559	k__Fungi; p__Ascomycota; c__Saccharomycetes; o__Saccharomycetales; f__Pichiaceae; g__Nakazawaea; s__
ASV1	0.156435	0.244684	0.278962	0.174301	0.120501	0.633245	0.495961	0.794018	0.560579	0.481491	0.718498	0.618774	0.560836	0.302623	0.139453	k__Fungi; p__Ascomycota; c__Sordariomycetes; o__Ophiostomatales; f__Ophiostomataceae; g__Graphilbum; s__
ASV3	0.000542284	0.0251448	0.0244028	0.00259725	0.00185518	0.020721	0.0486058	0.000428119	0.000599366	0.000970403	0.00496618	0.00199789	0.00231184	0.000770614	0.000884779	k__Fungi; p__Ascomycota; c__Sordariomycetes; o__Ophiostomatales; f__Ophiostomataceae; g__Ophiostoma; s__Ophiostoma_ips
ASV5	0.000742073	0.000570825	0.00105603	0.000599366	0.00119873	0.00142706	0.0405286	0.00288267	0.0328795	0.00248309	8.56238e-05	0	0.00251163	0.0071924	0.00707823	k__Fungi; p__Ascomycota; c__Saccharomycetes; o__Saccharomycetales; f__Pichiaceae; g__Ogataea; s__Ogataea_ramenticola
ASV6	0.102463	0.115078	0.0859377	0.0966978	0.198504	0.0172104	0.0406142	0.0125582	0.0502897	0.00833405	0.0290265	0.00653595	0.0239461	0.0212918	0.0182664	k__Fungi; p__Ascomycota; c__Saccharomycetes; o__Saccharomycetales; f__Saccharomycetales_fam_Incertae_sedis; g__Kuraishia; s__Kuraishia_molischiana
ASV8	0.000941861	0.00114165	0.00165539	0.000799155	0.000513743	0.0140708	0.0191797	0.00108457	0.00068499	0.000627908	0.0314239	0.0759768	0.0207495	0.0101607	0.0037389	k__Fungi; p__Basidiomycota; c__Atractiellomycetes; o__Atractiellales; f__Hoehnelomycetaceae; g__Atractiella; s__Atractiella_solani
ASV10	0.000285413	0	0.000371036	0.000342495	0.000256871	0	0.000599366	0.000171248	0.000713531	0.000371036	5.70825e-05	0.000114165	0.000313954	0.000371036	0.000313954	k__Fungi; p__Ascomycota; c__Saccharomycetes; o__Saccharomycetales; f__Pichiaceae; g__Ogataea
ASV12	0.00102749	0.00125582	0.00234038	0.00148415	0.00134144	0.00859092	0.00747781	0.000998944	0.00593658	0.00593658	0.00368182	0.00422411	0.0351914	0.00385307	0.00162685	k__Fungi; p__Ascomycota; c__Sordariomycetes; o__Hypocreales; f__Cordycipitaceae
ASV13	0.0271713	0.0017981	0.00410994	0.00331079	0.00268288	0.011445	0.000770614	0.0103034	0.0353341	0.00391015	0	0	0.00208351	0.00488055	0.00459514	k__Fungi; p__Ascomycota; c__Saccharomycetes; o__Saccharomycetales; f__Saccharomycetales_fam_Incertae_sedis; g__Kuraishia; s__Kuraishia_capsulata
ASV15	0.00191226	0.00248309	0.00639324	0.00302537	0.00322516	0.0173816	0.00956132	0.00239747	0.00305391	0.333219	0.0027685	0.0111025	0.00251163	0.00393869	0.00174102	k__Fungi; p__Ascomycota; c__Sordariomycetes; o__Hypocreales; f__Bionectriaceae; g__Clonostachys
ASV16	0.00125582	0.00114165	0.00194081	0.000742073	0.000998944	0.0133288	0.0409567	0.00162685	0.00114165	0.00114165	0.00453806	0.00234038	0.00573679	0.000884779	0.00136998	k__Fungi; p__Ascomycota; c__Sordariomycetes; o__Microascales; f__Graphiaceae; g__Graphium
ASV18	0.0540001	0.0705254	0.0437537	0.0511174	0.173474	0.0116163	0.0348774	0.00921883	0.0350487	0.00565117	0.0089905	0.00405286	0.0136427	0.0105603	0.0125296	k__Fungi; p__Ascomycota; c__Saccharomycetes; o__Saccharomycetales; f__Saccharomycetales_fam_Incertae_sedis; g__Kuraishia; s__Kuraishia_molischiana
ASV22	0.0208351	0.0285983	0.0196935	0.0537146	0.0338499	0.0133573	0.00847675	0.00259725	0.00353912	0.00239747	0.00185518	0.0124725	0.00268288	0.338499	0.0104746	k__Fungi; p__Ascomycota; c__Eurotiomycetes; o__Eurotiales; f__Aspergillaceae; g__Penicillium; s__Penicillium_bialowiezense
ASV25	0	0	0.00413848	0.00285413	0.00316808	0.00368182	0.000742073	0	0.00022833	0	8.56238e-05	0.00268288	0.000171248	0.00248309	0.000399578	k__Fungi; p__Basidiomycota; c__Tritirachiomycetes; o__Tritirachiales; f__Tritirachiaceae; g__Paratritirachium; s__
ASV31	0	0	0.000256871	0.00022833	0.000142706	0.000399578	0.000171248	5.70825e-05	0.000542284	0.000114165	0.00108457	0.000599366	0.000856238	0.000656449	0.000256871	k__Fungi; p__Ascomycota; c__Sordariomycetes; o__Hypocreales; f__Hypocreaceae; g__Trichoderma; s__Trichoderma_viride
ASV32	0.000285413	0.000884779	0.00336787	0.00219768	0.00319662	0.00393869	0.00154123	0.000428119	0.000742073	0.000428119	0.00159831	0.0259725	0.000713531	0.00442389	0.00134144	k__Fungi; p__Ascomycota; c__Eurotiomycetes; o__Eurotiales; f__Trichocomaceae; g__Talaromyces; s__Talaromyces_wortmannii
ASV34	0.000142706	0.000199789	0.00542284	0.00117019	0.00353912	0.00371036	0.000941861	0.000142706	0.000285413	0	0.000171248	0.00216914	0.000285413	0.00117019	0.000371036	k__Fungi; p__Ascomycota; c__Leotiomycetes; o__Helotiales; f__Myxotrichaceae; g__Oidiodendron; s__Oidiodendron_griseum
ASV35	0.000256871	0.000742073	0.000827696	0.000399578	0.000342495	0.00022833	0.000256871	0.000114165	0.000142706	0.00102749	0.000285413	0.000171248	0.000399578	0.000428119	0.000171248	k__Fungi; p__Ascomycota; c__Saccharomycetes; o__Saccharomycetales; f__Saccharomycopsidaceae; g__Saccharomycopsis; s__Saccharomycopsis_lassenensis
ASV37	0.000998944	0	0.00196935	0.00168393	0	0.0242601	0.029369	0.0289979	0.0220053	0.0169535	0.0325656	0.0191226	0.020721	0.00964694	0.00285413	k__Fungi; p__Ascomycota; c__Sordariomycetes; o__Ophiostomatales; f__Ophiostomataceae; g__Graphilbum; s__
ASV39	0.00371036	0.0105317	0.00896195	0.0210064	0.00508034	0.000428119	0.000542284	0.000285413	0.000371036	0.000371036	0.000199789	8.56238e-05	0.00068499	0.00171248	0.00125582	k__Fungi; p__Basidiomycota; c__Tremellomycetes; o__Tremellales; f__Tremellaceae; g__Cryptococcus; s__
ASV41	0.0527157	0.0173245	0.0102749	0.012444	0.0106173	0	0.0236892	0	0	0.00850529	0.00148415	0.00234038	0.00436681	0.00802009	0.00616491	k__Fungi; p__Ascomycota; c__Saccharomycetes; o__Saccharomycetales; f__Phaffomycetaceae; g__Cyberlindnera; s__Cyberlindnera_amylophila
ASV44	0.00171248	0.00273996	0.00319662	0.00450952	0.00194081	0.00328224	0.00279704	0.000827696	0.00117019	0.00148415	0.000713531	0.0116163	0.000656449	0.00313954	0.106545	k__Fungi; p__Ascomycota; c__Eurotiomycetes; o__Eurotiales; f__Aspergillaceae; g__Penicillium; s__Penicillium_spinulosum
ASV45	0.00667865	0.00870508	0.00582242	0.0329652	0.0967263	0.00331079	0.00285413	0.00108457	0.00119873	0.000827696	0.00117019	0.00108457	0.000941861	0.00191226	0.00102749	k__Fungi; p__Ascomycota; c__Eurotiomycetes; o__Eurotiales; f__Aspergillaceae; g__Penicillium
ASV47	0.00176956	0.00242601	0.00245455	0.00182664	0.00122727	0.00273996	0.00265434	0.00148415	0.00191226	0.000627908	0.0722379	0.0153267	0.00351057	0.0284842	0.0081628	k__Fungi; p__; c__; o__; f__; g__; s__
ASV50	0.000199789	0.000542284	0.003111	0.00216914	0.00319662	0.00399578	0.000485201	0	0.000142706	0.000114165	8.56238e-05	0.000570825	0.000256871	0.00045666	0.00022833	k__Fungi; p__Ascomycota; c__Eurotiomycetes; o__Eurotiales; f__Aspergillaceae; g__Penicillium
ASV52	0.000428119	0.000513743	0.0026258	0.00176956	0.00128436	0.00904758	0.00722094	0.000713531	0.0026258	0.00525159	0.00045666	0.00202643	0.000656449	0.000941861	0.000342495	k__Fungi; p__Ascomycota; c__Eurotiomycetes; o__Eurotiales; f__Trichocomaceae; g__Talaromyces; s__Talaromyces_wortmannii
ASV55	0.0162971	0.0190656	0.0121586	0.0269715	0.00990382	0.00214059	0.00139852	0.000599366	0.000770614	0.0282273	0.000428119	0.000599366	0.000485201	0	0	k__Fungi; p__Ascomycota; c__Sordariomycetes; o__Ophiostomatales; f__Ophiostomataceae; g__Ophiostoma; s__Ophiostoma_brunneolum
ASV56	0.00268288	0.00319662	0.0022833	0.00308246	0.00379599	0.00234038	0.00194081	0.000399578	0.000713531	0.000599366	0.0013129	0.0099609	0.00251163	0.0253732	0.00182664	k__Fungi; p__Ascomycota; c__Eurotiomycetes; o__Eurotiales; f__Aspergillaceae; g__Aspergillus; s__Aspergillus_fresenii
ASV60	0.000171248	0	0.0014556	0.000742073	0.00171248	0.00259725	0.000313954	0.000114165	0.000114165	0.000142706	0.000256871	0.00462368	8.56238e-05	0.000199789	0.000256871	k__Fungi; p__Ascomycota; c__Eurotiomycetes; o__Eurotiales; f__Aspergillaceae; g__Penicillium; s__Penicillium_dierckxii
ASV62	0.00254017	0.00428119	0.00442389	0.00293975	0.00199789	0.00770614	0.00859092	0.0160116	0.0105888	0.00716386	0.0103319	0.00690698	0.00493764	0.00596512	0.00225476	k__Fungi; p__Ascomycota; c__Sordariomycetes; o__Ophiostomatales; f__Ophiostomataceae; g__Graphilbum; s__
ASV65	0.00958986	0.0127579	0.00693553	0.0106459	0.00696407	0.00302537	0.00493764	0.00762052	0.0032537	0.0160402	0.00442389	0.00676428	0.00176956	0.00117019	0.00619345	k__Fungi; p__Ascomycota; c__Sordariomycetes; o__Ophiostomatales; f__Ophiostomataceae; g__Graphilbum; s__
ASV66	0.000342495	0.000313954	0.000342495	0.000199789	0.000256871	0.000399578	0.000342495	0.000199789	0.000171248	8.56238e-05	0.00022833	0.071981	0.000114165	0	0.000199789	k__Fungi; p__; c__; o__; f__; g__; s__
ASV69	0.00739219	0.0116163	0.0208637	0.0140708	0.00473785	0.00108457	0.00216914	0.00068499	0.000856238	0.0130148	0.00234038	0.000998944	0.000627908	0.00105603	0.000827696	k__Fungi; p__Ascomycota; c__Sordariomycetes; o__Ophiostomatales; f__Ophiostomataceae; g__Ophiostoma; s__Ophiostoma_brunneolum
ASV76	0	0	0.000542284	0.000513743	0.000256871	0.00068499	0.000285413	0	0.000171248	0	0.000998944	0.00225476	0.000142706	0.000713531	0.000371036	k__Fungi; p__Ascomycota; c__Eurotiomycetes; o__Eurotiales; f__Trichocomaceae; g__Talaromyces; s__Talaromyces_wortmannii
ASV77	0.000941861	0.0013129	0.00068499	0.00102749	0.000856238	0.000599366	0.000799155	0.000570825	0.00111311	0	0.00022833	0.000114165	0.000513743	0.00950424	0.00119873	k__Fungi; p__Ascomycota; c__Saccharomycetes; o__Saccharomycetales; f__Debaryomycetaceae; g__Yamadazyma; s__Yamadazyma_scolyti
ASV89	0.0014556	0.00119873	0.00154123	0.00117019	0.00122727	0.000371036	0.00091332	0.000485201	0.00108457	0.000371036	0	0	0.000742073	0.00525159	0.000770614	k__Fungi; p__Ascomycota; c__Saccharomycetes; o__Saccharomycetales; f__Debaryomycetaceae; g__Yamadazyma; s__Yamadazyma_scolyti
ASV90	0.00045666	0.000513743	0.000542284	0.000428119	0.000371036	0.000627908	0.000656449	0.000285413	0.000313954	0.000171248	0.0213774	0.00182664	0.000513743	0.00271142	0.00128436	k__Fungi; p__; c__; o__; f__; g__; s__
ASV91	0.000342495	0.000627908	0.000199789	0.000256871	0.00022833	0.000114165	0.000171248	2.85413e-05	0.000171248	8.56238e-05	0	0.000998944	0.000142706	0.00068499	0.000256871	k__Fungi; p__Ascomycota; c__Saccharomycetes; o__Saccharomycetales; f__Debaryomycetaceae; g__Yamadazyma; s__Yamadazyma_mexicana
ASV92	0.000599366	0.000970403	0.000970403	8.56238e-05	0	0.00142706	0.00239747	0.000856238	0.00248309	0	0.00316808	0.00139852	0.000742073	0.00105603	0.00022833	k__Fungi; p__Ascomycota; c__Sordariomycetes; o__Ophiostomatales; f__Ophiostomataceae; g__Graphilbum; s__
ASV93	0.00022833	0.000285413	0.000399578	0.000199789	0.000342495	0.000799155	0.00156977	0.00022833	0.000114165	0.000142706	0.000542284	0.00045666	0.00345349	0.000256871	5.70825e-05	k__Fungi; p__Ascomycota; c__Sordariomycetes; o__Ophiostomatales; f__Ophiostomataceae; g__Sporothrix; s__Sporothrix_rossii
ASV98	0.000171248	0.00045666	0.000428119	0.00022833	0.00022833	0.000713531	0.00222622	8.56238e-05	0.000256871	0	0.00108457	0.00242601	0.00154123	0.000513743	0.000513743	k__Fungi; p__Ascomycota; c__Sordariomycetes; o__Hypocreales; f__Hypocreaceae; g__Trichoderma; s__Trichoderma_viride
ASV101	0.000285413	0.000513743	0.000941861	0.000342495	0.000342495	0.000770614	0.00068499	0.000199789	0.000342495	0.000256871	0.0017981	0.00348203	0.00402432	0.00182664	0.00125582	k__Fungi; p__Ascomycota; c__Eurotiomycetes; o__Eurotiales; f__Trichocomaceae; g__Talaromyces
ASV109	0.000656449	0.00162685	0.00117019	0.00550846	0.000970403	0.000627908	0.000485201	0.000114165	0.000199789	0.000371036	5.70825e-05	0.000171248	0.000171248	0.000199789	0.000171248	k__Fungi; p__Ascomycota; c__Leotiomycetes; o__Thelebolales; f__Pseudeurotiaceae; g__Pseudogymnoascus
ASV122	0.00225476	0.00234038	0.000827696	0.00162685	0.00108457	0.000199789	0.00022833	0.000199789	0.000342495	0.000114165	0	0	0.000513743	0.000428119	0.00159831	k__Fungi; p__Ascomycota; c__Saccharomycetes; o__Saccharomycetales; f__Pichiaceae; g__Nakazawaea; s__
ASV136	0.000799155	0.000884779	0.000428119	0.00111311	8.56238e-05	0.00159831	0.0013129	0.00191226	0.0017981	0.000970403	0.00154123	0.000142706	0.000599366	0.000199789	2.85413e-05	k__Fungi; p__; c__; o__; f__; g__; s__
ASV140	0	8.56238e-05	0.000371036	8.56238e-05	0.000142706	0.000313954	0.000114165	8.56238e-05	8.56238e-05	0	0.000256871	0.0032537	0.000313954	0.000742073	0.00022833	k__Fungi; p__Ascomycota; c__Eurotiomycetes; o__Eurotiales; f__Trichocomaceae; g__Talaromyces; s__Talaromyces_infraolivaceus
ASV225	0.000114165	0.000399578	0.000171248	0.000142706	0.000171248	0.000313954	0.000570825	0.00068499	0.000342495	0.000428119	0.000570825	0.000513743	0.000142706	8.56238e-05	0.000114165	k__Fungi; p__Ascomycota; c__Sordariomycetes; o__Ophiostomatales; f__Ophiostomataceae; g__Graphilbum; s__

## Sheet: IAC_Adult_Unique ASVs
ID	IACA1	IACA2	IACA3	IACA4	IACA5	Taxonomy
ASV164	0.00256871	0.00156977	0	0.000770614	0.00091332	k__Fungi; p__; c__; o__; f__; g__; s__

## Sheet: IAC_Larvae_Unique ASVs
ID	IACL2	IACL4	IACL5	IACL6	IACL8	Taxonomy
ASV137	0	0.000142706	0	0.000342495	0.000542284	k__Fungi; p__Ascomycota; c__Eurotiomycetes; o__Eurotiales; f__Aspergillaceae; g__Penicillium; s__Penicillium_atrosanguineum

## Sheet: IAC.Larvae_Adult_Common 
ID	IACL2	IACL4	IACL5	IACL6	IACL8	IACA1	IACA2	IACA3	IACA4	IACA5	Taxonomy
ASV157	0.00068499	0.00102749	0.000542284	0.00122727	0.000542284	0	0	0.00045666	5.70825e-05	0.000485201	k__Fungi; p__; c__; o__; f__; g__; s__

## Sheet: IAC_Pupae_Unique ASVs
ID	IACP1	IACP2	IACP3	IACP4	IACP5	Taxonomy
ASV74	0	0	0.000941861	0.00216914	0.000742073	k__Fungi; p__Ascomycota; c__Saccharomycetes; o__Saccharomycetales; f__Debaryomycetaceae; g__Yamadazyma; s__Yamadazyma_scolyti
