# Supplementary material for: Amplicon-Based Profiling of Fungal Communities Associated with Scots Pine Bark Beetles: Selective Antagonism and Monoterpene Tolerance
Source: Int J Mol Sci. 2026 May 18;27(10):4526. doi: 10.3390/ijms27104526 (PMC13208007; doi:10.3390/ijms27104526)
Supplement: Supplementary file 1 [file ijms-27-04526-s001.zip › File S5.xlsx]

## Sheet: ISX_Common ASV
ID	ISXL6	ISXL9	ISXL10	ISXL12	ISXL13	ISXP6	ISXP7	ISXP8	ISXP9	ISXP11	ISXA2	ISXA3	ISXA8	ISXA11	ISXA12	Taxonomy
ASV0	0.44199	0.0784314	0.218655	0.1624	0.0188372	0.0480064	0.141022	0.10115	0.0865371	0.023204	0.467563	0.247595	0.61983	0.160373	0.161172	k__Fungi; p__Ascomycota; c__Saccharomycetes; o__Saccharomycetales; f__Pichiaceae; g__Nakazawaea; s__
ASV1	0.00630762	0.00430973	0.00331079	0.00293975	0.00739219	0.0112738	0.0428404	0.0111025	0.132745	0.000542284	0.100836	0.0471502	0.0137569	0.000827696	0.00068499	k__Fungi; p__Ascomycota; c__Sordariomycetes; o__Ophiostomatales; f__Ophiostomataceae; g__Graphilbum; s__
ASV3	0.00239747	0.0188943	0.0234895	0.0108171	0.0324229	0.122956	0.0140138	0.00362474	0.0200074	0.0349916	0.00610783	0.0138711	0.0106173	0.0137569	0.0133858	k__Fungi; p__Ascomycota; c__Sordariomycetes; o__Ophiostomatales; f__Ophiostomataceae; g__Ophiostoma; s__Ophiostoma_ips
ASV5	0.0361903	0.00762052	0.0117019	0.024203	0.0140994	0.312555	0.100836	0.292205	0.0784314	0.02563	0.0722379	0.120644	0.0804863	0.154865	0.140994	k__Fungi; p__Ascomycota; c__Saccharomycetes; o__Saccharomycetales; f__Pichiaceae; g__Ogataea; s__Ogataea_ramenticola
ASV6	0.0344208	0.0091332	0.0235465	0.0457516	0.000313954	0.00114165	0.00108457	0.00119873	0.0035962	0	0.0156121	0.00850529	0.00196935	0.00091332	0.000742073	k__Fungi; p__Ascomycota; c__Saccharomycetes; o__Saccharomycetales; f__Saccharomycetales_fam_Incertae_sedis; g__Kuraishia; s__Kuraishia_molischiana
ASV8	0.00136998	0.000542284	0.00068499	0.000599366	0.00627908	0.0115878	0.0127579	0.00285413	0.0116734	0.589976	0.00559409	0.00279704	0.00134144	0.00196935	0.00362474	k__Fungi; p__Basidiomycota; c__Atractiellomycetes; o__Atractiellales; f__Hoehnelomycetaceae; g__Atractiella; s__Atractiella_solani
ASV9	0.00964694	0.134743	0.236921	0.161857	0.261609	0.0180666	0.0208066	0.00939007	0.0448954	0.0040814	0.0121015	0.0109028	0.00610783	0.00499472	0.00450952	k__Fungi; p__Ascomycota; c__Sordariomycetes; o__Hypocreales; f__Bionectriaceae; g__Clonostachys; s__
ASV12	0.000371036	0.000256871	0.000342495	0.000542284	0.00102749	0.00667865	0.00436681	0.00382453	0.0076776	0.00236892	0.00930445	0.00139852	0.00045666	0.000371036	0.000399578	k__Fungi; p__Ascomycota; c__Sordariomycetes; o__Hypocreales; f__Cordycipitaceae
ASV13	0.0874219	0.0126438	0.0247738	0.0517453	0.019037	0.0381026	0.0654451	0.0943003	0.0339641	0.0184947	0.030111	0.0326227	0.0220909	0.0704684	0.0666153	k__Fungi; p__Ascomycota; c__Saccharomycetes; o__Saccharomycetales; f__Saccharomycetales_fam_Incertae_sedis; g__Kuraishia; s__Kuraishia_capsulata
ASV15	0.00151269	0.00607929	0.00556554	0.00739219	0.0198933	0.00410994	0.0454091	0.0220909	0.205611	0.0102749	0.00222622	0.00351057	0.00139852	0.000827696	0.000884779	k__Fungi; p__Ascomycota; c__Sordariomycetes; o__Hypocreales; f__Bionectriaceae; g__Clonostachys
ASV16	0.000285413	0.000199789	0.000142706	0.000199789	0.00562263	0.0310243	0.00102749	0.000485201	0.00114165	0	0.00225476	0.000485201	0.000513743	0.000428119	0	k__Fungi; p__Ascomycota; c__Sordariomycetes; o__Microascales; f__Graphiaceae; g__Graphium
ASV18	0.0133573	0.003111	0.0104461	0.0673288	0	0.00353912	0.000970403	0	0.00134144	0	0.00479493	0.00168393	0.00068499	0	0	k__Fungi; p__Ascomycota; c__Saccharomycetes; o__Saccharomycetales; f__Saccharomycetales_fam_Incertae_sedis; g__Kuraishia; s__Kuraishia_molischiana
ASV19	0.0227474	0.00399578	0.00662157	0.0111882	0.00616491	0.0561692	0.0603933	0.131033	0.0406142	0.0316808	0.0967549	0.0534292	0.0346776	0.113566	0.115878	k__Fungi; p__Ascomycota; c__Saccharomycetes; o__Saccharomycetales; f__Pichiaceae; g__Ogataea; s__Ogataea_ramenticola
ASV20	0.000171248	2.85413e-05	0.000142706	8.56238e-05	0.00259725	0.00453806	0.0027685	0.000599366	0.00125582	0.00242601	0.000428119	0.000399578	0.000285413	0	0.000114165	k__Fungi; p__Ascomycota; c__Sordariomycetes; o__Ophiostomatales; f__Ophiostomataceae; g__Graphilbum; s__
ASV21	0.00639324	0.400548	0.00316808	0.00425265	0.0170962	0.0132717	0.011388	0.0163541	0.00699261	0.00119873	0.00430973	0.00470931	0.0027685	0.00259725	0.00225476	k__Fungi; p__Ascomycota; c__Leotiomycetes; o__Helotiales; f__Helotiales_fam_Incertae_sedis; g__Crumenulopsis; s__Crumenulopsis_pinicola
ASV22	0.00259725	0.00393869	0.00542284	0.0103319	0.00847675	0.00331079	0.00176956	0.00162685	0.00305391	0.000570825	0.00188372	0.0716956	0.00216914	0.000485201	0.00045666	k__Fungi; p__Ascomycota; c__Eurotiomycetes; o__Eurotiales; f__Aspergillaceae; g__Penicillium; s__Penicillium_bialowiezense
ASV23	0.00333933	0.00559409	0.0512316	0.00844821	0.058424	0.00208351	0.00296829	0.00136998	0.00171248	0.00068499	0.00151269	0.00174102	0.00142706	0.000256871	0.000342495	k__Fungi; p__; c__; o__; f__; g__; s__
ASV25	0.00368182	0.0637041	0.0767474	0.107115	0.0875075	0.0143848	0.00662157	0.00251163	0.00402432	0.00105603	0.00285413	0.00382453	0.00168393	0.00102749	0.00111311	k__Fungi; p__Basidiomycota; c__Tritirachiomycetes; o__Tritirachiales; f__Tritirachiaceae; g__Paratritirachium; s__
ASV29	0.0122442	0.00291121	0.00616491	0.0135286	0.00248309	0.0555698	0.0102463	0.0309673	0.00699261	0.00214059	0.00667865	0.00650741	0.00542284	0.0157833	0.0138425	k__Fungi; p__Ascomycota; c__Saccharomycetes; o__Saccharomycetales; f__Saccharomycetales_fam_Incertae_sedis; g__Kuraishia; s__Kuraishia_molischiana
ASV32	0.00291121	0.0125582	0.0240888	0.0230043	0.0272284	0.00567971	0.00473785	0.0035962	0.00428119	0.00102749	0.00285413	0.00645032	0.00225476	0.00214059	0.00185518	k__Fungi; p__Ascomycota; c__Eurotiomycetes; o__Eurotiales; f__Trichocomaceae; g__Talaromyces; s__Talaromyces_wortmannii
ASV34	0.00165539	0.0120444	0.00787739	0.0249165	0.0192939	0.00559409	0.00328224	0.00273996	0.00385307	0.00091332	0.00216914	0.00410994	0.00134144	0.00128436	0.000998944	k__Fungi; p__Ascomycota; c__Leotiomycetes; o__Helotiales; f__Myxotrichaceae; g__Oidiodendron; s__Oidiodendron_griseum
ASV39	0.00125582	0.000713531	0.0013129	0.000742073	0.00119873	0.0017981	0.00796301	0.00222622	0.0172104	0.00656449	0.0299398	0.100722	0.058481	0.021777	0.0174102	k__Fungi; p__Basidiomycota; c__Tremellomycetes; o__Tremellales; f__Tremellaceae; g__Cryptococcus; s__
ASV44	0.000570825	0.00105603	0.00185518	0.00459514	0.000627908	0.000742073	0.000570825	0.000313954	0.00142706	0	0.000570825	0.00128436	0.0138711	0.000199789	5.70825e-05	k__Fungi; p__Ascomycota; c__Eurotiomycetes; o__Eurotiales; f__Aspergillaceae; g__Penicillium; s__Penicillium_spinulosum
ASV48	0.00296829	0.035962	0.00976111	0.00108457	0.00445244	0.00211205	0.00168393	0.00117019	0.00148415	0.000199789	0.000856238	0.00111311	0.000656449	0.000513743	0.000742073	k__Fungi; p__Ascomycota; c__Dothideomycetes; o__Botryosphaeriales; f__Botryosphaeriaceae; g__Diplodia
ASV50	0.00265434	0.0129006	0.0196935	0.0417844	0.0315952	0.00607929	0.0050518	0.00362474	0.00482347	0.000856238	0.00236892	0.00633616	0.00196935	0.00142706	0.00191226	k__Fungi; p__Ascomycota; c__Eurotiomycetes; o__Eurotiales; f__Aspergillaceae; g__Penicillium
ASV52	0.00159831	0.0107886	0.0144704	0.0115021	0.0219197	0.00428119	0.0037389	0.00216914	0.0063647	0.000770614	0.00205497	0.00293975	0.00108457	0.000770614	0.000827696	k__Fungi; p__Ascomycota; c__Eurotiomycetes; o__Eurotiales; f__Trichocomaceae; g__Talaromyces; s__Talaromyces_wortmannii
ASV54	0.00154123	0.000656449	0.00605075	0.00128436	0.00185518	0.00162685	0.00265434	0.0014556	0.00265434	0.000941861	0.01213	0.0361047	0.0208637	0.0842823	0.0611925	k__Fungi; p__Ascomycota; c__Saccharomycetes; o__Saccharomycetales; f__Phaffomycetaceae; g__Wickerhamomyces; s__Wickerhamomyces_bisporus
ASV56	0.000856238	0.00156977	0.00185518	0.00736364	0.00336787	0.0200074	0.0013129	0.00068499	0.00117019	0.000428119	0.00185518	0.00613637	0.000656449	0.000256871	0.000342495	k__Fungi; p__Ascomycota; c__Eurotiomycetes; o__Eurotiales; f__Aspergillaceae; g__Aspergillus; s__Aspergillus_fresenii
ASV60	0.00156977	0.00722094	0.00625054	0.0254017	0.018666	0.00356766	0.00288267	0.00188372	0.00279704	0.000485201	0.00139852	0.00322516	0.00114165	0.000770614	0.000770614	k__Fungi; p__Ascomycota; c__Eurotiomycetes; o__Eurotiales; f__Aspergillaceae; g__Penicillium; s__Penicillium_dierckxii
ASV67	0.000428119	0.000114165	0.000256871	0.000171248	0.000342495	0.000656449	0.000770614	0.000399578	0.000114165	5.70825e-05	0.00045666	0.000485201	0.00022833	0.0107315	0.120187	k__Fungi; p__; c__; o__; f__; g__; s__
ASV71	0.00125582	0.0109598	0.00950424	0.00901904	0.0160402	0.00285413	0.00236892	0.00151269	0.00450952	0.000570825	0.00122727	0.00159831	0.000570825	0.000998944	0.00091332	k__Fungi; p__Ascomycota; c__Sordariomycetes; o__Hypocreales; f__Hypocreales_fam_Incertae_sedis; g__Acremonium; s__Acremonium_persicinum
ASV72	0.000371036	0.000570825	0.00091332	0.000970403	0.0049091	0.000656449	0.000827696	0.000656449	0.000742073	0	0.000256871	0.00045666	0.000142706	0	0	k__Fungi; p__Ascomycota; c__Sordariomycetes; o__Hypocreales; f__Hypocreaceae; g__Trichoderma; s__Trichoderma_harzianum
ASV74	0.0022833	0.000485201	0.00105603	0.00114165	0.000599366	0.00165539	0.0071924	0.00562263	0.00339641	0.000713531	0.00202643	0.00319662	0.00222622	0.0022833	0.00199789	k__Fungi; p__Ascomycota; c__Saccharomycetes; o__Saccharomycetales; f__Debaryomycetaceae; g__Yamadazyma; s__Yamadazyma_scolyti
ASV76	0.000285413	0.00225476	0.00422411	0.00205497	0.0026258	0.000656449	0.000656449	0.000542284	0.000371036	0	0.000285413	0.000713531	0.00022833	0.000285413	0.00022833	k__Fungi; p__Ascomycota; c__Eurotiomycetes; o__Eurotiales; f__Trichocomaceae; g__Talaromyces; s__Talaromyces_wortmannii
ASV78	0.000713531	0.000285413	0.00142706	0.000513743	0.000513743	0.000970403	0.00114165	0.000313954	0.00111311	0	0.00376745	0.012815	0.00676428	0.0356766	0.0240603	k__Fungi; p__Ascomycota; c__Saccharomycetes; o__Saccharomycetales; f__Phaffomycetaceae; g__Wickerhamomyces; s__Wickerhamomyces_bisporus
ASV80	0.000371036	0.000998944	0.00402432	0.000342495	0.00105603	0.00225476	0.00068499	0.00091332	0.00091332	0.00022833	0.000742073	0	0.000199789	0.000428119	0.000371036	k__Fungi; p__Ascomycota; c__Sordariomycetes; o__Ophiostomatales; f__Ophiostomataceae; g__Leptographium; s__
ASV83	0.000713531	0.000428119	0.000371036	0.000656449	0.000542284	0.00165539	0.00102749	0.00216914	0.000713531	0.000256871	0.00188372	0.0027685	0.00159831	0.00519451	0.0027685	k__Fungi; p__Ascomycota; c__Saccharomycetes; o__Saccharomycetales; f__Pichiaceae; g__Ogataea; s__Ogataea_saltuana
ASV85	0.00196935	0.000599366	0.00117019	0.00136998	0.00139852	0.00293975	0.0281988	0.00333933	0.00462368	0.00510888	0.00199789	0.00216914	0.0013129	0.00256871	0.00185518	k__Fungi; p__Ascomycota; c__Saccharomycetes; o__Saccharomycetales; f__Saccharomycetales_fam_Incertae_sedis; g__Candida; s__Candida_sequanensis
ASV95	0.000513743	0.00182664	0.000399578	0.00102749	0.00313954	0.00122727	0.00211205	0.000827696	0.0358193	0.000399578	0.00045666	0.00119873	0.00022833	0.00022833	0.000399578	k__Fungi; p__Ascomycota; c__Dothideomycetes; o__Capnodiales; f__Cladosporiaceae; g__Cladosporium
ASV98	0.000199789	0	0	0.000142706	0.00108457	0.000856238	0.00045666	0.000371036	0.000570825	0	0.000770614	0	0.000342495	0.000742073	0.0215486	k__Fungi; p__Ascomycota; c__Sordariomycetes; o__Hypocreales; f__Hypocreaceae; g__Trichoderma; s__Trichoderma_viride
ASV100	0.00185518	0	0.000941861	0.000770614	0	0	0.0013129	0.000542284	0.00114165	0	0.00185518	0	0.00248309	0	0.000770614	k__Fungi; p__Ascomycota; c__Saccharomycetes; o__Saccharomycetales; f__Pichiaceae; g__Nakazawaea; s__
ASV101	0.000199789	0.000142706	0.000114165	0.000342495	0.000827696	0.000171248	8.56238e-05	0.000171248	0.000171248	0	0.00142706	0.00171248	0.000428119	0	0	k__Fungi; p__Ascomycota; c__Eurotiomycetes; o__Eurotiales; f__Trichocomaceae; g__Talaromyces
ASV105	0.000627908	0.0221766	0.000570825	0.000599366	0.00174102	0.000627908	0.000599366	0.000371036	0.000399578	0.000114165	0.000399578	0.00045666	0.000114165	8.56238e-05	0.000199789	k__Fungi; p__Ascomycota; c__Dothideomycetes; o__Dothideales; f__Dothioraceae; g__Hormonema
ASV108	0.000313954	0	0	0.000171248	0.00022833	0.000313954	0.0053943	0.00273996	0.0142421	0.00185518	0.0017981	0.00707823	0.000770614	0.00134144	0.00191226	k__Fungi; p__Ascomycota; c__Saccharomycetes; o__Saccharomycetales; f__; g__; s__
ASV109	0.000256871	0.00022833	0.000713531	0.000114165	0.000142706	0.00022833	5.70825e-05	0.000171248	0.00391015	0.00171248	0.000114165	0.000171248	0.000114165	8.56238e-05	8.56238e-05	k__Fungi; p__Ascomycota; c__Leotiomycetes; o__Thelebolales; f__Pseudeurotiaceae; g__Pseudogymnoascus
ASV110	0.000371036	0.00117019	0.00105603	0.00125582	0.0094757	0.00091332	0.000713531	0.000656449	0.000884779	8.56238e-05	0.000627908	0.000513743	0.000313954	0.00022833	0.000199789	k__Fungi; p__Ascomycota; c__Lecanoromycetes; o__Lecanoromycetes_ord_Incertae_sedis; f__Lecanoromycetes_fam_Incertae_sedis; g__; s__
ASV118	0.00022833	0.000371036	0.00091332	0.00105603	0.00787739	0.00402432	0.000513743	0.000428119	0.000513743	0	0.00022833	0.00111311	0.000313954	0	0.00022833	k__Fungi; p__Ascomycota; c__Eurotiomycetes; o__Eurotiales; f__Aspergillaceae; g__Aspergillus
ASV119	0.000371036	0.0013129	0.00342495	0.00453806	0.00445244	0.000856238	0.000827696	0.000428119	0.00111311	0	0	0.00045666	0.000114165	0.000256871	0.000285413	k__Fungi; p__Ascomycota; c__Eurotiomycetes; o__Chaetothyriales
ASV121	0.000399578	0.00128436	0.000285413	0.00208351	0.00111311	0.00045666	0.000342495	0.00134144	0.000742073	0.00022833	0.000256871	0.00068499	0.000256871	0	0	k__Fungi; p__Ascomycota; c__Eurotiomycetes; o__Eurotiales; f__Aspergillaceae; g__Penicillium; s__Penicillium_chrysogenum
ASV124	0.000399578	0.00159831	0.00662157	0.00162685	0.00328224	0.000713531	0.000570825	0.000199789	0.000513743	8.56238e-05	0.000171248	0.000199789	0	0.000285413	8.56238e-05	k__Fungi; p__Ascomycota; c__Sordariomycetes; o__Microascales; f__Ceratocystidaceae; g__Endoconidiophora; s__Endoconidiophora_polonica
ASV126	0.00125582	0	0.000627908	0.00134144	0	0	0.00156977	0.00465222	0.00185518	0	0.000856238	0	0.000627908	0	0.00151269	k__Fungi; p__Ascomycota; c__Saccharomycetes; o__Saccharomycetales; f__Saccharomycetales_fam_Incertae_sedis; g__Kuraishia; s__Kuraishia_capsulata
ASV134	0.000256871	0.00091332	0.00202643	0.00202643	0.00293975	0.000856238	0.000627908	0.00068499	0.0013129	0	0.000199789	0.000799155	0.000313954	0.000256871	0.000171248	k__Fungi; p__Ascomycota; c__Sordariomycetes; o__Ophiostomatales; f__Ophiostomataceae; g__Ophiostoma
ASV137	0.000428119	0.00188372	0.00199789	0.00391015	0.0022833	0.000599366	0.000713531	0.000313954	0.000485201	0.000114165	0	0.000998944	0.000371036	0.000256871	0.000114165	k__Fungi; p__Ascomycota; c__Eurotiomycetes; o__Eurotiales; f__Aspergillaceae; g__Penicillium; s__Penicillium_atrosanguineum
ASV139	0.000998944	0.000142706	0.000313954	0.000513743	0.000285413	0.0014556	0.00151269	0.00216914	0.00068499	0.000342495	0.00185518	0.00248309	0.00188372	0.00470931	0.00316808	k__Fungi; p__Ascomycota; c__Saccharomycetes; o__Saccharomycetales; f__Pichiaceae; g__Ogataea; s__Ogataea_ramenticola
ASV154	0.000342495	0.000713531	0.000599366	0.00550846	0.000941861	0.00045666	0.000485201	0.000285413	0.000599366	0	0.000256871	0.000399578	0.000142706	8.56238e-05	5.70825e-05	k__Fungi; p__Ascomycota; c__Dothideomycetes; o__Pleosporales; f__Lophiostomataceae; g__Lophiostoma; s__Lophiostoma_chamaecyparidis
ASV158	0.000142706	0.000941861	0.00159831	0.00142706	0.0013129	0.00091332	0.000371036	0.000313954	0.00022833	0	0.00022833	0.000371036	0.000199789	0.000114165	0.000256871	k__Fungi; p__Ascomycota; c__Eurotiomycetes; o__Eurotiales; f__Aspergillaceae
ASV171	0.00108457	8.56238e-05	0.000313954	0.000371036	0.000171248	0.000371036	0.000713531	0.00068499	0.000371036	0	0.000256871	0.00068499	0.000313954	0.00174102	0.000884779	k__Fungi; p__Ascomycota; c__Saccharomycetes; o__Saccharomycetales; f__Phaffomycetaceae; g__Cyberlindnera; s__Cyberlindnera_amylophila
ASV177	0	0.000199789	0	0.000342495	0.00068499	0.000856238	0.000371036	0.000513743	0	0.000313954	0.000485201	0.000627908	0.000485201	0.000998944	0.00114165	k__Fungi; p__Ascomycota; c__Saccharomycetes; o__Saccharomycetales; f__Pichiaceae; g__Ogataea
ASV178	0.000171248	0.00091332	0.000570825	0.00105603	0.00236892	0.000313954	0.000342495	0.000199789	0.000199789	0.000114165	0.000171248	0.000285413	0.000142706	0	0.000114165	k__Fungi; p__Ascomycota; c__Dothideomycetes; o__Capnodiales; f__; g__; s__
ASV183	0.000171248	0.000542284	0.000256871	0.000428119	0.00313954	0.000256871	0.00022833	0.000171248	0.000342495	0.000142706	0.000171248	0.000285413	0.000114165	0.000171248	8.56238e-05	k__Fungi; p__Ascomycota; c__Eurotiomycetes; o__Chaetothyriales; f__Epibryaceae; g__Epibryon; s__Epibryon_interlamellare
ASV186	0.000171248	0.000342495	0.00148415	0.0013129	0.000656449	0.000342495	0.000256871	0.00045666	0	0	0.000171248	0.000313954	0	0.000114165	0.000114165	k__Fungi; p__Ascomycota; c__Eurotiomycetes; o__Eurotiales; f__Aspergillaceae; g__Aspergillus
ASV208	0.000199789	0.000713531	0.000542284	0.000399578	0.000656449	0.00022833	0.000313954	0.000142706	0.000371036	0	0.000199789	0.000171248	5.70825e-05	0.000142706	0.00022833	k__Fungi; p__Ascomycota; c__Lecanoromycetes; o__Lecanorales; f__Lecanoraceae; g__Scoliciosporum; s__Scoliciosporum_umbrinum
ASV214	0.000171248	0.000399578	0.000285413	0.000285413	0.00111311	0.000371036	8.56238e-05	0.000114165	0.000199789	0	0.000199789	0.000313954	0.000142706	0.000114165	8.56238e-05	k__Fungi; p__Ascomycota; c__Leotiomycetes; o__Helotiales

## Sheet: ISX_Adult_Unique
ID	ISXA2	ISXA3	ISXA8	ISXA11	ISXA12	Taxonomy
ASV282	0	0.00162685	0	0.00191226	0.00214059	k__Fungi; p__Ascomycota; c__Saccharomycetes; o__Saccharomycetales; f__Phaffomycetaceae; g__Wickerhamomyces; s__Wickerhamomyces_bisporus
ASV361	0	0.000371036	0.000285413	0.00102749	0.00134144	k__Fungi; p__Ascomycota; c__Saccharomycetes; o__Saccharomycetales; f__Phaffomycetaceae; g__Wickerhamomyces; s__Wickerhamomyces_bisporus

## Sheet: ISX_Larvae_Unique ASVs
ID	ISXL6	ISXL9	ISXL10	ISXL12	ISXL13	Taxonomy
ASV51	0	0.000970403	0.0109028	0.00136998	0.0123298	k__Fungi; p__; c__; o__; f__; g__; s__
ASV88	0	0.000713531	0.00739219	0.00162685	0.00833405	k__Fungi; p__; c__; o__; f__; g__; s__
ASV116	0	0.00442389	0.00773468	0.00162685	0.00402432	k__Fungi; p__Ascomycota; c__Sordariomycetes; o__Hypocreales; f__Bionectriaceae; g__Clonostachys; s__
ASV129	0	0	0.00533721	0.000827696	0.00756343	k__Fungi; p__; c__; o__; f__; g__; s__
ASV202	0.000399578	0	0.000171248	0.000313954	0	k__Fungi; p__Ascomycota; c__Saccharomycetes; o__Saccharomycetales; f__Saccharomycetales_fam_Incertae_sedis; g__Kuraishia; s__Kuraishia_molischiana
ASV222	0.000371036	0.000256871	0.000799155	0	0	k__Fungi; p__; c__; o__; f__; g__; s__
ASV233	0	0	0.000485201	0.00142706	0.00191226	k__Fungi; p__Ascomycota; c__Sordariomycetes; o__Hypocreales; f__Bionectriaceae; g__Clonostachys; s__
ASV249	0	0.000371036	0.000856238	0.00128436	0.000998944	k__Fungi; p__Ascomycota; c__Eurotiomycetes; o__Chaetothyriales
ASV264	0.00139852	0	0.000371036	0.000399578	0	k__Fungi; p__Ascomycota; c__Saccharomycetes; o__Saccharomycetales; f__Phaffomycetaceae; g__Cyberlindnera; s__Cyberlindnera_amylophila
ASV270	0	0.000199789	0.000770614	0.000656449	0.00091332	k__Fungi; p__Basidiomycota; c__Agaricomycetes; o__Agaricales; f__Physalacriaceae; g__Armillaria; s__Armillaria_ostoyae
ASV278	0	0.000770614	0.000485201	0.000285413	0.000856238	k__Fungi
ASV285	0	0	0.00134144	0.000313954	0.00045666	k__Fungi; p__Ascomycota; c__Eurotiomycetes; o__Eurotiales; f__Trichocomaceae; g__Talaromyces; s__Talaromyces_wortmannii
ASV307	0	0	0.000570825	0.000285413	0.00111311	k__Fungi; p__; c__; o__; f__; g__; s__
ASV340	0	0	0.000485201	0.000199789	0.000256871	k__Fungi; p__Ascomycota; c__Sordariomycetes; o__Ophiostomatales; f__Ophiostomataceae; g__Ophiostoma; s__Ophiostoma_bicolor
ASV355	0	0	0.000114165	0.00022833	0.000313954	k__Fungi; p__Ascomycota; c__Eurotiomycetes; o__Chaetothyriales; f__Herpotrichiellaceae; g__Exophiala; s__
ASV370	2.85413e-05	0.000142706	0.000171248	0.00068499	0.000399578	k__Fungi; p__; c__; o__; f__; g__; s__

## Sheet: ISX.Larvae_Adult_Common 
ID	ISXL6	ISXL9	ISXL10	ISXL12	ISXL13	ISXA2	ISXA3	ISXA8	ISXA11	ISXA12	Taxonomy
ASV143	0.00202643	0	0.00125582	0.00102749	0	0.00225476	0	0.00245455	0.00162685	0.0017981	k__Fungi; p__Ascomycota; c__Saccharomycetes; o__Saccharomycetales; f__Pichiaceae; g__Nakazawaea; s__

## Sheet: ISX_Larvae_Pupae_Common
ID	ISXL6	ISXL9	ISXL10	ISXL12	ISXL13	ISXP6	ISXP7	ISXP8	ISXP9	ISXP11	Taxonomy
ASV36	0	0	0.00271142	0.000542284	0.00182664	0.00251163	0.0026258	0.000970403	0.00422411	0.1485	k__Fungi; p__Ascomycota; c__Sordariomycetes; o__Ophiostomatales; f__Ophiostomataceae; g__Ophiostoma; s__Ophiostoma_ips
ASV341	0	0.000114165	0	0.000114165	0.00102749	0.000114165	0	0.000171248	0.000114165	0	k__Fungi; p__Ascomycota; c__Leotiomycetes; o__Helotiales; f__Helotiaceae; g__Infundichalara; s__

## Sheet: ISX_Pupae_Adult_Common
ID	ISXP6	ISXP7	ISXP8	ISXP9	ISXP11	ISXA2	ISXA3	ISXA8	ISXA11	ISXA12	Taxonomy
ASV62	0	0.000998944	0.000313954	0.0017981	0	0.000884779	0.000884779	0.00022833	0	0	k__Fungi; p__Ascomycota; c__Sordariomycetes; o__Ophiostomatales; f__Ophiostomataceae; g__Graphilbum; s__
