# Supplementary material for: Amplicon-Based Profiling of Fungal Communities Associated with Scots Pine Bark Beetles: Selective Antagonism and Monoterpene Tolerance
Source: Int J Mol Sci. 2026 May 18;27(10):4526. doi: 10.3390/ijms27104526 (PMC13208007; doi:10.3390/ijms27104526)
Supplement: Supplementary file 1 [file ijms-27-04526-s001.zip › File S6.xlsx]

## Sheet: ISX_IAC_Common ASVs
ID	ISXL6	ISXL9	ISXL10	ISXL12	ISXL13	ISXP6	ISXP7	ISXP8	ISXP9	ISXP11	ISXA2	ISXA3	ISXA8	ISXA11	ISXA12	IACL2	IACL4	IACL5	IACL6	IACL8	IACP1	IACP2	IACP3	IACP4	IACP5	IACA1	IACA2	IACA3	IACA4	IACA5	Taxonomy
ASV0	0.44199	0.0784314	0.218655	0.1624	0.0188372	0.0480064	0.141022	0.10115	0.0865371	0.023204	0.467563	0.247595	0.61983	0.160373	0.161172	0.493764	0.372549	0.304935	0.411936	0.260896	0.0345349	0.0585381	0.0548848	0.11525	0.0319377	0.0141279	0.00924737	0.25279	0.154094	0.633559	k__Fungi; p__Ascomycota; c__Saccharomycetes; o__Saccharomycetales; f__Pichiaceae; g__Nakazawaea; s__
ASV1	0.00630762	0.00430973	0.00331079	0.00293975	0.00739219	0.0112738	0.0428404	0.0111025	0.132745	0.000542284	0.100836	0.0471502	0.0137569	0.000827696	0.00068499	0.156435	0.244684	0.278962	0.174301	0.120501	0.633245	0.495961	0.794018	0.560579	0.481491	0.718498	0.618774	0.560836	0.302623	0.139453	k__Fungi; p__Ascomycota; c__Sordariomycetes; o__Ophiostomatales; f__Ophiostomataceae; g__Graphilbum; s__
ASV3	0.00239747	0.0188943	0.0234895	0.0108171	0.0324229	0.122956	0.0140138	0.00362474	0.0200074	0.0349916	0.00610783	0.0138711	0.0106173	0.0137569	0.0133858	0.000542284	0.0251448	0.0244028	0.00259725	0.00185518	0.020721	0.0486058	0.000428119	0.000599366	0.000970403	0.00496618	0.00199789	0.00231184	0.000770614	0.000884779	k__Fungi; p__Ascomycota; c__Sordariomycetes; o__Ophiostomatales; f__Ophiostomataceae; g__Ophiostoma; s__Ophiostoma_ips
ASV5	0.0361903	0.00762052	0.0117019	0.024203	0.0140994	0.312555	0.100836	0.292205	0.0784314	0.02563	0.0722379	0.120644	0.0804863	0.154865	0.140994	0.000742073	0.000570825	0.00105603	0.000599366	0.00119873	0.00142706	0.0405286	0.00288267	0.0328795	0.00248309	8.56238e-05	0	0.00251163	0.0071924	0.00707823	k__Fungi; p__Ascomycota; c__Saccharomycetes; o__Saccharomycetales; f__Pichiaceae; g__Ogataea; s__Ogataea_ramenticola
ASV6	0.0344208	0.0091332	0.0235465	0.0457516	0.000313954	0.00114165	0.00108457	0.00119873	0.0035962	0	0.0156121	0.00850529	0.00196935	0.00091332	0.000742073	0.102463	0.115078	0.0859377	0.0966978	0.198504	0.0172104	0.0406142	0.0125582	0.0502897	0.00833405	0.0290265	0.00653595	0.0239461	0.0212918	0.0182664	k__Fungi; p__Ascomycota; c__Saccharomycetes; o__Saccharomycetales; f__Saccharomycetales_fam_Incertae_sedis; g__Kuraishia; s__Kuraishia_molischiana
ASV8	0.00136998	0.000542284	0.00068499	0.000599366	0.00627908	0.0115878	0.0127579	0.00285413	0.0116734	0.589976	0.00559409	0.00279704	0.00134144	0.00196935	0.00362474	0.000941861	0.00114165	0.00165539	0.000799155	0.000513743	0.0140708	0.0191797	0.00108457	0.00068499	0.000627908	0.0314239	0.0759768	0.0207495	0.0101607	0.0037389	k__Fungi; p__Basidiomycota; c__Atractiellomycetes; o__Atractiellales; f__Hoehnelomycetaceae; g__Atractiella; s__Atractiella_solani
ASV12	0.000371036	0.000256871	0.000342495	0.000542284	0.00102749	0.00667865	0.00436681	0.00382453	0.0076776	0.00236892	0.00930445	0.00139852	0.00045666	0.000371036	0.000399578	0.00102749	0.00125582	0.00234038	0.00148415	0.00134144	0.00859092	0.00747781	0.000998944	0.00593658	0.00593658	0.00368182	0.00422411	0.0351914	0.00385307	0.00162685	k__Fungi; p__Ascomycota; c__Sordariomycetes; o__Hypocreales; f__Cordycipitaceae
ASV13	0.0874219	0.0126438	0.0247738	0.0517453	0.019037	0.0381026	0.0654451	0.0943003	0.0339641	0.0184947	0.030111	0.0326227	0.0220909	0.0704684	0.0666153	0.0271713	0.0017981	0.00410994	0.00331079	0.00268288	0.011445	0.000770614	0.0103034	0.0353341	0.00391015	0	0	0.00208351	0.00488055	0.00459514	k__Fungi; p__Ascomycota; c__Saccharomycetes; o__Saccharomycetales; f__Saccharomycetales_fam_Incertae_sedis; g__Kuraishia; s__Kuraishia_capsulata
ASV15	0.00151269	0.00607929	0.00556554	0.00739219	0.0198933	0.00410994	0.0454091	0.0220909	0.205611	0.0102749	0.00222622	0.00351057	0.00139852	0.000827696	0.000884779	0.00191226	0.00248309	0.00639324	0.00302537	0.00322516	0.0173816	0.00956132	0.00239747	0.00305391	0.333219	0.0027685	0.0111025	0.00251163	0.00393869	0.00174102	k__Fungi; p__Ascomycota; c__Sordariomycetes; o__Hypocreales; f__Bionectriaceae; g__Clonostachys
ASV16	0.000285413	0.000199789	0.000142706	0.000199789	0.00562263	0.0310243	0.00102749	0.000485201	0.00114165	0	0.00225476	0.000485201	0.000513743	0.000428119	0	0.00125582	0.00114165	0.00194081	0.000742073	0.000998944	0.0133288	0.0409567	0.00162685	0.00114165	0.00114165	0.00453806	0.00234038	0.00573679	0.000884779	0.00136998	k__Fungi; p__Ascomycota; c__Sordariomycetes; o__Microascales; f__Graphiaceae; g__Graphium
ASV18	0.0133573	0.003111	0.0104461	0.0673288	0	0.00353912	0.000970403	0	0.00134144	0	0.00479493	0.00168393	0.00068499	0	0	0.0540001	0.0705254	0.0437537	0.0511174	0.173474	0.0116163	0.0348774	0.00921883	0.0350487	0.00565117	0.0089905	0.00405286	0.0136427	0.0105603	0.0125296	k__Fungi; p__Ascomycota; c__Saccharomycetes; o__Saccharomycetales; f__Saccharomycetales_fam_Incertae_sedis; g__Kuraishia; s__Kuraishia_molischiana
ASV22	0.00259725	0.00393869	0.00542284	0.0103319	0.00847675	0.00331079	0.00176956	0.00162685	0.00305391	0.000570825	0.00188372	0.0716956	0.00216914	0.000485201	0.00045666	0.0208351	0.0285983	0.0196935	0.0537146	0.0338499	0.0133573	0.00847675	0.00259725	0.00353912	0.00239747	0.00185518	0.0124725	0.00268288	0.338499	0.0104746	k__Fungi; p__Ascomycota; c__Eurotiomycetes; o__Eurotiales; f__Aspergillaceae; g__Penicillium; s__Penicillium_bialowiezense
ASV25	0.00368182	0.0637041	0.0767474	0.107115	0.0875075	0.0143848	0.00662157	0.00251163	0.00402432	0.00105603	0.00285413	0.00382453	0.00168393	0.00102749	0.00111311	0	0	0.00413848	0.00285413	0.00316808	0.00368182	0.000742073	0	0.00022833	0	8.56238e-05	0.00268288	0.000171248	0.00248309	0.000399578	k__Fungi; p__Basidiomycota; c__Tritirachiomycetes; o__Tritirachiales; f__Tritirachiaceae; g__Paratritirachium; s__
ASV32	0.00291121	0.0125582	0.0240888	0.0230043	0.0272284	0.00567971	0.00473785	0.0035962	0.00428119	0.00102749	0.00285413	0.00645032	0.00225476	0.00214059	0.00185518	0.000285413	0.000884779	0.00336787	0.00219768	0.00319662	0.00393869	0.00154123	0.000428119	0.000742073	0.000428119	0.00159831	0.0259725	0.000713531	0.00442389	0.00134144	k__Fungi; p__Ascomycota; c__Eurotiomycetes; o__Eurotiales; f__Trichocomaceae; g__Talaromyces; s__Talaromyces_wortmannii
ASV34	0.00165539	0.0120444	0.00787739	0.0249165	0.0192939	0.00559409	0.00328224	0.00273996	0.00385307	0.00091332	0.00216914	0.00410994	0.00134144	0.00128436	0.000998944	0.000142706	0.000199789	0.00542284	0.00117019	0.00353912	0.00371036	0.000941861	0.000142706	0.000285413	0	0.000171248	0.00216914	0.000285413	0.00117019	0.000371036	k__Fungi; p__Ascomycota; c__Leotiomycetes; o__Helotiales; f__Myxotrichaceae; g__Oidiodendron; s__Oidiodendron_griseum
ASV39	0.00125582	0.000713531	0.0013129	0.000742073	0.00119873	0.0017981	0.00796301	0.00222622	0.0172104	0.00656449	0.0299398	0.100722	0.058481	0.021777	0.0174102	0.00371036	0.0105317	0.00896195	0.0210064	0.00508034	0.000428119	0.000542284	0.000285413	0.000371036	0.000371036	0.000199789	8.56238e-05	0.00068499	0.00171248	0.00125582	k__Fungi; p__Basidiomycota; c__Tremellomycetes; o__Tremellales; f__Tremellaceae; g__Cryptococcus; s__
ASV44	0.000570825	0.00105603	0.00185518	0.00459514	0.000627908	0.000742073	0.000570825	0.000313954	0.00142706	0	0.000570825	0.00128436	0.0138711	0.000199789	5.70825e-05	0.00171248	0.00273996	0.00319662	0.00450952	0.00194081	0.00328224	0.00279704	0.000827696	0.00117019	0.00148415	0.000713531	0.0116163	0.000656449	0.00313954	0.106545	k__Fungi; p__Ascomycota; c__Eurotiomycetes; o__Eurotiales; f__Aspergillaceae; g__Penicillium; s__Penicillium_spinulosum
ASV50	0.00265434	0.0129006	0.0196935	0.0417844	0.0315952	0.00607929	0.0050518	0.00362474	0.00482347	0.000856238	0.00236892	0.00633616	0.00196935	0.00142706	0.00191226	0.000199789	0.000542284	0.003111	0.00216914	0.00319662	0.00399578	0.000485201	0	0.000142706	0.000114165	8.56238e-05	0.000570825	0.000256871	0.00045666	0.00022833	k__Fungi; p__Ascomycota; c__Eurotiomycetes; o__Eurotiales; f__Aspergillaceae; g__Penicillium
ASV52	0.00159831	0.0107886	0.0144704	0.0115021	0.0219197	0.00428119	0.0037389	0.00216914	0.0063647	0.000770614	0.00205497	0.00293975	0.00108457	0.000770614	0.000827696	0.000428119	0.000513743	0.0026258	0.00176956	0.00128436	0.00904758	0.00722094	0.000713531	0.0026258	0.00525159	0.00045666	0.00202643	0.000656449	0.000941861	0.000342495	k__Fungi; p__Ascomycota; c__Eurotiomycetes; o__Eurotiales; f__Trichocomaceae; g__Talaromyces; s__Talaromyces_wortmannii
ASV56	0.000856238	0.00156977	0.00185518	0.00736364	0.00336787	0.0200074	0.0013129	0.00068499	0.00117019	0.000428119	0.00185518	0.00613637	0.000656449	0.000256871	0.000342495	0.00268288	0.00319662	0.0022833	0.00308246	0.00379599	0.00234038	0.00194081	0.000399578	0.000713531	0.000599366	0.0013129	0.0099609	0.00251163	0.0253732	0.00182664	k__Fungi; p__Ascomycota; c__Eurotiomycetes; o__Eurotiales; f__Aspergillaceae; g__Aspergillus; s__Aspergillus_fresenii
ASV60	0.00156977	0.00722094	0.00625054	0.0254017	0.018666	0.00356766	0.00288267	0.00188372	0.00279704	0.000485201	0.00139852	0.00322516	0.00114165	0.000770614	0.000770614	0.000171248	0	0.0014556	0.000742073	0.00171248	0.00259725	0.000313954	0.000114165	0.000114165	0.000142706	0.000256871	0.00462368	8.56238e-05	0.000199789	0.000256871	k__Fungi; p__Ascomycota; c__Eurotiomycetes; o__Eurotiales; f__Aspergillaceae; g__Penicillium; s__Penicillium_dierckxii
ASV72	0.000371036	0.000570825	0.00091332	0.000970403	0.0049091	0.000656449	0.000827696	0.000656449	0.000742073	0	0.000256871	0.00045666	0.000142706	0	0	0.000313954	0.00125582	0.000627908	0.000428119	0.000485201	0.023518	0.000827696	0.00022833	0.000542284	0.000285413	0	5.70825e-05	0.000256871	0.000256871	8.56238e-05	k__Fungi; p__Ascomycota; c__Sordariomycetes; o__Hypocreales; f__Hypocreaceae; g__Trichoderma; s__Trichoderma_harzianum
ASV76	0.000285413	0.00225476	0.00422411	0.00205497	0.0026258	0.000656449	0.000656449	0.000542284	0.000371036	0	0.000285413	0.000713531	0.00022833	0.000285413	0.00022833	0	0	0.000542284	0.000513743	0.000256871	0.00068499	0.000285413	0	0.000171248	0	0.000998944	0.00225476	0.000142706	0.000713531	0.000371036	k__Fungi; p__Ascomycota; c__Eurotiomycetes; o__Eurotiales; f__Trichocomaceae; g__Talaromyces; s__Talaromyces_wortmannii
ASV98	0.000199789	0	0	0.000142706	0.00108457	0.000856238	0.00045666	0.000371036	0.000570825	0	0.000770614	0	0.000342495	0.000742073	0.0215486	0.000171248	0.00045666	0.000428119	0.00022833	0.00022833	0.000713531	0.00222622	8.56238e-05	0.000256871	0	0.00108457	0.00242601	0.00154123	0.000513743	0.000513743	k__Fungi; p__Ascomycota; c__Sordariomycetes; o__Hypocreales; f__Hypocreaceae; g__Trichoderma; s__Trichoderma_viride
ASV101	0.000199789	0.000142706	0.000114165	0.000342495	0.000827696	0.000171248	8.56238e-05	0.000171248	0.000171248	0	0.00142706	0.00171248	0.000428119	0	0	0.000285413	0.000513743	0.000941861	0.000342495	0.000342495	0.000770614	0.00068499	0.000199789	0.000342495	0.000256871	0.0017981	0.00348203	0.00402432	0.00182664	0.00125582	k__Fungi; p__Ascomycota; c__Eurotiomycetes; o__Eurotiales; f__Trichocomaceae; g__Talaromyces
ASV109	0.000256871	0.00022833	0.000713531	0.000114165	0.000142706	0.00022833	5.70825e-05	0.000171248	0.00391015	0.00171248	0.000114165	0.000171248	0.000114165	8.56238e-05	8.56238e-05	0.000656449	0.00162685	0.00117019	0.00550846	0.000970403	0.000627908	0.000485201	0.000114165	0.000199789	0.000371036	5.70825e-05	0.000171248	0.000171248	0.000199789	0.000171248	k__Fungi; p__Ascomycota; c__Leotiomycetes; o__Thelebolales; f__Pseudeurotiaceae; g__Pseudogymnoascus

## Sheet: ISXLarvae_Unique ASVs
ID	ISXL6	ISXL9	ISXL10	ISXL12	ISXL13	Taxonomy
ASV233	0	0	0.000485201	0.00142706	0.00191226	k__Fungi; p__Ascomycota; c__Sordariomycetes; o__Hypocreales; f__Bionectriaceae; g__Clonostachys; s__
ASV249	0	0.000371036	0.000856238	0.00128436	0.000998944	k__Fungi; p__Ascomycota; c__Eurotiomycetes; o__Chaetothyriales
ASV307	0	0	0.000570825	0.000285413	0.00111311	k__Fungi; p__; c__; o__; f__; g__; s__
ASV340	0	0	0.000485201	0.000199789	0.000256871	k__Fungi; p__Ascomycota; c__Sordariomycetes; o__Ophiostomatales; f__Ophiostomataceae; g__Ophiostoma; s__Ophiostoma_bicolor
ASV355	0	0	0.000114165	0.00022833	0.000313954	k__Fungi; p__Ascomycota; c__Eurotiomycetes; o__Chaetothyriales; f__Herpotrichiellaceae; g__Exophiala; s__
ASV370	2.85413e-05	0.000142706	0.000171248	0.00068499	0.000399578	k__Fungi; p__; c__; o__; f__; g__; s__

## Sheet: ISXAdult_Unique ASVs
ID	ISXA2	ISXA3	ISXA8	ISXA11	ISXA12	Taxonomy
ASV282	0	0.00162685	0	0.00191226	0.00214059	k__Fungi; p__Ascomycota; c__Saccharomycetes; o__Saccharomycetales; f__Phaffomycetaceae; g__Wickerhamomyces; s__Wickerhamomyces_bisporus
ASV361	0	0.000371036	0.000285413	0.00102749	0.00134144	k__Fungi; p__Ascomycota; c__Saccharomycetes; o__Saccharomycetales; f__Phaffomycetaceae; g__Wickerhamomyces; s__Wickerhamomyces_bisporus
