# Supplementary material for: Amplicon-Based Profiling of Fungal Communities Associated with Scots Pine Bark Beetles: Selective Antagonism and Monoterpene Tolerance
Source: Int J Mol Sci. 2026 May 18;27(10):4526. doi: 10.3390/ijms27104526 (PMC13208007; doi:10.3390/ijms27104526)
Supplement: Supplementary file 1 [file ijms-27-04526-s001.zip › File S7.xlsx]

## Sheet: IAC_adult_Unique ASVs
ID	IACA1	IACA2	IACA3	IACA4	IACA5	Taxonomy
ASV41	0.00148415	0.00234038	0.00436681	0.00802009	0.00616491	k__Fungi; p__Ascomycota; c__Saccharomycetes; o__Saccharomycetales; f__Phaffomycetaceae; g__Cyberlindnera; s__Cyberlindnera_amylophila
ASV66	0.00022833	0.071981	0.000114165	0	0.000199789	k__Fungi; p__; c__; o__; f__; g__; s__
ASV69	0.00234038	0.000998944	0.000627908	0.00105603	0.000827696	k__Fungi; p__Ascomycota; c__Sordariomycetes; o__Ophiostomatales; f__Ophiostomataceae; g__Ophiostoma; s__Ophiostoma_brunneolum
ASV82	0.000114165	0.0368468	0.000142706	0.000171248	0	k__Fungi; p__; c__; o__; f__; g__; s__
ASV343	0.000142706	0	0.000799155	0	0.000256871	k__Fungi; p__; c__; o__; f__; g__; s__

## Sheet: IAC_WL.adult_Unique ASVs
ID	IACWA1	IACWA2	IACWA3	IACWA4	IACWA6	Taxonomy
ASV58	0.000171248	0.00673574	0.000285413	0.000285413	0.000599366	k__Fungi; p__Ascomycota; c__Leotiomycetes; o__Helotiales; f__; g__; s__
ASV63	0.00288267	0.00114165	0.000570825	0.000970403	0.000998944	k__Fungi; p__Ascomycota; c__Saccharomycetes; o__Saccharomycetales; f__Saccharomycetales_fam_Incertae_sedis; g__Myxozyma; s__Myxozyma_melibiosi
ASV68	0.00045666	0.000171248	0.000770614	0.100408	0.000656449	k__Fungi
ASV86	0.000199789	0.000142706	0.000285413	0.000142706	0.00045666	k__Fungi; p__Ascomycota; c__Leotiomycetes; o__Rhytismatales; f__Rhytismataceae; g__; s__
ASV97	0.00547992	0.000428119	0	0.000114165	0.000114165	k__Fungi; p__; c__; o__; f__; g__; s__
ASV147	0.000114165	0.00162685	0.000142706	8.56238e-05	0.000371036	k__Fungi
ASV155	0.00191226	0.00211205	0.0037389	0.00191226	0.00462368	k__Fungi; p__Ascomycota; c__Saccharomycetes; o__Saccharomycetales; f__Pichiaceae; g__Ogataea
ASV165	0.00345349	0.00068499	0	0.000570825	0.00465222	k__Fungi; p__Ascomycota; c__Saccharomycetes; o__Saccharomycetales; f__Pichiaceae; g__Nakazawaea; s__Nakazawaea_holstii
ASV192	0.000114165	0.00045666	0.000256871	0.000428119	0.000171248	k__Fungi; p__Ascomycota; c__Sordariomycetes; o__Hypocreales
ASV210	0.00022833	0.000285413	0.000513743	0.00022833	0.00108457	k__Fungi; p__; c__; o__; f__; g__; s__
ASV239	0.00022833	0.000114165	0	0	0.000114165	k__Fungi; p__Ascomycota; c__Sordariomycetes; o__Hypocreales; f__Nectriaceae; g__Fusarium; s__Fusarium_solani
ASV251	0.000199789	8.56238e-05	0.000171248	0.000171248	0.000742073	k__Fungi; p__; c__; o__; f__; g__; s__
ASV263	0.000285413	8.56238e-05	0.000342495	0.000142706	0.000342495	k__Fungi; p__; c__; o__; f__; g__; s__
ASV288	0.000171248	0	0.00236892	0.000970403	0	k__Fungi
ASV303	0.000171248	0.000428119	0.000998944	0.000884779	0.000570825	k__Fungi; p__Ascomycota; c__Saccharomycetes; o__Saccharomycetales; f__Pichiaceae; g__Ogataea
ASV344	8.56238e-05	0.00022833	0.000342495	0.00185518	0	k__Fungi; p__Ascomycota; c__Saccharomycetes; o__Saccharomycetales; f__Pichiaceae; g__Ogataea
ASV420	0	0.000799155	0.000856238	0	0.000256871	k__Fungi; p__; c__; o__; f__; g__; s__
ASV421	0.000256871	0.000142706	0	0	0.000570825	k__Fungi; p__Ascomycota; c__Saccharomycetes; o__Saccharomycetales; f__Pichiaceae; g__Nakazawaea; s__Nakazawaea_holstii
ASV462	0.000399578	0.000399578	0	0	0.000142706	k__Fungi; p__; c__; o__; f__; g__; s__
ASV491	0.000199789	0.000513743	0	0.000513743	0	k__Fungi; p__Ascomycota; c__Sordariomycetes; o__Ophiostomatales; f__Ophiostomataceae; g__Ophiostoma; s__
ASV605	0	0	0.000114165	0.000114165	0.000114165	k__Fungi; p__; c__; o__; f__; g__; s__
ASV675	0	0	0.000256871	0.000171248	0.000142706	k__Fungi; p__Ascomycota; c__Saccharomycetes; o__Saccharomycetales; f__Pichiaceae; g__Ogataea
ASV786	0	0	0.000171248	0.000114165	0.000114165	k__Fungi; p__Ascomycota; c__Saccharomycetes; o__Saccharomycetales; f__Pichiaceae; g__Ogataea

## Sheet: IAC_WL.A_IAC.A_Common
ID	IACA1	IACA2	IACA3	IACA4	IACA5	IACWA1	IACWA2	IACWA3	IACWA4	IACWA6	Taxonomy
ASV55	0.000428119	0.000599366	0.000485201	0	0	0.00119873	0.00245455	0.00174102	0.00225476	0	k__Fungi; p__Ascomycota; c__Sordariomycetes; o__Ophiostomatales; f__Ophiostomataceae; g__Ophiostoma; s__Ophiostoma_brunneolum
ASV136	0.00154123	0.000142706	0.000599366	0.000199789	2.85413e-05	0.000285413	0.000256871	5.70825e-05	0.000256871	0	k__Fungi; p__; c__; o__; f__; g__; s__

## Sheet: ISX_adult_Unique ASVs
ID	ISXA2	ISXA3	ISXA8	ISXA11	ISXA12	Taxonomy
ASV67	0.00045666	0.000485201	0.00022833	0.0107315	0.120187	k__Fungi; p__; c__; o__; f__; g__; s__
ASV80	0.000742073	0	0.000199789	0.000428119	0.000371036	k__Fungi; p__Ascomycota; c__Sordariomycetes; o__Ophiostomatales; f__Ophiostomataceae; g__Leptographium; s__
ASV119	0	0.00045666	0.000114165	0.000256871	0.000285413	k__Fungi; p__Ascomycota; c__Eurotiomycetes; o__Chaetothyriales
ASV151	0.000199789	0.000656449	0.000142706	0	0	k__Fungi; p__Basidiomycota; c__Tritirachiomycetes; o__Tritirachiales; f__Tritirachiaceae; g__Paratritirachium; s__
ASV178	0.000171248	0.000285413	0.000142706	0	0.000114165	k__Fungi; p__Ascomycota; c__Dothideomycetes; o__Capnodiales; f__; g__; s__
ASV243	0	0.00171248	0.000884779	0.00216914	0.00117019	k__Fungi; p__Ascomycota; c__Saccharomycetes; o__Saccharomycetales; f__Phaffomycetaceae; g__Wickerhamomyces; s__Wickerhamomyces_bisporus
ASV277	0	0.000627908	0.000371036	0.000827696	0.000627908	k__Fungi; p__Ascomycota; c__Saccharomycetes; o__Saccharomycetales; f__Saccharomycetales_fam_Incertae_sedis; g__Kuraishia; s__Kuraishia_capsulata
ASV282	0	0.00162685	0	0.00191226	0.00214059	k__Fungi; p__Ascomycota; c__Saccharomycetes; o__Saccharomycetales; f__Phaffomycetaceae; g__Wickerhamomyces; s__Wickerhamomyces_bisporus
ASV361	0	0.000371036	0.000285413	0.00102749	0.00134144	k__Fungi; p__Ascomycota; c__Saccharomycetes; o__Saccharomycetales; f__Phaffomycetaceae; g__Wickerhamomyces; s__Wickerhamomyces_bisporus

## Sheet: ISX.A_IAC.A_Common
ID	ISXA2	ISXA3	ISXA8	ISXA11	ISXA12	IACA1	IACA2	IACA3	IACA4	IACA5	Taxonomy
ASV98	0.000770614	0	0.000342495	0.000742073	0.0215486	0.00108457	0.00242601	0.00154123	0.000513743	0.000513743	k__Fungi; p__Ascomycota; c__Sordariomycetes; o__Hypocreales; f__Hypocreaceae; g__Trichoderma; s__Trichoderma_viride
ASV286	0.00022833	0.000399578	0.000199789	0.000114165	0.000114165	0	0.000142706	0	0.00022833	0.000171248	k__Fungi; p__Ascomycota; c__Sordariomycetes; o__Sordariales; f__Chaetomiaceae; g__Dichotomopilus

## Sheet: ISX.A_IAC.WL.A_Common
ID	ISXA2	ISXA3	ISXA8	ISXA11	ISXA12	IACWA1	IACWA2	IACWA3	IACWA4	IACWA6	Taxonomy
ASV23	0.00151269	0.00174102	0.00142706	0.000256871	0.000342495	0.000513743	0	0.000713531	0.000428119	0.000884779	k__Fungi; p__; c__; o__; f__; g__; s__

## Sheet: ISX.A_IAC.A_WL.A_Common
ID	ISXA2	ISXA3	ISXA8	ISXA11	ISXA12	IACA1	IACA2	IACA3	IACA4	IACA5	IACWA1	IACWA2	IACWA3	IACWA4	IACWA6	Taxonomy
ASV22	0.00188372	0.0716956	0.00216914	0.000485201	0.00045666	0.00185518	0.0124725	0.00268288	0.338499	0.0104746	0	0.00022833	0	0.000142706	0.000114165	k__Fungi; p__Ascomycota; c__Eurotiomycetes; o__Eurotiales; f__Aspergillaceae; g__Penicillium; s__Penicillium_bialowiezense
ASV32	0.00285413	0.00645032	0.00225476	0.00214059	0.00185518	0.00159831	0.0259725	0.000713531	0.00442389	0.00134144	0.00159831	0.00222622	0.00356766	0.00693553	0.00108457	k__Fungi; p__Ascomycota; c__Eurotiomycetes; o__Eurotiales; f__Trichocomaceae; g__Talaromyces; s__Talaromyces_wortmannii
ASV47	0.00045666	0.00436681	0.000998944	0	5.70825e-05	0.0722379	0.0153267	0.00351057	0.0284842	0.0081628	0.00328224	0	0.0142135	0	0.000627908	k__Fungi; p__; c__; o__; f__; g__; s__
ASV52	0.00205497	0.00293975	0.00108457	0.000770614	0.000827696	0.00045666	0.00202643	0.000656449	0.000941861	0.000342495	0.000342495	0.00091332	0.000998944	0.00231184	0	k__Fungi; p__Ascomycota; c__Eurotiomycetes; o__Eurotiales; f__Trichocomaceae; g__Talaromyces; s__Talaromyces_wortmannii
ASV62	0.000884779	0.000884779	0.00022833	0	0	0.0103319	0.00690698	0.00493764	0.00596512	0.00225476	0.00285413	0.00194081	0.00128436	0.00188372	0.000399578	k__Fungi; p__Ascomycota; c__Sordariomycetes; o__Ophiostomatales; f__Ophiostomataceae; g__Graphilbum; s__

## Sheet: ISX_WL.adult_Unique ASVs
ID	ISXWA1	ISXWA2	ISXWA3	ISXWA4	ISXWA5	Taxonomy
ASV59	0.000599366	0.000856238	0	0.00108457	0.00105603	k__Fungi; p__Ascomycota; c__Leotiomycetes; o__Helotiales; f__Helotiales_fam_Incertae_sedis; g__Crumenulopsis; s__Crumenulopsis_pinicola
ASV84	0.000513743	0.000627908	0	0.00068499	0.000998944	k__Fungi; p__Ascomycota; c__Sordariomycetes; o__Ophiostomatales; f__Ophiostomataceae; g__Leptographium; s__Leptographium_lundbergii
ASV203	0.000371036	0.000371036	0.000114165	0.000570825	0.00105603	k__Fungi
ASV205	0.00022833	0.00022833	0	0.000371036	0.000542284	k__Fungi; p__Ascomycota; c__Sordariomycetes
ASV258	0	0.000256871	0.000371036	0	0.00125582	k__Fungi; p__Ascomycota
ASV269	0.00022833	0	0	0.000256871	0.000428119	k__Fungi; p__Ascomycota; c__Sordariomycetes; o__Hypocreales; f__Nectriaceae; g__Fusarium; s__Fusarium_lacertarum
ASV338	0	0.000114165	0	0.000142706	0.00022833	k__Fungi; p__Ascomycota; c__Eurotiomycetes; o__Eurotiales; f__Aspergillaceae; g__Penicillium
ASV379	0	0.000342495	0.000513743	0	0.000599366	k__Fungi; p__Ascomycota; c__Saccharomycetes; o__Saccharomycetales; f__Saccharomycetales_fam_Incertae_sedis; g__Kuraishia; s__Kuraishia_molischiana
ASV550	0.00022833	0.000313954	0	0.00045666	0	k__Fungi; p__Ascomycota; c__Dothideomycetes; o__Pleosporales; f__Lentitheciaceae; g__Darksidea; s__
ASV648	0.000171248	0	0.000199789	0.000142706	0.000114165	k__Fungi; p__Ascomycota; c__Sordariomycetes; o__Hypocreales; f__Cordycipitaceae; g__Cordyceps; s__Cordyceps_bassiana

## Sheet: ISX_WL.A_IAC_WL.A_Common
ID	ISXWA1	ISXWA2	ISXWA3	ISXWA4	ISXWA5	IACWA1	IACWA2	IACWA3	IACWA4	IACWA6	Taxonomy
ASV27	0.00105603	0.000599366	0	0.00159831	0.00182664	0.000199789	0.0053943	0.000199789	0.000142706	0.00045666	k__Fungi; p__Ascomycota; c__Leotiomycetes; o__Helotiales; f__Helotiales_fam_Incertae_sedis; g__Crumenulopsis; s__Crumenulopsis_pinicola
ASV36	0.0037389	0.0194937	0.0107601	0.0140138	0.0419556	0.000856238	0.00234038	0.000856238	0.00122727	0.00136998	k__Fungi; p__Ascomycota; c__Sordariomycetes; o__Ophiostomatales; f__Ophiostomataceae; g__Ophiostoma; s__Ophiostoma_ips
ASV75	0.00117019	0.0111311	0.029426	0.00687844	0.0173816	0.000399578	0.000399578	0.00102749	0.000799155	0.00108457	k__Fungi; p__Ascomycota; c__Saccharomycetes; o__Saccharomycetales; f__Pichiaceae; g__Ogataea; s__Ogataea_saltuana
ASV146	0.000256871	0.00254017	0.000970403	0.00119873	0.00650741	0.000171248	0.000285413	0.000142706	0.000171248	8.56238e-05	k__Fungi; p__Ascomycota; c__Sordariomycetes; o__Ophiostomatales; f__Ophiostomataceae; g__Ophiostoma
ASV163	0	0.00125582	0.00353912	0.000285413	0.00413848	0.00102749	2.85413e-05	0.000313954	0.00102749	8.56238e-05	k__Fungi

## Sheet: ISX_WL.A_ISX.A_Common
ID	ISXA2	ISXA3	ISXA8	ISXA11	ISXA12	ISXWA1	ISXWA2	ISXWA3	ISXWA4	ISXWA5	Taxonomy
ASV73	0.00168393	0.00936153	0	0.000998944	0	0.00251163	0.0147273	0.00573679	0.00921883	0.0406713	k__Fungi; p__Ascomycota; c__Sordariomycetes; o__Ophiostomatales; f__Ophiostomataceae; g__Ophiostoma; s__Ophiostoma_brunneolum

[truncated: 2 more sheets: ISX_WL.A_ISX.A_IAC.WL.A_Common, ISX_IAC_WL.adult_Adult_Common]
